# Supplementary material for: Ultra-fast deep-learned CNS tumour classification during surgery
Source: Nature. 2023 Oct 11;622(7984):842–9. doi: 10.1038/s41586-023-06615-2 (PMC10600004; doi:10.1038/s41586-023-06615-2)
Supplement: Supplementary file 4 — Supplementary Table 1 [file 41586_2023_6615_MOESM4_ESM.xlsx]

## Sheet: Sheet1
	sample	identical	discrepant	total	identical_perc	discrepant_perc
16	PMC_68_20	191960	23583	215543	89.06	10.94
17	PMC_55_20	177087	41932	219019	80.85	19.15
18	PMC_53_20	220684	32335	253019	87.22	12.78
19	PMC_42_20	91068	15237	106305	85.67	14.33
20	PMC_29_20	107010	15890	122900	87.07	12.93
		157562	25795.4	183357	85.974	14.026
1	PMC_68_50	203082	22645	225727	89.97	10.03
2	PMC_55_50	188159	41732	229891	81.85	18.15
3	PMC_53_50	232275	31319	263594	88.12	11.88
4	PMC_42_50	97277	14668	111945	86.9	13.1
5	PMC_29_50	114545	15285	129830	88.23	11.77
		167068	25129.8	192197	87.014	12.986
6	PMC_68_100	213994	23093	237087	90.26	9.74
7	PMC_55_100	198854	42803	241657	82.29	17.71
8	PMC_53_100	243201	32107	275308	88.34	11.66
9	PMC_42_100	103959	15070	119029	87.34	12.66
10	PMC_29_100	122600	15155	137755	89	11
		176522	25645.6	202167	87.446	12.554
11	PMC_68_200	224020	24777	248797	90.04	9.96
12	PMC_55_200	208664	45237	253901	82.18	17.82
13	PMC_53_200	252537	34530	287067	87.97	12.03
14	PMC_42_200	110463	16267	126730	87.16	12.84
15	PMC_29_200	130666	15902	146568	89.15	10.85
		185270	27342.6	212613	87.3	12.7
21	PMC_68_megalodon	222204	30389	252593	87.97	12.03
22	PMC_55_megalodon	209717	49161	258878	81.01	18.99
23	PMC_53_megalodon	255451	37572	293023	87.18	12.82
24	PMC_42_megalodon	204286	31687	235973	86.57	13.43
25	PMC_29_megalodon	102658	16980	119638	85.81	14.19
		198863	33157.8	232021	85.708	14.292

## Sheet: Sheet2
Processed using Megalodon V2.5 and Guppy V5, using Rerio model
sample	chemistry	window	concordant	discordant	Total	Concordant (%)	Discordant (%)
PMC_29	R9	2	104312	17247	121559	85.81	14.19
PMC_29	R9	4	104450	17200	121650	85.86	14.14
PMC_29	R9	10	104857	16654	121511	86.29	13.71
PMC_29	R9	20	107010	15890	122900	87.07	12.93
PMC_29	R9	25	114545	15285	129830	88.23	11.77
PMC_29	R9	100	122600	15155	137755	89.00	11.00
PMC_29	R9	200	130666	15902	146568	89.15	10.85
PMC_29	R9	300	135068	16608	151676	89.05	10.95
PMC_29	R9	500	141045	17869	158914	88.76	11.24
PMC_42	R9	2	88960	16424	105384	84.42	15.58
PMC_42	R9	4	89133	16417	105550	84.45	15.55
PMC_42	R9	10	89460	15853	105313	84.95	15.05
PMC_42	R9	20	91068	15237	106305	85.67	14.33
PMC_42	R9	25	97277	14668	111945	86.90	13.10
PMC_42	R9	100	103959	15070	119029	87.34	12.66
PMC_42	R9	200	110463	16267	126730	87.16	12.84
PMC_42	R9	300	114358	17315	131673	86.85	13.15
PMC_42	R9	500	119485	19202	138687	86.15	13.85
PMC_53	R9	2	215682	34524	250206	86.20	13.80
PMC_53	R9	4	215972	34475	250447	86.23	13.77
PMC_53	R9	10	216666	33557	250223	86.59	13.41
PMC_53	R9	20	220684	32335	253019	87.22	12.78
PMC_53	R9	25	232275	31319	263594	88.12	11.88
PMC_53	R9	100	243201	32107	275308	88.34	11.66
PMC_53	R9	200	252537	34530	287067	87.97	12.03
PMC_53	R9	300	257723	36297	294020	87.65	12.35
PMC_53	R9	500	263549	39057	302606	87.09	12.91
PMC_55	R9	2	172749	43609	216358	79.84	20.16
PMC_55	R9	4	173045	43560	216605	79.89	20.11
PMC_55	R9	10	173632	42718	216350	80.26	19.74
PMC_55	R9	20	177087	41932	219019	80.85	19.15
PMC_55	R9	25	188159	41732	229891	81.85	18.15
PMC_55	R9	100	198854	42803	241657	82.29	17.71
PMC_55	R9	200	208664	45237	253901	82.18	17.82
PMC_55	R9	300	213739	47097	260836	81.94	18.06
PMC_55	R9	500	220467	49728	270195	81.60	18.40
PMC_68	R9	2	187123	25617	212740	87.96	12.04
PMC_68	R9	4	187411	25517	212928	88.02	11.98
PMC_68	R9	10	188233	24701	212934	88.40	11.60
PMC_68	R9	20	191960	23583	215543	89.06	10.94
PMC_68	R9	25	203082	22645	225727	89.97	10.03
PMC_68	R9	100	213994	23093	237087	90.26	9.74
PMC_68	R9	200	224020	24777	248797	90.04	9.96
PMC_68	R9	300	229942	26232	256174	89.76	10.24
PMC_68	R9	500	237989	28265	266254	89.38	10.62
Processed using Guppy V6.4 with high accuracy CpG model
sample	chemistry	window	concordant	discordant	Total	Concordant (%)	Discordant (%)
PMC_68	R10	2	61541	5550	67091	91.73	8.27
PMC_68	R10	4	61790	5588	67378	91.71	8.29
PMC_68	R10	10	62304	5571	67875	91.79	8.21
PMC_68	R10	50	63854	5251	69105	92.40	7.60
PMC_68	R10	100	64912	5371	70283	92.36	7.64
PMC_68	R10	200	66485	5991	72476	91.73	8.27
PMC_68	R10	500	70106	7212	77318	90.67	9.33
PMC_55	R10	2	79617	16621	96238	82.73	17.27
PMC_55	R10	4	79930	16679	96609	82.74	17.26
PMC_55	R10	10	80739	16756	97495	82.81	17.19
PMC_55	R10	50	82698	16652	99350	83.24	16.76
PMC_55	R10	100	83988	17066	101054	83.11	16.89
PMC_55	R10	200	85557	17965	103522	82.65	17.35
PMC_55	R10	500	89220	19793	109013	81.84	18.16
PMC_53	R10	2	100713	12282	112995	89.13	10.87
PMC_53	R10	4	101095	12329	113424	89.13	10.87
PMC_53	R10	10	101946	12348	114294	89.20	10.80
PMC_53	R10	50	104487	11936	116423	89.75	10.25
PMC_53	R10	100	106003	12347	118350	89.57	10.43
PMC_53	R10	200	107821	13574	121395	88.82	11.18
PMC_53	R10	500	111389	15995	127384	87.44	12.56
PMC_42	R10	2	57201	12231	69432	82.38	17.62
PMC_42	R10	4	57447	12296	69743	82.37	17.63
PMC_42	R10	10	58030	12325	70355	82.48	17.52
PMC_42	R10	50	59747	12151	71898	83.10	16.90
PMC_42	R10	100	60779	12339	73118	83.12	16.88
PMC_42	R10	200	62063	12784	74847	82.92	17.08
PMC_42	R10	500	64735	14195	78930	82.02	17.98
PMC_29	R10	2	90259	15796	106055	85.11	14.89
PMC_29	R10	4	90593	15873	106466	85.09	14.91
PMC_29	R10	10	91356	15860	107216	85.21	14.79
PMC_29	R10	50	93582	15173	108755	86.05	13.95
PMC_29	R10	100	95507	15100	110607	86.35	13.65
PMC_29	R10	200	97744	15369	113113	86.41	13.59
PMC_29	R10	500	102962	16441	119403	86.23	13.77
