# Supplementary material for: Ultra-fast deep-learned CNS tumour classification during surgery
Source: Nature. 2023 Oct 11;622(7984):842–9. doi: 10.1038/s41586-023-06615-2 (PMC10600004; doi:10.1038/s41586-023-06615-2)
Supplement: Supplementary file 5 — Supplementary Table 2 [file 41586_2023_6615_MOESM5_ESM.xlsx]

## Sheet: Sheet1
Class name	Abbreviation	ECE Validation fold (before calibration)	ECE Validation fold (after calibration)	ECE Test fold (before calibration)	ECE Test fold (after calibration)
Methylation class control tissue, pituitary gland anterior lobe	Control - CONTR - ADENOPIT	0.0104114925488829	0.011728192679584	0.002434288617223501	0.014173038303852081
Methylation class control tissue, cerebellar hemisphere	Control - CONTR - CEBM	0.0026587452739477	0.012161660939455	0.003014021087437868	0.013848626054823399
Methylation class control tissue, hemispheric cortex	Control - CONTR - HEMI	0.0014524599537253	0.0200537778437137	0.014820877462625504	0.00863608717918396
Methylation class control tissue, hypothalamus	Control - CONTR - HYPTHAL	0.0089077278971672	0.0419406071305274	0.007420961279422045	0.036076344549655914
Methylation class control tissue, inflammatory tumor microenvironment	Control - CONTR - INFLAM	0.0020799445919692	0.0129636824131011	0.013875730335712433	0.010969295166432858
Methylation class control tissue, pineal gland	Control - CONTR - PINEAL	0.0008908153395168	0.0044237873516976	0.0008481271797791123	0.004241306334733963
Methylation class control tissue, pons	Control - CONTR - PONS	0.0091420281678438	0.015268157236278	0.0027457275427877903	0.026701822876930237
Methylation class control tissue, reactive tumor microenvironment	Control - CONTR - REACT	0.0531936585903167	0.0104554900899529	0.033283162862062454	0.041392017155885696
Methylation class control tissue, white matter	Control - CONTR - WM	0.0036499216221272	0.0145324561744928	0.003348591970279813	0.014284437522292137
Methylation class atypical teratoid/rhabdoid tumor, subclass MYC	Embryonal - ATRT - MYC	0.0020698991138488	0.0208410583436489	0.0024451648350805044	0.023340201005339622
Methylation class atypical teratoid/rhabdoid tumor, subclass SHH	Embryonal - ATRT - SHH	0.0032093948684632	0.0316772833466529	0.01867389678955078	0.016777582466602325
Methylation class atypical teratoid/rhabdoid tumor, subclass TYR	Embryonal - ATRT - TYR	0.0048987306654453	0.0192826949059963	0.003413515631109476	0.01805408112704754
Methylation class CNS neuroblastoma with FOXR2 activation	Embryonal - CNS NB - FOXR2	0.0006904883193783	0.0039135045371949	0.0007277491968125105	0.0040084561333060265
Methylation class embryonal tumor with multilayered rosettes	Embryonal - ETMR - ETMR	0.0002708664105739	0.0017708137165755	0.0002793965977616608	0.0018848702311515808
Methylation class CNS high grade neuroepithelial tumor with BCOR alteration	Embryonal - HGNET - BCOR	0.0012590866535902	0.0075267958454787	0.0010906897950917482	0.006483280099928379
Methylation class medulloblastoma, subclass group 3	Embryonal - MB G3G4 - G3	0.0282878335565328	0.0169368088245391	0.03329505771398544	0.017416395246982574
Methylation class medulloblastoma, subclass group 4	Embryonal - MB G3G4 - G4	0.0020018075592815	0.0152564486488699	0.0009434276144020259	0.012658307328820229
Methylation class medulloblastoma, subclass SHH A (children and adult)	Embryonal - MB SHH - CHL AD	0.0042598717845976	0.0121244508773088	0.009019915014505386	0.007359454408288002
Methylation class medulloblastoma, subclass SHH B (infant)	Embryonal - MB SHH - INF	0.0106427771970629	0.0133403316140174	0.03415855020284653	0.010466466657817364
Methylation class medulloblastoma, WNT	Embryonal - MB WNT - WNT	0.0010155688505619	0.005952994339168	0.001875215326435864	0.00937071442604065
Methylation class ependymoma, myxopapillary	Ependymal - EPN - MPE	0.0037243217229843	0.0207992997020483	0.0019032505806535482	0.018516220152378082
Methylation class ependymoma, posterior fossa group A	Ependymal - EPN - PF A	0.0011301754275336	0.006726820487529	0.011094783432781696	0.004505663178861141
Methylation class ependymoma, posterior fossa group B	Ependymal - EPN - PF B	0.0070827123709023	0.0340968556702137	0.006518498063087463	0.03334387391805649
Methylation class ependymoma, RELA fusion	Ependymal - EPN - RELA	0.0018755290657281	0.0102293770760297	0.006434496492147446	0.007683970965445042
Methylation class ependymoma, spinal	Ependymal - EPN - SPINE	0.004165843129158	0.0203170534223318	0.004199503920972347	0.02173062600195408
Methylation class ependymoma, YAP fusion	Ependymal - EPN - YAP	0.0040997732430696	0.0251461751759052	0.003514557611197233	0.02113533578813076
Methylation class subependymoma, posterior fossa	Ependymal - SUBEPN - PF	0.0040641333907842	0.0195437371730804	0.0033992743119597435	0.017588917165994644
Methylation class subependymoma, spinal	Ependymal - SUBEPN - SPINE	0.0105614811182022	0.044284701347351	0.04172844439744949	0.024272218346595764
Methylation class subependymoma, supratentorial	Ependymal - SUBEPN - ST	0.0032037384808063	0.0164511818438768	0.0034201242960989475	0.016077300533652306
Methylation class central neurocytoma	Glio-neuronal - CN - CN	0.0017717066220939	0.0090014096349477	0.0015431120991706848	0.008628790266811848
Methylation class diffuse leptomeningeal glioneuronal tumor	Glio-neuronal - DLGNT - DLGNT	0.104725643992424	0.0433516688644886	0.04636869579553604	0.04185134917497635
Methylation class esthesioneuroblastoma, subclass A	Glio-neuronal - ENB - A	0.0505722686648368	0.0298407617956399	0.04638173431158066	0.021055735647678375
Methylation class esthesioneuroblastoma, subclass B	Glio-neuronal - ENB - B	0.1364830136299133	0.0940920040011406	0.14656874537467957	0.1040039137005806
Methylation class low grade glioma, desmoplastic infantile astrocytoma / ganglioglioma	Glio-neuronal - LGG - DIG/DIA	0.1483313888311386	0.1138011813163757	0.022024085745215416	0.015532884746789932
Methylation class low grade glioma, dysembryoplastic neuroepithelial tumor	Glio-neuronal - LGG - DNT	0.0056807450018823	0.0301192067563533	0.0049475617706775665	0.02816852182149887
Methylation class low grade glioma, ganglioglioma	Glio-neuronal - LGG - GG	0.0062216995283961	0.0338980592787265	0.024970851838588715	0.023922890424728394
Methylation class low grade glioma, rosette forming glioneuronal tumor	Glio-neuronal - LGG - RGNT	0.0106867402791976	0.0594708919525146	0.1314668208360672	0.07571907341480255
Methylation class cerebellar liponeurocytoma	Glio-neuronal - LIPN - LIPN	0.0013630141038447	0.0067554251290857	0.0015630688285455108	0.007332625798881054
Methylation class paraganglioma, spinal non-CIMP	Glio-neuronal - PGG - nC	0.0007544867694377	0.0041166637092828	0.0008532546926289797	0.004112066701054573
Methylation class retinoblastoma	Glio-neuronal - RETB - RETB	0.0320604406297206	0.0330027230083942	0.023833133280277252	0.026913657784461975
Methylation class diffuse midline glioma H3 K27M mutant	Glioblastoma - DMG - K27	0.0348198041319847	0.0162054151296615	0.034593675285577774	0.012246022000908852
Methylation class glioblastoma, IDH wildtype, H3.3 G34 mutant	Glioblastoma - GBM - G34	0.0167852044105529	0.0092875082045793	0.009558170102536678	0.016402611508965492
Methylation class glioblastoma, IDH wildtype, subclass mesenchymal	Glioblastoma - GBM - MES	0.1870081722736358	0.1247014254331588	0.1759241223335266	0.1190899908542633
Methylation class glioblastoma, IDH wildtype, subclass midline	Glioblastoma - GBM - MID	0.1610582321882248	0.0809454843401908	0.16257904469966888	0.082366943359375
Methylation class glioblastoma, IDH wildtype, subclass MYCN	Glioblastoma - GBM - MYCN	0.0583686307072639	0.0232200287282466	0.06356803327798843	0.029966317117214203
Methylation class glioblastoma, IDH wildtype, subclass RTK I	Glioblastoma - GBM - RTK I	0.1218096986413002	0.0835910439491272	0.10148762911558151	0.06360840797424316
Methylation class glioblastoma, IDH wildtype, subclass RTK II	Glioblastoma - GBM - RTK II	0.0114316195249557	0.0431583411991596	0.01804329827427864	0.038471587002277374
Methylation class glioblastoma, IDH wildtype, subclass RTK III	Glioblastoma - GBM - RTK III	0.1809713244438171	0.1083540096879005	0.11296072602272034	0.04339265450835228
Methylation class IDH glioma, subclass astrocytoma	Glioma IDH - A IDH - A IDH	0.0186364650726318	0.0272601023316383	0.006587612442672253	0.04307463392615318
Methylation class IDH glioma, subclass high grade astrocytoma	Glioma IDH - A IDH - HG	0.1157121807336807	0.0767688676714897	0.112183578312397	0.07310961186885834
Methylation class IDH glioma, subclass 1p/19q codeleted oligodendroglioma	Glioma IDH - O IDH - O IDH	0.0028160128276795	0.0330817401409149	0.010943518951535225	0.02411201223731041
Methylation class lymphoma	Haematopoeitic - LYMPHO - LYMPHO	0.0010786122875288	0.0072358595207333	0.0011202950263395905	0.007333757355809212
Methylation class plasmacytoma	Haematopoeitic - PLASMA - PLASMA	0.0014570432249456	0.0079872123897075	0.002385181374847889	0.012057545594871044
Methylation class melanoma	Melanocytic - MELAN - MELAN	0.0017636471893638	0.0343340039253234	0.05239519849419594	0.0318099707365036
Methylation class melanocytoma	Melanocytic - MELCYT - MELCYT	0.0008918581297621	0.0062674703076481	0.00147028430365026	0.008262619376182556
Methylation class chordoma	Mesenchymal - CHORDM - CHORDM	0.0935918986797332	0.0522763654589653	0.024414898827672005	0.01846449077129364
Methylation class CNS Ewing sarcoma family tumor with CIC alteration	Mesenchymal - EFT - CIC	0.0671081990003585	0.033072542399168	0.047666773200035095	0.0254207830876112
Methylation class Ewing sarcoma	Mesenchymal - EWS - EWS	0.001531000714749	0.0107773076742887	0.0016111209988594055	0.011181436479091644
Methylation class hemangioblastoma	Mesenchymal - HMB - HMB	0.0027079966384917	0.0185816157609224	0.002173185348510742	0.01683516800403595
Methylation class meningioma	Mesenchymal - MNG - MNG	0.0101440846920013	0.005535842385143	0.009266062639653683	0.009006043896079063
Methylation class solitary fibrous tumor / hemangiopericytoma	Mesenchymal - SFT HMPC - SFT HMPC	0.0033752261660993	0.0159811098128557	0.002390004228800535	0.012734188698232174
Methylation class schwannoma	Nerve - SCHW - SCHW	0.0148084443062543	0.0229400657117366	0.008487324230372906	0.014946809969842434
Methylation class melanotic schwannoma	Nerve - SCHW - SCHW MEL	0.3089534640312195	0.2105056047439575	0.4343728721141815	0.35429704189300537
Methylation class anaplastic pilocytic astrocytoma	Other glioma - ANA PA - ANA PA	0.0435747131705284	0.0314295589923858	0.01294475793838501	0.047971781343221664
Methylation class chordoid glioma of the third ventricle	Other glioma - CHGL - CHGL	0.0041942913085222	0.0228163786232471	0.004439272917807102	0.023567071184515953
Methylation class CNS high grade neuroepithelial tumor with MN1 alteration	Other glioma - HGNET - MN1	0.0066616870462894	0.0357041470706462	0.0338260680437088	0.025833480060100555
Methylation class infantile hemispheric glioma	Other glioma - IHG - IHG	0.0055376980453729	0.0247669219970703	0.008266301825642586	0.04161734879016876
Methylation class low grade glioma, MYB/MYBL1	Other glioma - LGG MYB - MYB	0.0040744920261204	0.0305050294846296	0.006356716156005859	0.018695203587412834
Methylation class low grade glioma, subclass hemispheric pilocytic astrocytoma and ganglioglioma	Other glioma - LGG PA - PA MID	0.079447790980339	0.0303127095103263	0.0882398709654808	0.03475186973810196
Methylation class low grade glioma, subclass midline pilocytic astrocytoma	Other glioma - LGG PA - PA PF	0.0051216199062764	0.0390218384563922	0.0061507816426455975	0.027859242632985115
Methylation class low grade glioma, subclass posterior fossa pilocytic astrocytoma	Other glioma - LGG PA - PA/GG ST	0.067600704729557	0.0152622247114777	0.08195943385362625	0.014142132364213467
Methylation class low grade glioma, subependymal giant cell astrocytoma	Other glioma - LGG SEGA - SEGA	0.1664384007453918	0.1296369135379791	0.12755754590034485	0.09556002914905548
Methylation class (anaplastic) pleomorphic xanthoastrocytoma	Other glioma - PXA - PXA	0.0053217252716422	0.0329245217144489	0.004599413834512234	0.03211905062198639
Methylation class pineoblastoma group A / intracranial retinoblastoma	Pineal - PIN T - PB A	0.2024780958890915	0.158481165766716	0.14268091320991516	0.11141592264175415
Methylation class pineoblastoma group B	Pineal - PIN T - PB B	0.0011504102731123	0.0064836530946195	0.001641622046008706	0.007460606284439564
Methylation class pineal parenchymal tumor	Pineal - PIN T - PPT	0.0021873682271689	0.0201561599969863	0.0030190565157681704	0.016445940360426903
Methylation class papillary tumor of the pineal region group A	Pineal - PTPR - A	0.0309751778841018	0.0193799212574958	0.03150239959359169	0.016986612230539322
Methylation class papillary tumor of the pineal region group B	Pineal - PTPR - B	0.0020957360975444	0.0109307393431663	0.0025741676799952984	0.01211624313145876
Methylation class plexus tumor, subclass adult	Plexus - PLEX - AD	0.0045742010697722	0.0254859775304794	0.006055961363017559	0.02679041586816311
Methylation class plexus tumor, subclass pediatric A	Plexus - PLEX - PED A	0.0262604970484972	0.0215945802628994	0.08508239686489105	0.0417826846241951
Methylation class plexus tumor, subclass pediatric B	Plexus - PLEX - PED B	0.0596618726849556	0.0455754473805427	0.047048766165971756	0.031431589275598526
Methylation class craniopharyngioma, adamantinomatous	Sella - CPH - ADM	0.0008313494035974	0.0044876029714941	0.0008279886096715927	0.004749280400574207
Methylation class craniopharyngioma, papillary	Sella - CPH - PAP	0.0047090435400605	0.0178872011601924	0.002924863714724779	0.015059852972626686
Methylation class pituitary adenoma, ACTH	Sella - PITAD ACTH - ACTH	0.0097645055502653	0.0460006073117256	0.04465702921152115	0.03196461498737335
Methylation class pituitary adenoma, FSH/LH	Sella - PITAD FSH LH - FSH LH	0.0031357198022305	0.0155669953674077	0.002442957367748022	0.0141292754560709
Methylation class pituitary adenoma, prolactin	Sella - PITAD PRL - PRL	0.1017196178436279	0.0463437922298908	0.002451767912134528	0.041671182960271835
Methylation class pituitary adenoma, STH densely granulated, group A	Sella - PITAD STH - STH DNS A	0.0866469517350196	0.0544839948415756	0.03295551612973213	0.04728822037577629
Methylation class pituitary adenoma, STH densely granulated, group B	Sella - PITAD STH - STH DNS B	0.0037047381047159	0.0210360120981931	0.0466325506567955	0.032529450953006744
Methylation class pituitary adenoma, STH sparsely granulated	Sella - PITAD STH - STH SPA	0.0031392225064337	0.0203710980713367	0.003281752811744809	0.020528879016637802
Methylation class pituitary adenoma, TSH	Sella - PITAD TSH - TSH	0.2930805683135986	0.2285073697566986	0.20377632975578308	0.12257363647222519
Methylation class pituicytoma / granular cell tumor / spindle cell oncocytoma	Sella - PITUI SCO GCT - SCO GCT	0.0036856175865978	0.023344837129116	0.003983903676271439	0.022654477506875992
	Overall	0.02388596534729	0.0031881788745522	0.025249741971492767	0.002160053700208664
