# Supplementary material for: Ultra-fast deep-learned CNS tumour classification during surgery
Source: Nature. 2023 Oct 11;622(7984):842–9. doi: 10.1038/s41586-023-06615-2 (PMC10600004; doi:10.1038/s41586-023-06615-2)
Supplement: Supplementary file 7 — Supplementary Table 4 [file 41586_2023_6615_MOESM7_ESM.xlsx]

## Sheet: Blad1
Year	Tumor cell percentage estimate on histology	Intraoperative Histology result	Patient nr.	material used for molecular analysis	Sturgeon result
2022	0.5	Pilocytic Astrocytoma		yes
2022	0.8	Ependymoma	PMC_101	yes	EPN PF B
2022	60-70%	Desmoplastic infantile ganglioglioma/astrocytoma		yes
2022	0.6	Glial possibly astroglial		yes
2022	na	Germinoma, methylation not assayed.		no
2023	0.5	Suspected high grade glioma		yes
2023	0.7	High grade glioma		yes
2023	0.8	Medulloblastoma		yes
2023	70-80%	Ependymoma		yes
2021	0.7	Astroglial tumor, no high grade characteristics		yes
2022	70-80%	High grade glioma or medulloblastoma		yes
2022	30-40%	Low grade glioma / Pilocytic astrocytoma		yes
2021	0.7	Giant cell, histiocytic/hematologic
2021	0.8	Plexus papilloma		yes
2022	0.7	Medulloblastoma		yes
2022	0.6	Medulloblastoma		yes
2022	0.7	Ependymoma		yes
2022	0.7	Ependymoma		yes
2021	50-60%	Pilocytic Astrocytoma		unknown
2022	0.8	Medulloblastoma		yes
2021	0.7	Embryonal ATRT or Medulloblastoma	PMC_69	yes	Embryonal - MB - Group 3
2022	0.8	Meningioma or alternatively embryonal or desmoplastic tumor		yes
2022	0.7	Medulloblastoma		yes
2022	0.8	High grade		yes
2021	0.8	Ependymoma		yes
2022	0	No malignancy found		noo
2022	0.4	Low amount of tumor cells, glial without high grade characteristics, possibly chordoid glioma		yes
2022	0.6	Low amount of tumor cells, possibly high grade glioma or pilocytic astrocytoma		yes
2021	0.7	Pilocytic Astrocytoma		yes
2022	unknown	Necrotic tissue and fibrin, local increased cell density. Unclear whether this is a tumor or not.		yes
2021	0.7	Low grade glioma / glioneuronal		yes
2021	0.8	Medulloblastoma		yes
2022	70-80%	Medulloblastoma		yes
2022	0.75	Medulloblastoma		yes
2022	0.7	Medulloblastoma		yes
2021	0.7	Ependymoma		yes
2021	50-60%	(myxoid) Pilocytic Astrocytoma	PMC_98	yes	Other glioma - LGG PA - PA
2022	0.6	Glial/astrocytic tumor		yes
2021	0.4	Pilocytic Astrocytoma	PMC_112	yes	Other glioma - LGG PA - PA
2022	30-40%	Low grade glioma		yes
2022	30-40%	Pilocytic Astrocytoma		yes
2022	50-60%	Ependymoma		yes
2021	0.7	ATRT	PMC_104	yes	Embryonal - ATRT - MYC
2021	0.6	Pilocytic Astrocytoma	PMC_100	yes	Other glioma - LGG PA - PA
