# Supplementary material for: Ultra-fast deep-learned CNS tumour classification during surgery
Source: Nature. 2023 Oct 11;622(7984):842–9. doi: 10.1038/s41586-023-06615-2 (PMC10600004; doi:10.1038/s41586-023-06615-2)
Supplement: Supplementary file 8 — Supplementary Table 5 [file 41586_2023_6615_MOESM8_ESM.xlsx]

## Sheet: Sheet1
sample_name	number_probes	Max score	Max score class	Reference class	Control - CONTR - ADENOPIT	Control - CONTR - CEBM	Control - CONTR - HEMI	Control - CONTR - HYPTHAL	Control - CONTR - INFLAM	Control - CONTR - PINEAL	Control - CONTR - PONS	Control - CONTR - REACT	Control - CONTR - WM	Embryonal - ATRT - MYC	Embryonal - ATRT - SHH	Embryonal - ATRT - TYR	Embryonal - CNS NB - FOXR2	Embryonal - ETMR - ETMR	Embryonal - HGNET - BCOR	Embryonal - MB G3G4 - G3	Embryonal - MB G3G4 - G4	Embryonal - MB SHH - CHL AD INF	Embryonal - MB WNT - WNT	Ependymal - EPN - MPE	Ependymal - EPN - PF A	Ependymal - EPN - PF B	Ependymal - EPN - RELA	Ependymal - EPN - SPINE	Ependymal - EPN - YAP	Ependymal - SUBEPN - ALL	Glio-neuronal - CN - CN	Glio-neuronal - DLGNT - DLGNT	Glio-neuronal - ENB - A	Glio-neuronal - ENB - B	Glio-neuronal - LGG - DIG/DIA	Glio-neuronal - LGG - DNT	Glio-neuronal - LGG - GG	Glio-neuronal - LGG - RGNT	Glio-neuronal - LIPN - LIPN	Glio-neuronal - PGG - nC	Glio-neuronal - RETB - RETB	Glioblastoma - DMG - K27	Glioblastoma - GBM - G34	Glioblastoma - GBM - MES	Glioblastoma - GBM - MID	Glioblastoma - GBM - MYCN	Glioblastoma - GBM - RTK I	Glioblastoma - GBM - RTK II	Glioblastoma - GBM - RTK III
PMC_100	582	0.438823	Other glioma - LGG SEGA - SEGA	['Other glioma - LGG PA - PA']	0.000471523	2.11884e+09	0.000218831	9.26072e+08	0.0277883	0.000550778	0.000744314	0.111902	6.09722e+10	1.196e+11	0.00129402	0.000213839	0.000129042	0.00265347	8.90391e+09	7.217e+10	6.11284e+09	2.35893e+10	1.71117e+09	0.003223	2.68259e+10	5.17845e+09	0.000408185	0.000775465	0.000100388	0.00057818	9.48112e+10	0.00223155	6.20543e+09	0.000106319	0.00569616	0.000872724	0.001106	8.69193e+10	2.22192e+08	8.59302e+08	0.00127463	0.00341178	2.61888e+10	0.00591966	1.14569e+11	3.08462e+10	2.72237e+11	0.000168026	1.96814e+10
PMC_100	2102	0.792338	Other glioma - LGG PA - PA	['Other glioma - LGG PA - PA']	2.4703e+09	7.3308e+08	0.000756354	9.01394e+10	1.91332e+10	3.50834e+10	0.00894638	0.066841	3.26242e+10	1.57251e+11	4.39494e+08	1.60239e+08	2.99289e+09	4.35659e+07	1.13224e+11	1.24078e+06	3.60171e+06	3.35308e+07	974724	1.54078e+11	8.92756e+06	1.87297e+09	1.42129e+10	0.000407611	4.67087e+08	0.000142778	4.32172e+09	0.00840729	2.35317e+08	7.99223e+09	0.0167834	0.000197503	0.000192431	5.87999e+10	8.04865e+07	1.01541e+11	2.79383e+08	9.29119e+10	1.47369e+08	0.00315664	0.000112412	6.60348e+08	4.27049e+11	3.96476e+10	1.57078e+09
PMC_100	3776	0.819077	Other glioma - LGG PA - PA	['Other glioma - LGG PA - PA']	0.00062234	2.33302e+09	0.00737987	1.52786e+11	2.14792e+10	0.000270135	0.000270746	0.0478808	1.44487e+11	7.08597e+09	1.28505e+09	1.73474e+09	1.73055e+09	1.53497e+08	1.2045e+08	1.38053e+07	1.47119e+07	872281	18886.6	0.000293643	61333.5	3.79719e+07	8.26894e+07	0.000287751	1.05854e+09	2.17854e+11	6.89839e+09	0.00275852	6.51575e+07	3.14987e+10	0.00774944	8.48659e+10	2.39701e+10	3.92998e+09	1.52841e+06	0.000380832	4.72355e+10	2.29356e+09	2.80948e+06	7.34538e+10	1.43815e+10	2.06691e+06	1.38043e+09	2.79454e+09	2.48111e+06
PMC_100	5782	0.959586	Other glioma - LGG PA - PA	['Other glioma - LGG PA - PA']	3.40988e+11	2.37405e+06	0.000932476	8.49097e+09	4.97091e+10	2.22471e+10	0.000400048	0.00481328	3.83754e+09	8.39078e+07	5.84452e+08	2.91048e+08	2.9754e+08	4.26179e+08	7.45313e+06	1.47586e+07	1.83155e+06	6633.76	36.4072	1.02346e+10	133517	989273	7.09867e+08	1.79549e+10	4.05425e+06	2.65864e+10	5.02261e+08	0.00790879	1.53177e+07	9.49175e+08	1.63803e+11	0.000246751	6.19725e+09	2.50759e+10	28803.2	0.000718847	1.41451e+08	5.16834e+09	4.61712e+07	8.90327e+09	2.87966e+10	3.59634e+06	1.65161e+10	3.24186e+07	665121
PMC_100	8020	0.979285	Other glioma - LGG PA - PA	['Other glioma - LGG PA - PA']	4.01322e+09	965351	0.00016228	3.64184e+09	7.33724e+09	1.11036e+10	0.000118696	0.00215675	8.09157e+09	1.84365e+08	4.63097e+09	9.1577e+07	3.58583e+08	7.98594e+07	1.20401e+07	2.21416e+06	4310.13	3781.18	972.329	4.87476e+08	6116.32	2.07588e+06	1.67311e+09	3.8772e+08	3.3451e+06	1.68144e+10	2.14329e+09	0.00248747	475717	2.74357e+08	8.58306e+09	0.000109707	6.63989e+09	3.1637e+09	748.47	0.000116825	1.27328e+09	8.58897e+08	7.48177e+06	0.000139124	1.63992e+10	660566	2.30203e+09	1.04357e+08	1.30091e+07
PMC_100	10520	0.967351	Other glioma - LGG PA - PA	['Other glioma - LGG PA - PA']	3.46762e+08	3.18706e+08	0.000353002	5.24739e+10	1.1202e+10	5.14768e+08	0.000523137	0.00126302	8.00536e+10	2.57894e+06	2.03453e+09	8.92244e+07	5.3266e+08	1.85678e+10	3.65819e+06	1.56099e+06	1.42315e+06	1.26166e+07	10199.4	3.47706e+10	6601.41	7.89714e+06	2.66073e+08	1.19493e+11	1.01065e+09	1.80737e+10	2.568e+10	0.000275627	539800	6.60909e+06	3.38789e+09	0.000896417	6.29656e+09	1.16414e+10	94.681	1.29677e+10	5.24051e+08	0.000175726	1.1908e+06	0.000175276	6.73339e+08	1.01261e+07	7.69206e+08	9.33001e+07	1.0423e+07
PMC_100	13156	0.988859	Other glioma - LGG PA - PA	['Other glioma - LGG PA - PA']	3.09424e+09	2.80157e+08	4.0314e+10	1.50942e+09	3.24473e+07	6.42709e+08	0.000213166	0.000154777	2.25378e+10	6.53208e+06	4.42566e+06	1.56165e+06	7.35835e+07	1.55412e+08	4.89688e+07	9574.56	6734.22	100484	154.298	0.000119009	517097	3.31738e+07	4.66892e+08	0.000827183	7.25194e+08	9.86638e+10	1.19705e+11	0.000121268	1.63431e+06	8.03773e+07	4.48695e+09	3.02924e+09	4.43225e+10	5.91921e+08	6313.71	3.55426e+10	1.01425e+09	6.38285e+10	996749	3.52319e+11	3.06785e+09	8.2694e+06	335582	9.5881e+07	1.45566e+07
PMC_100	15577	0.995098	Other glioma - LGG PA - PA	['Other glioma - LGG PA - PA']	6.51442e+08	9.07199e+06	1.77407e+11	6.86461e+09	1.97483e+06	8.5006e+07	0.000113897	0.000143734	6.32108e+08	8.05587e+07	4.73926e+06	93794.4	2.46805e+06	8.36265e+06	7.80362e+07	17017.6	10657.5	48637.9	3.86633	1.47977e+10	1.72205e+06	8.00631e+06	1.95515e+07	0.000271058	1.83084e+09	3.90639e+10	6.75733e+08	0.0001016	1.15271e+06	2.97786e+07	2.5185e+10	2.54762e+10	3.32557e+09	5.99583e+07	22207.5	7.96148e+09	3.06327e+08	4.47406e+10	3.81652e+06	2.55564e+11	1.51771e+10	3.03584e+06	2.28599e+09	5.56694e+07	851386
PMC_100	18221	0.996307	Other glioma - LGG PA - PA	['Other glioma - LGG PA - PA']	1.30265e+08	4.88597e+06	7.53992e+09	1.22854e+10	46713.2	3.25022e+07	1.68958e+11	4.84976e+10	4.27993e+09	1.21349e+08	8.87263e+06	1.68987e+06	1.72759e+08	7.06005e+07	1.01526e+09	1455.99	980.284	23437.5	21.5793	1.82766e+11	1.50912e+06	1.62818e+08	5.85142e+07	0.000297479	3.9291e+08	6.04263e+10	4.83144e+09	5.37702e+10	96658.3	1.2828e+08	5.23691e+08	4.18849e+10	1.31547e+09	3.38461e+08	896.443	2.41443e+10	9.13769e+07	4.9758e+10	406325	3.4836e+11	2.042e+09	5.48885e+06	4.26784e+08	1.30099e+09	686161
PMC_100	20933	0.99307	Other glioma - LGG PA - PA	['Other glioma - LGG PA - PA']	1.56811e+08	2.53804e+08	9.21939e+08	4.54118e+09	402271	1.4043e+08	1.50654e+11	4.01639e+10	4.15114e+08	2.44808e+09	3.91906e+06	57497	6.80297e+07	1.13231e+09	4.55186e+08	8477.02	8502.74	118392	11.8191	2.65653e+11	753807	4.97261e+07	1.51714e+09	0.00067525	8.21924e+08	0.000117452	5.97433e+09	6.35542e+10	2.00634e+06	9.81742e+06	1.27586e+09	0.000342473	3.29081e+09	4.98557e+09	1159.09	1.65543e+10	5.46162e+07	0.000167509	484161	1.75293e+10	3.71553e+10	2.91698e+08	6.5956e+08	1.22085e+08	2.14274e+07
PMC_100	24035	0.995522	Other glioma - LGG PA - PA	['Other glioma - LGG PA - PA']	9.54263e+07	2.19611e+08	5.12889e+08	2.93427e+08	1.34508e+06	5.19872e+08	1.49953e+10	1.91974e+10	4.83881e+08	1.84284e+08	4.42364e+08	2.73164e+06	1.09074e+09	1.86282e+09	6.81553e+07	917.398	6723.74	23508.7	151.669	1.34583e+11	1.27628e+07	3.13539e+08	1.53614e+09	0.000465475	6.01138e+08	5.48857e+10	5.22698e+09	9.66575e+10	478931	1.2724e+08	6.82684e+07	0.000246093	1.4829e+09	5.98059e+09	30500.3	1.20629e+10	2.29157e+08	0.000488154	1.05161e+06	1.85349e+10	9.21178e+09	4.57498e+07	1.45864e+10	2.16578e+09	3.86888e+06
PMC_100	27488	0.994571	Other glioma - LGG PA - PA	['Other glioma - LGG PA - PA']	1.35297e+08	829044	2.76743e+10	2.56582e+09	3.8852e+08	3.71189e+08	4.29156e+10	0.000119954	6.76962e+09	1.11437e+07	8.40498e+07	3.19104e+06	1.93623e+08	1.07542e+08	2.97379e+06	2.87154e+06	19808.9	3246.42	15924.7	1.09944e+07	25142.7	1.1884e+06	1.37547e+09	1.09975e+09	2.95946e+07	3.13862e+10	2.73735e+08	0.000406774	239110	1.7381e+08	1.22569e+10	0.000210991	1.62084e+11	5.34196e+10	10715.9	7.37421e+08	4.91906e+07	1.82532e+10	1.76646e+08	7.55017e+10	1.80168e+10	3.33566e+06	7.58806e+09	1.47732e+09	9.01029e+06
PMC_101	574	0.335287	Other glioma - IHG - IHG	['Ependymal - EPN - PF B']	7.5425e+10	0.00281957	0.000325018	0.0231825	1.198e+11	0.00182556	0.00125309	0.00430804	0.00179846	2.87817e+09	0.000865513	7.63263e+10	2.29976e+11	0.00159316	0.00031015	0.00737488	0.0125844	0.00448148	0.00154217	0.000568103	0.00118093	0.0020866	0.0403725	0.000563427	0.013167	0.0155371	0.00427254	2.15358e+11	4.50582e+09	5.70157e+09	0.000947461	0.013542	0.108454	0.00283758	3.90852e+11	1.91476e+10	1.14856e+11	0.00378173	0.00216175	0.0679338	8.69263e+10	0.0432691	0.00529249	0.0506417	0.001805
PMC_101	1844	0.93157	Ependymal - EPN - PF B	['Ependymal - EPN - PF B']	1.5964e+08	0.00249818	240647	5.86794e+09	1.64624e+07	1.32458e+08	1.7961e+10	8.14635e+07	3.1869e+08	1.28222e+06	3.91847e+09	2.25384e+09	2.45138e+06	1.18011e+11	0.000115265	8.11436e+06	1.58465e+09	0.00075555	2.16477e+08	0.00359118	0.00190268	0.93157	0.0073303	0.00683332	0.000329189	0.0402179	0.000108628	2.68496e+06	6.77012e+06	6.36996e+07	4.04541e+10	1.21317e+08	1.46042e+10	8.47392e+07	4.50175e+09	1.74572e+10	3.81449e+06	2.66582e+09	6.57335e+07	3.88892e+09	4.00023e+06	1.3668e+11	1.41665e+08	9.62322e+07	1.35143e+07
PMC_101	3539	0.962323	Ependymal - EPN - PF B	['Ependymal - EPN - PF B']	8.90642e+06	0.00057966	4.04072e+06	2.24387e+09	230366	7.05383e+08	1.56562e+10	2.55507e+06	4.46564e+06	709865	2.46603e+08	1.2993e+10	12750.6	9.78303e+07	7.80582e+09	6.63207e+06	9.13728e+08	2.24917e+10	8.48817e+07	0.00342145	0.000224062	0.962323	0.00057088	0.00255464	5.67917e+09	0.0217524	4.71821e+09	1810.07	2.01267e+07	7.65909e+06	2.80588e+08	2.20646e+07	9.95401e+07	697815	1.58742e+08	3.61031e+09	942728	3.57952e+06	1.87701e+06	4.70373e+07	257.805	1.35003e+08	42412.1	634707	16025.7
PMC_101	5293	0.990939	Ependymal - EPN - PF B	['Ependymal - EPN - PF B']	56299.4	9.85176e+09	78282.4	2.24273e+08	1.34156e+06	3.04377e+06	767812	929421	18759.9	1.25926e+07	5.60468e+07	7.22027e+07	737.474	2.5747e+06	1.29018e+09	75506.5	1.03354e+08	2.62148e+09	1.24204e+08	0.0012479	0.00023764	0.990939	0.000100564	0.00116674	1.25509e+10	0.00313994	7.18728e+09	0.627809	21982.8	6.06843e+06	8.80734e+06	148554	4.26993e+08	40182.7	1.47132e+09	2.9976e+07	258743	465.449	1.37852e+08	3.7828e+08	3.54735	7.85391e+07	57918.3	761924	7580.35
PMC_101	7320	0.991651	Ependymal - EPN - PF B	['Ependymal - EPN - PF B']	57556.3	2.3055e+11	78786.7	6.50381e+07	1.12881e+06	1.64373e+06	1.5264e+07	1.5127e+07	1961.57	2.69566e+06	3.25209e+06	2.20157e+08	193.158	2.38049e+06	7.00026e+07	214418	6.57491e+06	3.7091e+08	2.08439e+06	0.00124007	0.000151594	0.991651	7.50322e+10	0.00217085	1.25608e+10	0.00280936	6.80383e+09	12.4152	56.1518	1.02228e+07	1.11085e+08	344543	628007	6607.23	9.82821e+07	2.47807e+08	38259.9	501.556	4.82373e+06	4.56572e+08	257.245	9.56616e+07	4903.25	1.69969e+07	103162
PMC_101	9352	0.995328	Ependymal - EPN - PF B	['Ependymal - EPN - PF B']	9.8284e+07	2.87898e+11	105044	3.20026e+07	2324.04	896499	2.02316e+07	183165	2.1519e+07	5380.28	6.3181e+06	3.24502e+08	52480.6	1.83695e+08	6.50165e+07	6.06152e+06	1.88073e+10	2.6401e+09	1.08457e+07	0.000347416	0.000246133	0.995328	4.99573e+10	0.000593923	0.000100716	0.00233815	1.18728e+11	15.9141	8564.95	43578.5	822790	1.73236e+06	3.79749e+08	29838.3	7.79553e+06	7.23002e+08	24324.8	1.31792e+06	7.78811e+06	1.80959e+07	173.057	9.14322e+06	8278.95	897.175	157293
PMC_101	11694	0.994831	Ependymal - EPN - PF B	['Ependymal - EPN - PF B']	3.46504e+09	4.79393e+11	224864	4.64571e+07	218.53	8.7755e+06	1.67047e+08	264677	1.93827e+06	5337.04	5.97391e+07	5.30888e+08	590.33	2.18445e+06	2.20548e+08	2.67122e+08	5.07024e+09	2.68642e+09	5.2965e+06	0.000397899	0.000144718	0.994831	6.34613e+10	0.00119892	0.000333413	0.00155813	8.25607e+09	1.25293	430903	1.57329e+06	1.69299e+07	2.14077e+06	9.82139e+07	1788.09	3.66115e+06	5.82564e+08	99866.3	76060.7	9.13107e+06	2.31792e+07	133.701	1.3443e+09	5370.98	1.36789e+06	240882
PMC_101	14116	0.992077	Ependymal - EPN - PF B	['Ependymal - EPN - PF B']	183501	2.74671e+11	4383.57	1.22707e+08	1.46256e+06	658045	2.08182e+06	532748	10584.1	73957.7	1.47721e+07	2.49571e+07	17956.3	6.64807e+06	2.53811e+08	268800	3.52877e+07	2.60617e+11	1.64568e+08	0.000641799	0.000398156	0.992077	5.09675e+11	0.000617865	7.27021e+09	0.00546302	1.46988e+11	0.170473	28546.2	2.34706e+06	3.72972e+06	151184	1.30834e+08	7052.78	4.45369e+08	3.02756e+06	110981	3360.11	3.14396e+08	5.21899e+07	51.9946	1.27299e+08	32827.5	2.68637e+06	156688
PMC_101	16667	0.994974	Ependymal - EPN - PF B	['Ependymal - EPN - PF B']	125238	1.40675e+10	46094	5.7267e+07	99312.7	509044	1.33362e+06	3.11455e+06	687.254	1.11308e+06	2.23042e+07	5.72802e+06	691.411	4.72152e+06	2.61679e+07	1.82342e+06	2.68134e+07	7.23924e+09	8.18318e+06	0.000917515	0.000196354	0.994974	6.70196e+10	0.000611719	9.38565e+08	0.00240478	9.08822e+08	1.19468	18588.4	1.93244e+06	2.81699e+06	118940	1.27649e+08	26624.6	1.44833e+07	2.86304e+08	133032	928.353	2.19704e+08	3.40218e+08	27.3474	9.02905e+07	136804	1.26254e+07	622.597
PMC_101	19744	0.992421	Ependymal - EPN - PF B	['Ependymal - EPN - PF B']	44326.7	2.02735e+10	58035	5.35443e+06	477986	756867	1.40748e+06	507894	3613.71	296027	3.0259e+07	9.03016e+06	188.842	4.80744e+06	1.39603e+08	211342	1.43572e+09	4.38404e+09	7.77279e+06	0.00183477	9.07791e+10	0.992421	3.49578e+10	0.00187049	1.16565e+11	0.0012941	6.08814e+08	1.74938	20895.1	2.96524e+06	3.17187e+06	124235	1.27089e+08	1559.22	7.61437e+07	707558	46080.5	3450.73	839350	3.02691e+07	248.167	8.63158e+07	9121.13	1.38355e+07	52.1364
PMC_101	22432	0.994799	Ependymal - EPN - PF B	['Ependymal - EPN - PF B']	227877	1.91607e+11	51274.2	4.43409e+07	2.98526e+06	4.01726e+06	1.44004e+06	38199.8	441.336	236910	2.44412e+06	6.19223e+06	208.904	4.95529e+06	1.65658e+08	1.36153e+06	1.2008e+09	3.73064e+10	5.18136e+06	0.00143768	8.4781e+09	0.994799	4.13494e+10	0.00106136	8.25919e+09	0.0012203	8.39847e+09	1.39555	225.886	3.24855e+06	2.78739e+06	9533.03	8.63416e+06	1246.81	1.13319e+08	8.58071e+07	26015.3	373.601	1.36137e+08	2.97853e+07	21.7964	5.34775e+07	115827	1.33933e+07	4281.16
PMC_101	25509	0.995351	Ependymal - EPN - PF B	['Ependymal - EPN - PF B']	158225	1.63664e+11	54765.7	4.81112e+06	1.19834e+06	2.54765e+06	1.13192e+06	2.62847e+06	391.818	2.27673e+06	3.03579e+06	6.34245e+06	363.289	4.79439e+06	1.61654e+08	1.03088e+06	1.1063e+09	3.14247e+10	363494	0.00125063	0.000103548	0.995351	4.29036e+10	0.00100083	7.72812e+09	0.0011139	8.94909e+09	2.03839	13617.5	1.62356e+07	1.9141e+06	132838	8.53251e+06	2214.09	1.13219e+09	5.64108e+06	276921	480.886	1.21244e+07	2.5389e+08	2.87049	7.12005e+07	137833	1.4341e+07	6635.63
PMC_102	462	0.818561	Embryonal - ATRT - TYR	['Embryonal - ATRT - TYR']	0.000312371	0.000252222	0.00132601	0.0011706	0.00145878	0.0018354	0.00284059	0.0192935	1.91613e+10	0.00195655	0.0276626	0.818561	2.35016e+08	2.07737e+09	7.3672e+10	1.22849e+10	6.35733e+09	5.07483e+08	5.67822e+08	3.37278e+10	7.91252e+09	0.000806344	0.000588832	0.0127854	4.27743e+09	0.00034618	9.70966e+08	0.00118396	6.00147e+09	1.72555e+11	0.00158319	0.00143011	0.0011508	0.000527469	1.49722e+07	4.04266e+09	0.00266476	5.79879e+08	468604	5.26469e+09	1.84866e+07	1.18404e+11	1.91273e+06	9.76392e+06	1.58918e+06
PMC_102	1765	0.915177	Embryonal - ATRT - TYR	['Embryonal - ATRT - TYR']	1.49268e+10	7.989e+10	3.61123e+10	7.93962e+10	5.64886e+09	0.00034635	7.88597e+10	0.000409542	2.37691e+10	0.00134299	0.0311777	0.915177	4.62994e+07	1.75207e+10	1.11431e+10	3.03549e+09	7.18296e+09	7.4944e+08	2.90037e+09	8.04777e+09	6.02648e+08	0.000133301	0.000115309	0.000372309	2.21712e+08	8.3787e+10	1.66869e+08	2.3579e+10	2.41504e+10	5.45756e+09	1.71716e+10	3.0035e+10	4.36553e+09	9.28514e+08	544742	3.30137e+09	0.00331544	3.02537e+08	86329.4	2.01235e+09	1.29445e+06	2.19849e+09	104205	1.73519e+06	8140.35
PMC_102	2927	0.987063	Embryonal - ATRT - TYR	['Embryonal - ATRT - TYR']	1.18393e+09	3.84061e+09	4.9435e+08	5.05507e+07	4.11414e+08	8.54362e+09	6.92364e+09	1.3431e+10	1.03282e+06	0.000393424	0.00915276	0.987063	7792.39	8.25125e+07	2.08805e+08	6.39927e+07	5.7975e+08	1.62273e+08	1.87051e+08	1.33578e+09	4.16507e+06	1.29109e+11	2.99165e+09	2.0371e+11	1.8868e+06	2.81587e+09	2.10782e+06	3.8328e+08	5.46033e+06	2.12573e+07	1.08111e+10	1.14796e+08	2.47402e+08	5.44287e+07	2024.19	3.38104e+07	0.000296696	3.5499e+06	8225.95	5.59408e+06	7649.71	7.48912e+06	398.519	36145.1	9.81302
PMC_102	4489	0.985814	Embryonal - ATRT - TYR	['Embryonal - ATRT - TYR']	1.75966e+09	2.81586e+10	8.17159e+09	1.70773e+08	2.64776e+11	1.48743e+11	2.73698e+08	1.04288e+09	1.93138e+06	0.000259376	0.00431699	0.985814	130065	1.35716e+10	4.18144e+08	5.72591e+07	3.00636e+09	1.15094e+06	4.32184e+09	3.41154e+10	1.97087e+06	6.11152e+09	5.30283e+10	1.85144e+10	1.55714e+09	2.5101e+09	1.84675e+07	1.64656e+07	2.67787e+09	2.83479e+11	1.40411e+08	1.53054e+08	8.18058e+08	175873	103137	2.76464e+09	0.00229221	612.027	2.5857e+06	105950	282.219	28480.9	4.05538	20625.6	23.702
PMC_102	6012	0.992547	Embryonal - ATRT - TYR	['Embryonal - ATRT - TYR']	2.0703e+08	8.32566e+09	1.07137e+11	5.87333e+08	3.07903e+09	1.33609e+11	5.55839e+08	2.03346e+10	1.56037e+07	3.89145e+10	0.00191393	0.992547	14242.1	2.0869e+09	8.65461e+07	9.8918e+06	1.58597e+10	1.76707e+07	2.87873e+09	8.4017e+09	452536	4.07213e+09	4.33386e+10	1.65628e+10	1.25715e+08	1.02011e+10	424292	1.63436e+07	1.65476e+07	8.01837e+09	2.85617e+10	932903	7.89639e+07	375471	5505.88	5.85431e+08	0.00255672	236.897	27884.8	4.26402e+06	14.8199	8598.42	0.242	552.521	12.5808
PMC_102	7641	0.99498	Embryonal - ATRT - TYR	['Embryonal - ATRT - TYR']	6.07247e+09	6.0785e+08	1.84648e+08	5.12256e+07	4.08204e+09	1.38925e+09	1.28823e+09	1.72931e+09	1.13349e+07	1.32275e+11	0.00027852	0.99498	3037.94	3.4635e+07	4.72964e+07	2.8251e+09	4.13947e+08	4.86927e+08	5.90186e+07	1.36391e+10	4.66796e+07	4.9443e+10	1.54766e+11	9.03282e+09	2.91824e+06	4.0691e+08	128212	73789.6	3.16356e+08	1.03723e+09	8.73401e+07	1.78375e+06	2.68851e+06	52235.5	16983.3	1.12583e+09	0.000245798	96.9123	623.958	2.75182e+06	0.227643	279367	0.516095	240.059	0.137087
PMC_102	7674	0.995938	Embryonal - ATRT - TYR	['Embryonal - ATRT - TYR']	5.64441e+09	5.12593e+07	1.45769e+09	3.85442e+06	3.65647e+09	1.33515e+10	9.89214e+08	1.36073e+10	977947	1.29085e+11	0.000281096	0.995938	3936.91	3.55139e+06	4.16779e+08	3.79207e+09	5.23864e+08	4.85574e+08	6.66316e+06	1.06684e+09	3.68806e+08	3.67994e+10	1.33899e+11	6.2675e+09	2.53775e+07	2.94502e+08	109354	70590	2.82053e+08	8.79072e+07	6.03416e+07	183437	1.819e+07	4.57078e+06	16274.3	8.88491e+07	0.000243135	102.704	727.084	197513	2.56894	2.24199e+06	0.0552914	2088.67	1.5204
PMC_102	7674	0.995938	Embryonal - ATRT - TYR	['Embryonal - ATRT - TYR']	5.64441e+09	5.12593e+07	1.45769e+09	3.85442e+06	3.65647e+09	1.33515e+10	9.89214e+08	1.36073e+10	977947	1.29085e+11	0.000281096	0.995938	3936.91	3.55139e+06	4.16779e+08	3.79207e+09	5.23864e+08	4.85574e+08	6.66316e+06	1.06684e+09	3.68806e+08	3.67994e+10	1.33899e+11	6.2675e+09	2.53775e+07	2.94502e+08	109354	70590	2.82053e+08	8.79072e+07	6.03416e+07	183437	1.819e+07	4.57078e+06	16274.3	8.88491e+07	0.000243135	102.704	727.084	197513	2.56894	2.24199e+06	0.0552914	2088.67	1.5204
PMC_102	7674	0.995938	Embryonal - ATRT - TYR	['Embryonal - ATRT - TYR']	5.64441e+09	5.12593e+07	1.45769e+09	3.85442e+06	3.65647e+09	1.33515e+10	9.89214e+08	1.36073e+10	977947	1.29085e+11	0.000281096	0.995938	3936.91	3.55139e+06	4.16779e+08	3.79207e+09	5.23864e+08	4.85574e+08	6.66316e+06	1.06684e+09	3.68806e+08	3.67994e+10	1.33899e+11	6.2675e+09	2.53775e+07	2.94502e+08	109354	70590	2.82053e+08	8.79072e+07	6.03416e+07	183437	1.819e+07	4.57078e+06	16274.3	8.88491e+07	0.000243135	102.704	727.084	197513	2.56894	2.24199e+06	0.0552914	2088.67	1.5204
PMC_102	7674	0.995938	Embryonal - ATRT - TYR	['Embryonal - ATRT - TYR']	5.64441e+09	5.12593e+07	1.45769e+09	3.85442e+06	3.65647e+09	1.33515e+10	9.89214e+08	1.36073e+10	977947	1.29085e+11	0.000281096	0.995938	3936.91	3.55139e+06	4.16779e+08	3.79207e+09	5.23864e+08	4.85574e+08	6.66316e+06	1.06684e+09	3.68806e+08	3.67994e+10	1.33899e+11	6.2675e+09	2.53775e+07	2.94502e+08	109354	70590	2.82053e+08	8.79072e+07	6.03416e+07	183437	1.819e+07	4.57078e+06	16274.3	8.88491e+07	0.000243135	102.704	727.084	197513	2.56894	2.24199e+06	0.0552914	2088.67	1.5204
PMC_102	7674	0.995938	Embryonal - ATRT - TYR	['Embryonal - ATRT - TYR']	5.64441e+09	5.12593e+07	1.45769e+09	3.85442e+06	3.65647e+09	1.33515e+10	9.89214e+08	1.36073e+10	977947	1.29085e+11	0.000281096	0.995938	3936.91	3.55139e+06	4.16779e+08	3.79207e+09	5.23864e+08	4.85574e+08	6.66316e+06	1.06684e+09	3.68806e+08	3.67994e+10	1.33899e+11	6.2675e+09	2.53775e+07	2.94502e+08	109354	70590	2.82053e+08	8.79072e+07	6.03416e+07	183437	1.819e+07	4.57078e+06	16274.3	8.88491e+07	0.000243135	102.704	727.084	197513	2.56894	2.24199e+06	0.0552914	2088.67	1.5204
PMC_102	7674	0.995938	Embryonal - ATRT - TYR	['Embryonal - ATRT - TYR']	5.64441e+09	5.12593e+07	1.45769e+09	3.85442e+06	3.65647e+09	1.33515e+10	9.89214e+08	1.36073e+10	977947	1.29085e+11	0.000281096	0.995938	3936.91	3.55139e+06	4.16779e+08	3.79207e+09	5.23864e+08	4.85574e+08	6.66316e+06	1.06684e+09	3.68806e+08	3.67994e+10	1.33899e+11	6.2675e+09	2.53775e+07	2.94502e+08	109354	70590	2.82053e+08	8.79072e+07	6.03416e+07	183437	1.819e+07	4.57078e+06	16274.3	8.88491e+07	0.000243135	102.704	727.084	197513	2.56894	2.24199e+06	0.0552914	2088.67	1.5204
PMC_102,2	405	0.569952	Embryonal - ATRT - TYR	['Embryonal - ATRT - TYR']	0.00536378	0.00291353	0.000162734	1.00294e+11	0.00118136	0.00283691	9.92852e+10	0.00537863	1.30175e+11	0.0248556	0.0893884	0.569952	1.03008e+09	0.00126263	2.80534e+09	0.000249032	5.62169e+10	0.00017835	0.000214785	0.000129794	3.46148e+09	0.000959587	0.000147269	0.00163233	5.85193e+09	0.000512855	4.66067e+09	1.80544e+10	0.00216819	0.00274027	0.00125845	1.88342e+10	1.53787e+11	7.34189e+07	8.99204e+07	0.000851699	0.0265664	9.42815e+07	5.85456e+07	3.64595e+10	4.92696e+07	9.02044e+08	964975	4.07513e+08	2.03775e+06
PMC_102,2	1388	0.747493	Embryonal - ATRT - TYR	['Embryonal - ATRT - TYR']	9.71955e+10	1.59866e+09	1.30684e+10	1.20338e+08	0.00108619	3.23631e+08	0.000209831	3.76007e+10	3.25998e+08	0.028592	0.180609	0.747493	9.27124e+08	4.09041e+10	3.57877e+09	2.5707e+11	3.31445e+10	5.86292e+09	2.79768e+08	2.96518e+10	4.4082e+07	2.78517e+10	1.21387e+11	2.83943e+08	4.27641e+06	2.16838e+08	96460.3	2.59217e+11	2.38667e+09	1.5203e+10	1.03399e+09	8.42963e+06	755811	4.61606e+06	2.0289e+07	5.66911e+10	0.000240979	1.08119e+08	5.39225e+08	8.15647e+07	2.31615e+08	8.84729e+07	2.13595e+06	1.95391e+07	7154.73
PMC_102,2	2467	0.960805	Embryonal - ATRT - TYR	['Embryonal - ATRT - TYR']	5.35106e+09	5.52534e+08	6.91582e+08	1.18222e+08	0.00211736	1.77011e+09	3.92848e+09	0.000104301	1.57446e+08	0.00225681	0.0207377	0.960805	4.32745e+06	2.26536e+09	7.11335e+07	7.82749e+09	2.53899e+09	1.61846e+08	2.84837e+06	8.62729e+08	3.79116e+07	7.45725e+09	1.39346e+10	3.39607e+10	94871.6	2.78325e+07	113282	1.92979e+07	1.59725e+10	1.45003e+09	3.00057e+08	1.06829e+07	892938	3.33383e+06	2467.89	6.79836e+09	0.00384721	1.3327e+06	18902.8	1.89252e+08	23208.6	3.42804e+06	207.621	34722.8	10.4188
PMC_102,2	3703	0.968705	Embryonal - ATRT - TYR	['Embryonal - ATRT - TYR']	1.70178e+08	7.98641e+08	1.98234e+09	2.57119e+08	0.000402275	7.5842e+09	5.26552e+07	7.42444e+09	727603	0.000146718	0.00440802	0.968705	34.5249	6.13754e+09	1.25388e+08	1.29014e+10	2.24777e+08	3.06206e+06	1.14697e+09	7.73353e+10	48278.6	2.65538e+09	1.0487e+11	0.000114989	6.15584e+07	4.71068e+09	261976	1.48971e+08	3.611e+08	6.3686e+09	1.12635e+11	1.95763e+07	1.24111e+10	9683.7	275.004	2.45646e+10	0.0179707	16364.2	245129	3.33117e+07	5.32419	519262	33.8325	309443	5.36337
PMC_102,2	5151	0.974947	Embryonal - ATRT - TYR	['Embryonal - ATRT - TYR']	7.34126e+07	9.0665e+09	4.85223e+09	3.43517e+08	0.000467215	1.38555e+11	1.02191e+08	3.14434e+10	532203	5.93946e+11	0.00156636	0.974947	211.528	1.5028e+10	6.19515e+06	4.56715e+08	7.24501e+08	923770	3.85254e+06	4.80837e+10	342142	1.86244e+09	3.8935e+09	8.47104e+10	2.445e+06	1.55742e+10	122435	1.07333e+08	1.71435e+08	9.25439e+09	9.79004e+08	6.19821e+06	6.56571e+08	3798.65	2101.61	3.51515e+10	0.0174026	158.621	211253	3.74172e+07	0.903177	62171.8	1.76063	24246.9	0.644669
PMC_102,2	6957	0.988672	Embryonal - ATRT - TYR	['Embryonal - ATRT - TYR']	1.13629e+08	7.19082e+09	3.13453e+08	3.80058e+07	6.1235e+10	6.10738e+09	4.53292e+07	9.03635e+08	2.92756e+06	6.39913e+10	0.0028697	0.988672	272.135	1.70927e+08	7.58061e+06	1.96088e+08	5.75707e+08	1.59775e+07	1.58391e+09	1.13705e+11	102051	1.15553e+10	9.36983e+09	3.56219e+11	6.63679e+07	1.25254e+08	25721.8	1.30694e+07	2.26003e+09	2.18907e+10	4.28255e+09	6.56266e+06	3.55231e+08	219329	10507.2	4.44674e+08	0.00579222	402.342	180.155	3.57541e+07	10.5046	6832.48	2.6265	5931.74	0.738164
PMC_102,2	8628	0.988722	Embryonal - ATRT - TYR	['Embryonal - ATRT - TYR']	2.53096e+06	3.14951e+11	6.73276e+08	1.35593e+10	6.47e+10	1.4048e+09	9.99417e+09	5.19648e+10	1.3705e+08	0.000388607	0.00345009	0.988722	171018	1.02084e+08	400232	5.32127e+07	4.8681e+10	2.03548e+07	2.36283e+08	1.50834e+11	695315	1.16004e+08	6.50263e+08	4.65492e+10	916210	5.08661e+07	514034	7.6966e+09	1.60892e+07	4.29777e+07	3.58751e+10	4.51555e+07	1.79057e+07	3.0222e+07	148536	4.95553e+09	0.000745163	418813	3826.22	3.34751e+06	1.06892e+06	8505.27	131.968	768.045	1867.42
PMC_102,2	10445	0.993457	Embryonal - ATRT - TYR	['Embryonal - ATRT - TYR']	1.57454e+08	2.48819e+09	8.15054e+08	131883	3.34083e+11	3.69914e+09	1.49006e+08	2.45857e+08	91757	4.72152e+10	0.00179263	0.993457	117.028	2.55627e+08	4.74176e+08	1.95175e+09	8.43933e+08	251589	2.58922e+08	2.40122e+11	640357	3.72925e+09	1.25402e+11	5.66239e+11	2.78647e+08	1.18781e+09	21511.4	1.78464e+07	4.03484e+07	1.07612e+09	4.15422e+09	1.21933e+07	2.68806e+08	2893.66	15433.2	3.01037e+08	0.00119007	85.6973	231944	2.63115e+06	0.542057	119321	0.138714	6526.35	16.1696
PMC_102,2	11747	0.988248	Embryonal - ATRT - TYR	['Embryonal - ATRT - TYR']	8.9062e+08	8.94014e+07	5.61259e+06	931704	2.66475e+11	4.14249e+06	2.38594e+09	1.60974e+10	624834	0.000401325	0.00988229	0.988248	165839	8.96752e+06	1.59899e+07	6.8715e+07	1.17106e+09	4.82236e+08	530454	8.53402e+08	6.80244e+06	5.96534e+09	1.64513e+10	3.1185e+09	2.21192e+06	6.11613e+06	4012.14	3.18975e+07	2.48133e+09	1.45762e+08	3.56122e+06	54511.9	4231.05	647663	2066.72	2.88003e+08	0.000179628	47666.8	223035	1.95602e+07	344.954	1.77312e+07	9.89248	6886.37	0.529514
PMC_102,2	11745	0.988381	Embryonal - ATRT - TYR	['Embryonal - ATRT - TYR']	9.28974e+08	9.23805e+06	5.64778e+07	946710	2.77327e+09	419389	2.47849e+10	1.63873e+10	610461	0.000409932	0.00975586	0.988381	16613.9	9.08323e+07	1.59126e+08	6.56962e+08	1.13523e+09	4.9127e+07	515609	9.23861e+08	7.08046e+06	6.2852e+09	1.66357e+10	3.32325e+09	2.25745e+06	6.60724e+07	4139.05	3.12689e+07	2.48985e+08	1.46518e+09	3.61507e+06	535756	43427.2	665994	2140.42	2.96498e+08	0.000180989	4652.35	21805.5	1.96472e+07	348.582	1.79583e+07	9.69374	6714.03	0.52553
PMC_102,2	11747	0.988745	Embryonal - ATRT - TYR	['Embryonal - ATRT - TYR']	9.98737e+08	9.84609e+07	5.992e+06	987177	2.88879e+09	4.45839e+07	2.61397e+09	1.71305e+10	600269	0.000427131	0.00933708	0.988745	155592	8.24677e+06	1.45049e+08	6.47806e+08	1.10787e+09	4.77765e+07	528027	9.52059e+08	6.92448e+07	6.42875e+10	1.5975e+10	3.50282e+10	2.12391e+06	6.92489e+06	4274.33	3.17552e+07	2.72221e+08	1.57635e+06	3.51987e+06	56051.1	460773	74715.6	22370.4	3.04556e+08	0.000188454	4490.2	2011.46	1.98507e+07	339.392	1.69797e+07	0.961163	67263.3	0.494713
PMC_102,2	11747	0.988745	Embryonal - ATRT - TYR	['Embryonal - ATRT - TYR']	9.98737e+08	9.84609e+07	5.992e+06	987177	2.88879e+09	4.45839e+07	2.61397e+09	1.71305e+10	600269	0.000427131	0.00933708	0.988745	155592	8.24677e+06	1.45049e+08	6.47806e+08	1.10787e+09	4.77765e+07	528027	9.52059e+08	6.92448e+07	6.42875e+10	1.5975e+10	3.50282e+10	2.12391e+06	6.92489e+06	4274.33	3.17552e+07	2.72221e+08	1.57635e+06	3.51987e+06	56051.1	460773	74715.6	22370.4	3.04556e+08	0.000188454	4490.2	2011.46	1.98507e+07	339.392	1.69797e+07	0.961163	67263.3	0.494713
PMC_103	508	0.408673	Other glioma - ANA PA - ANA PA	['Other glioma - PXA - PXA']	7.09884e+09	1.44978e+09	2.00133e+10	2.9758e+07	1.25495e+11	8.49856e+08	2.64277e+09	0.00216476	4.43936e+08	0.0113174	0.0169773	2.24123e+11	0.00234149	0.00245827	0.000264941	0.00296142	0.000328989	0.000273749	0.000154963	5.14434e+10	2.22529e+08	1.04195e+08	0.000105508	1.80304e+10	3.7325e+07	1.38638e+09	6.5103e+07	0.192922	0.00178105	0.000198807	2.2477e+11	0.000139757	1.09299e+10	0.000129712	3.23876e+09	0.00238185	0.000813939	0.00735476	0.000671493	0.000971894	0.0712008	0.00220238	0.000751015	0.00173314	0.000179464
PMC_103	2042	0.591692	Other glioma - PXA - PXA	['Other glioma - PXA - PXA']	2.14139e+09	97227.6	5.93559e+09	2.9528e+10	1.4894e+11	2.41779e+10	0.000228839	0.00457139	1.18056e+10	1.37919e+10	0.000130821	2.55039e+10	7.72154e+06	2.15331e+09	7.60609e+09	4.90214e+08	3.69784e+06	98880.7	2.60226e+07	4.12627e+08	963504	155139	3.40092e+10	1.18671e+10	4.68746e+07	2.24038e+11	8.61108e+08	0.00208337	3.67458e+07	2.32704e+08	2.70832e+11	0.000277055	0.00464135	0.00140977	3.72324e+06	2.94335e+08	2.48112e+10	7.78633e+10	3.55074e+10	0.114235	3.27708e+10	0.000191776	0.000507679	0.0171079	4.97479e+09
PMC_103	3318	0.845756	Other glioma - ANA PA - ANA PA	['Other glioma - PXA - PXA']	64433.5	3738.41	374097	608517	5.85316e+07	1.71413e+06	1.51363e+09	9.4727e+10	4.76996e+07	2.98701e+06	6.05742e+10	3.59184e+08	9.35629e+08	2.89996e+09	3.97827e+09	2.8527e+08	3.99465e+07	2.81576e+08	4.64345e+07	774849	3.80648e+06	240.453	1.57196e+11	1.78954e+06	1.61069e+06	1.00296e+09	6.65208e+06	0.000629007	2.30588e+08	2.77283e+07	1.26486e+11	6.58412e+09	7.76627e+08	0.000109238	1.92436e+07	105381	1.41121e+07	0.00739668	1.17549e+11	0.00384595	0.00109591	0.00038015	4.21818e+08	0.000675331	1.98307e+11
PMC_103	5071	0.993007	Other glioma - PXA - PXA	['Other glioma - PXA - PXA']	99633.6	3692.12	2.33549e+07	31305.7	691730	2.1214e+06	1.74892e+08	2.2526e+10	1.02793e+06	2.33546e+09	9.97357e+09	1.36653e+06	7.41965e+06	8.19766e+07	7.11619e+10	524017	847530	2.32034e+07	1.58592e+07	1.31391e+09	486123	55874.3	4.76795e+10	6.33726e+08	3.59534e+06	4.6874e+08	312279	0.000489386	847241	83284.9	1.2114e+10	1.08408e+08	1.92199e+10	1.25318e+09	2.90794e+06	4.7613e+06	734323	7.31355e+09	2.0898e+09	0.00106506	9.07395e+09	0.000165162	3.15012e+08	0.000198394	1.5515e+09
PMC_103	6997	0.998057	Other glioma - PXA - PXA	['Other glioma - PXA - PXA']	175392	393.319	490329	205493	848174	78853.2	4.12196e+07	8.47964e+09	129892	1.01298e+08	1.4974e+10	7.97035e+06	254497	1.63756e+07	1.01135e+10	37535.1	272782	4.48757e+06	2.48293e+06	7.8503e+07	1.10919e+06	84014.9	4.75931e+09	6.83207e+08	2.04429e+06	9.59876e+07	4528.25	1.07237e+11	94403.5	5664.78	8.22445e+09	1.22659e+08	4.3273e+09	5.32568e+06	52755.6	4.46705e+06	1.04799e+06	1.28982e+09	1.87421e+07	0.000946752	2.83131e+07	6.95319e+10	8.49781e+06	0.000120816	2.79977e+08
PMC_103	9140	0.994182	Other glioma - PXA - PXA	['Other glioma - PXA - PXA']	47296.9	1136.19	54332.2	5365.5	535323	32226.9	5.80594e+06	1.17319e+11	181550	3.96611e+09	1.17546e+10	3550.35	133984	2.88007e+06	2.85529e+10	1315.99	273343	49006.3	19998.1	4.73573e+07	18984.2	172572	2.08047e+09	4.89123e+08	2.95949e+07	4.36377e+08	9640.08	2.17769e+11	2.34086e+06	17621	3.09174e+09	2.51356e+08	2.30284e+09	2.82755e+06	165801	597062	1.61672e+06	4.54036e+08	3.63128e+07	0.00398036	8.303e+06	3.92525e+11	7.8573e+06	0.000436057	2.35026e+07
PMC_103	11403	0.993118	Other glioma - PXA - PXA	['Other glioma - PXA - PXA']	71370.6	1340.49	629453	7767.15	1.61765e+06	38912.2	7.28858e+06	1.92213e+10	117160	1.93106e+08	5.79038e+08	4.48325e+06	18949.6	715697	9.23784e+08	4030.25	163113	9933.59	9880.97	5.70517e+07	5662.96	186148	1.46953e+10	5.75775e+08	2.06142e+07	3.89864e+07	8295.51	8.02466e+09	93584.2	132114	4.69205e+09	9.00644e+06	4.18355e+09	53092.2	5371.64	774364	1.00565e+06	7.82556e+07	1.00397e+08	0.00590582	5.80579e+06	9.55759e+09	1.5021e+08	0.000194449	2.15556e+06
PMC_103	13933	0.995489	Other glioma - PXA - PXA	['Other glioma - PXA - PXA']	38837.3	209.294	2.31987e+06	2506.72	1.18508e+07	3714.98	1.04822e+08	1.53788e+10	4919.77	4.71793e+08	5.73014e+08	3.91383e+07	33667.1	1.54696e+07	1.94704e+10	5456.36	6631.57	136039	55980.8	2.7386e+08	283165	24085.5	9.9471e+07	9.50421e+08	1.89948e+07	1.61061e+07	1807.4	6.16563e+09	1.0411e+06	150658	3.67064e+09	1.98436e+06	8.91487e+08	546229	3754.43	2.14058e+06	300892	2.02364e+08	1.35282e+07	0.0033104	3.20086e+07	2.11299e+11	1.914e+08	0.000149723	6.68264e+07
PMC_103	16634	0.992569	Other glioma - PXA - PXA	['Other glioma - PXA - PXA']	3493.47	4208.31	89946.9	1.16343e+06	1.89407e+09	1.87988e+06	1.01762e+09	1.80427e+10	127928	7.49236e+07	4.75013e+08	3.22171e+06	3.70111e+06	1.87528e+08	6.41057e+10	782071	3.96895e+06	1.46251e+07	6.80935e+07	2.25346e+06	4.05287e+06	101773	1.858e+11	1.38904e+07	1.06339e+08	1.22609e+10	1.99431e+07	2.53624e+10	4.88276e+07	3.41409e+06	1.30022e+10	2.21113e+08	3.39182e+09	1.90142e+08	1.13381e+06	1.81903e+07	1.34036e+06	6.66013e+10	2.78334e+10	0.00257807	1.74344e+09	7.10291e+09	1.41777e+10	0.00191575	5.83015e+09
PMC_103	19151	0.997351	Other glioma - PXA - PXA	['Other glioma - PXA - PXA']	18322.6	262.458	76558.4	1907.39	1.45319e+07	182073	4.55288e+06	1.11016e+11	1889.75	2.02155e+09	6.21317e+08	4.76258e+06	552.414	66659.4	1.28803e+08	6178.38	145596	2962.72	84596.6	1.55768e+08	15192.6	14040.9	1.29831e+10	3.47411e+08	793634	1.94222e+08	738.871	1.60863e+10	71313.5	825.64	6.4711e+09	619663	9.79326e+08	1.69826e+06	4859.45	1.73043e+06	8839.39	2.20884e+07	1.10546e+07	0.00191869	4.59619e+06	1.55017e+10	2.69063e+07	7.22123e+10	3.02331e+06
PMC_103	21915	0.995924	Other glioma - PXA - PXA	['Other glioma - PXA - PXA']	29810.8	353.689	80683.1	10364.5	2.22774e+07	161161	352664	1.66589e+10	1263.46	3.21081e+07	3.9901e+08	3.30469e+06	267.654	362384	4.86087e+08	33635.8	58141.2	126825	437654	1.35496e+08	66954.3	102379	5.23166e+08	3.93051e+08	52461.9	1.18997e+08	10064.2	1.53074e+09	1.31809e+06	192014	4.63253e+09	675370	7.47075e+08	1.07021e+06	4245.24	1.79231e+06	9024.52	1.84786e+07	6.89833e+06	0.00334391	3.75552e+06	9.49441e+09	484479	0.0001017	1.07695e+06
PMC_103	25038	0.996614	Other glioma - PXA - PXA	['Other glioma - PXA - PXA']	235905	410.876	93081.1	12985.8	1.35017e+06	179137	3.17982e+07	1.2748e+11	15586.5	2.20043e+08	5.70715e+08	4.15587e+06	3484.23	635224	4.90536e+08	4157.13	7316.94	137068	271889	1.78234e+08	6655.54	10739.9	6.07858e+08	5.3317e+08	744193	1.33516e+08	845.119	2.25313e+09	1.03576e+06	116272	3.28339e+10	1.01949e+06	7.61404e+08	1.41665e+06	2228.54	1.62703e+06	20801.4	3.34633e+08	6.32907e+06	0.00269921	4.275e+06	1.06555e+11	3.92835e+06	9.497e+10	1.25531e+07
PMC_104	642	0.552036	Embryonal - ATRT - MYC	['Embryonal - ATRT - MYC']	3.70341e+10	4.59512e+08	3.85986e+08	3.35316e+08	0.00127626	1.73726e+10	8.71349e+09	8.52892e+09	9.04481e+07	0.552036	0.197333	0.00580847	6.3914e+10	0.00113508	0.000379225	0.00164551	0.00096562	0.00146698	0.00144098	9.28566e+09	1.88051e+11	1.82817e+11	0.00751449	8.42261e+10	2.36267e+10	1.65712e+11	1.41881e+11	1.4327e+11	0.0133941	0.0018775	4.91556e+08	1.18031e+11	1.62017e+09	6.28428e+09	5.12366e+10	0.00295795	0.000116916	9.13464e+09	0.000184737	6.41146e+10	0.000342657	0.000303348	1.83979e+10	0.000156325	1.77216e+10
PMC_104	1917	0.873826	Embryonal - ATRT - MYC	['Embryonal - ATRT - MYC']	1.07196e+08	5.78812e+08	1.69796e+10	1.82703e+09	4.85808e+09	4.83119e+07	2.40972e+09	5.26528e+09	5.04289e+07	0.873826	0.0714041	0.0168897	776959	0.000163111	2.65345e+10	9.97462e+09	5.95598e+09	1.14276e+10	3.67611e+09	4.87937e+09	7.08452e+07	2.7241e+08	4.83715e+10	9.31843e+10	2.75211e+08	3.59791e+08	2.85606e+06	1.4388e+10	0.000622259	3.37383e+10	1.78856e+08	4.13602e+08	1.18078e+09	1.08706e+08	257381	7.3093e+10	8.40023e+10	370494	3.51217e+08	8.64854e+08	1.39762e+08	1.95811e+08	8.06358e+06	1.10846e+09	754636
PMC_104	3451	0.940121	Embryonal - ATRT - MYC	['Embryonal - ATRT - MYC']	4.99555e+08	9643.84	754639	889.406	3.10073e+09	345844	2.72689e+08	7.34091e+08	6384.6	0.940121	0.0201548	0.00522074	3.52144e+08	7.39738e+09	8.37251e+09	7.77293e+09	5.63739e+08	9.20273e+08	9.56826e+08	4.33934e+08	1.31596e+09	9.31211e+07	3.38817e+08	2.20969e+07	542920	385491	133254	8.08666e+07	5.46644e+08	2.43786e+11	7.06286e+08	3624.19	38139.3	88445.6	2.90746e+06	5.41693e+08	2.19086e+09	1.54447e+08	3.10787e+09	5.72875e+08	8.19363e+07	3.77876e+08	2.54641e+08	2.83278e+08	1.10781e+06
PMC_104	5108	0.986011	Embryonal - ATRT - MYC	['Embryonal - ATRT - MYC']	2.06962e+08	8009.32	5.90691e+06	28.9975	7.27602e+06	1.28806e+06	491001	5.8634e+06	100445	0.986011	0.0127741	0.000168777	696876	1.45212e+10	2.78766e+08	2.14979e+08	1.33798e+07	2.33679e+06	5.3571e+07	1.88856e+06	270.559	68523.6	4.23339e+08	575747	670622	4956.1	3805.57	3.81911e+09	1.65974e+10	1.08562e+10	2.77791e+06	4.99396e+06	1.99972e+06	74776.1	163833	8.78974e+07	2.02661e+08	2.51509e+06	1.06445e+08	2.49241e+06	2.69869e+08	1.12891e+07	1.35022e+06	2.60088e+06	591552
PMC_104	7296	0.992583	Embryonal - ATRT - MYC	['Embryonal - ATRT - MYC']	2.92856e+08	1.15679e+06	8106.07	9247.57	6.98291e+06	1.26461e+07	5.51113e+08	5.40002e+06	70046.3	0.992583	0.00450951	0.000303237	1.84821e+06	3.4279e+10	3.93598e+06	3.26757e+10	1.76218e+08	4.50058e+07	4.5014e+09	59597	1.46439e+06	642444	2.69186e+08	408463	823.064	2.55099e+06	815293	5.16078e+07	1.37762e+10	1.04857e+11	2.9031e+06	1805.37	678.58	72323.6	3.30632e+06	5.81097e+07	2.8171e+09	91823.6	4.16186e+06	831552	2.41728e+07	1.12188e+08	1.02659e+06	2.37678e+07	3000.79
PMC_104	9613	0.99568	Embryonal - ATRT - MYC	['Embryonal - ATRT - MYC']	6.18892e+07	1.49789e+06	10510.1	3952.64	2.66921e+06	9.99981e+06	5.41821e+08	2.75916e+06	5132.38	0.99568	0.00253837	0.000241286	1.60508e+07	3.03455e+10	1.38715e+07	2.62009e+10	1.16306e+08	3.68544e+07	1.19267e+10	692732	3.95254e+06	595312	6.35985e+06	1.93112e+06	1777.41	26212.7	2.21263e+06	4.43333e+06	6.74732e+08	1.53963e+11	3.74594e+06	124484	153.61	14980.8	1.0861e+06	2.1309e+09	2.24332e+09	470972	1.76057e+07	1.54728e+07	3.23929e+07	920535	4.60729e+06	232777	64.3298
PMC_104	12062	0.997761	Embryonal - ATRT - MYC	['Embryonal - ATRT - MYC']	2.73434e+08	771.414	1.09992e+06	14.3311	41554.5	9608.79	4276.5	2.46031e+06	910	0.997761	0.00197842	2.71655e+10	70777.7	4.04408e+08	567427	2.24397e+08	21009.6	108.487	4.12589e+07	66554.5	686.516	681.927	1.51338e+08	83948.1	30883.4	2341.49	4220.58	1.3992e+08	2.64984e+09	1.11622e+11	46213.3	603101	18904.4	951.778	321.771	8.1201e+07	2.74647e+08	1.92331e+06	1.91298e+07	1.18404e+06	2.99175e+06	2.51828e+06	391806	3.09265e+06	37028.5
PMC_104	14514	0.997941	Embryonal - ATRT - MYC	['Embryonal - ATRT - MYC']	1.92198e+07	830.558	2.53588e+06	5.28679	1.06169e+07	3636.06	9915.71	821401	34450.6	0.997941	0.00176173	3.83786e+10	79993	8.59373e+07	1.60508e+07	2.33428e+08	557067	2041.19	2.27869e+08	145582	31936	762.232	3.50749e+08	382192	1.75382e+06	11883.6	2048.73	1.90174e+07	4.01594e+09	9.45348e+09	35744.1	1.04319e+06	270003	5383.64	803.311	931834	1.90895e+08	2.26989e+06	1.08017e+07	406028	1.29217e+07	453985	1.81096e+06	1.70114e+06	26953.4
PMC_104	17084	0.998308	Embryonal - ATRT - MYC	['Embryonal - ATRT - MYC']	5.98512e+07	103793	14696.7	5.7222	254523	1046.05	2.07907e+06	5.1212e+06	302.277	0.998308	0.000801578	0.000197651	9424.88	1.1897e+08	2.42078e+06	6.85798e+08	61322.3	7.07755e+06	1.49885e+08	4.01891e+06	1.03973e+08	8.17617e+06	1.744e+06	2.47732e+06	3720.55	113910	2883.33	504785	1.55692e+10	1.2599e+10	743906	10.5774	6.50261	369.518	1.02557e+07	1.82623e+09	6.07109e+06	68220.4	8.04852e+06	8.03731e+06	27602.9	1.67548e+06	66794.3	2.91353e+06	837.952
PMC_104	20059	0.998235	Embryonal - ATRT - MYC	['Embryonal - ATRT - MYC']	8.33656e+06	19275.1	17913.3	5.86126	4.73124e+07	674.317	291770	5.92727e+06	340.655	0.998235	0.000829778	0.000295017	5164.24	9.25977e+06	1.48053e+06	3.46406e+08	3.01509e+06	8.19027e+06	4.79514e+07	5.06951e+07	5.75886e+07	950037	1.60723e+07	3.24878e+06	2833.16	117600	231.546	68368.2	2.58547e+09	1.57138e+11	478668	9.37069	4.91823	4348	659287	2.4329e+08	1.14791e+08	408002	3.31047e+07	6.6666e+06	218113	128562	37646.4	1.66844e+07	354.596
PMC_104	22718	0.998798	Embryonal - ATRT - MYC	['Embryonal - ATRT - MYC']	6.51153e+07	6219.28	11280.7	26.3968	3.60355e+07	315.762	1.96673e+06	6.39496e+07	182.583	0.998798	0.00054663	0.000111905	3526.69	9.01636e+07	1.07245e+07	1.75347e+09	97647.6	3.13015e+06	2.66406e+08	4.86509e+08	3.77857e+06	4.54315e+07	63703.6	2.17397e+07	22059.8	7500.68	2018.08	38214.1	1.04594e+10	1.20748e+11	667364	4.41776	38.0578	19256.5	4.44148e+06	2.36278e+09	3.15594e+06	334532	3.75578e+06	9.02739e+06	171896	708810	39817.7	1.91763e+07	2906.11
PMC_104	25547	0.997954	Embryonal - ATRT - MYC	['Embryonal - ATRT - MYC']	1.08838e+08	1536.1	1.36525e+07	1.12811	561541	5636.14	3198.99	995707	701.464	0.997954	0.00185894	1.97344e+08	52577.8	8.23908e+07	851211	7.42703e+06	101293	384.114	2.66519e+06	8962.49	533.432	78.7438	8.498e+06	164124	60640.5	3774.24	754.818	2.85582e+08	1.89673e+09	4.5193e+10	427813	574740	14815.4	14290.8	1517.69	9.98968e+06	1.05601e+08	1.38927e+06	3.70333e+06	497341	1.41136e+07	1.75563e+06	101351	1.2127e+06	169024
PMC_105	529	0.746004	Glioblastoma - GBM - MID	['Glioblastoma - DMG - K27']	2.21999e+10	2.75345e+11	3.28276e+09	3.50001e+11	4.14133e+06	4.33729e+09	0.00165207	1.51277e+09	0.000306309	0.000104772	0.00120219	2.2004e+11	0.0234049	0.000190558	0.00619844	0.00495095	0.00112467	0.0108361	0.000206805	1.72879e+11	1.84673e+10	4.27829e+09	0.000118082	4.45447e+10	2.45782e+10	1.3354e+10	3.81736e+09	0.0014859	0.000171693	7.33275e+10	2.66759e+10	0.00199615	4.97464e+10	0.000870673	6.73546e+10	0.000225614	1.00395e+10	0.0454271	0.000980769	0.000263657	0.746004	0.0156351	0.0256431	0.00260402	0.00172828
PMC_105	1698	0.991513	Glioblastoma - DMG - K27	['Glioblastoma - DMG - K27']	1.81438e+06	315756	1.02844e+06	53804.4	23467.9	6654.4	1.84709e+07	3.03368e+06	3.64741e+06	4.34703e+07	7.9992e+08	60886	0.00354511	3.15271e+08	1.58275e+11	2.06866e+08	4.06889e+06	9.78949e+08	5.65598e+07	5.53907e+06	1.51955e+10	289417	6.22683e+09	1.71675e+06	331304	2.75115e+08	4.25685e+09	7.80538e+10	8.23263e+10	4.6834e+09	9198.21	4.5398e+09	1.389e+07	1.27449e+11	6.09181e+08	1.81974e+07	95221.5	0.991513	1.9791e+07	9.98883e+08	0.00314485	1.41708e+11	0.000698939	6.54195e+09	0.000114992
PMC_105	3079	0.963367	Glioblastoma - DMG - K27	['Glioblastoma - DMG - K27']	1.66372e+07	461416	224842	98751	64624.3	24.7924	1.15381e+06	638812	1.40215e+08	2.36281e+08	2.20238e+10	29838.7	0.00343188	6.72058e+09	1.29731e+11	6.12114e+08	6.49563e+06	3.09325e+09	4.83819e+07	2.21118e+06	1.43762e+08	1.08761e+06	2.17947e+09	1.29723e+06	4.28599e+06	1.28291e+08	1.97732e+09	9.74603e+10	7.32989e+09	2.74893e+09	3664.35	1.95442e+09	1.15601e+06	5.89284e+09	1.03933e+10	4.53651e+06	1.36864e+07	0.963367	2.27999e+11	5.12193e+09	0.0251738	3.27374e+11	0.00478481	3.58327e+10	0.000149322
PMC_105	4683	0.988872	Glioblastoma - DMG - K27	['Glioblastoma - DMG - K27']	936537	1.37137e+09	54455.6	883772	6725.42	2.05771e+06	7.21128e+08	2.84311e+08	7.11424e+07	370906	2.88231e+10	32496.9	0.004396	0.000529239	6.28145e+09	1.40928e+10	4.47697e+09	4.21031e+10	5.2686e+08	1.72658e+08	6.23626e+09	5.48326e+07	7.13512e+08	4.59163e+08	1.02376e+09	1.3507e+10	2.8218e+10	3.09793e+10	2.49981e+08	614782	1.63065e+07	1.16391e+11	4.59517e+08	3.861e+10	1.44209e+09	7.94889e+08	1.89008e+07	0.988872	5.56399e+09	9.25518e+08	0.00264509	4.85673e+09	7.74431e+09	6.07086e+08	0.000134646
PMC_105	6555	0.993901	Glioblastoma - DMG - K27	['Glioblastoma - DMG - K27']	1.10252e+06	2.66888e+08	59392.4	1.90155e+06	111215	43668.1	3.19882e+09	1.96822e+08	4.41903e+07	3.43511e+06	3.36754e+09	4.12227e+06	0.00185409	0.00074168	3.67617e+10	5.94259e+08	1.40008e+09	2.29372e+11	1.87639e+07	3.61846e+08	1.32066e+11	1.05411e+08	1.12724e+09	5.87916e+08	9.87018e+07	2.12019e+09	2.59756e+09	4.73348e+10	2.36976e+06	66671.2	2.20511e+08	1.48433e+09	1.22885e+08	3.59407e+10	6.66185e+08	2.76924e+08	768169	0.993901	5.3621e+09	1.02295e+10	0.00169036	3.35844e+09	4.16984e+10	4.53582e+07	0.000142065
PMC_105	8840	0.99774	Glioblastoma - DMG - K27	['Glioblastoma - DMG - K27']	323487	6.6235e+06	6431.83	527697	11954.9	2666.05	1.69455e+09	4.85434e+06	1.57008e+08	41094.1	6.65508e+08	62015.1	0.000502229	4.77624e+10	1.90046e+09	6.3044e+07	2.97545e+08	1.39782e+11	3.9363e+07	5.18621e+07	7.13112e+09	5.07855e+07	6.37348e+08	2.8981e+08	5.95567e+06	1.38598e+10	1.15971e+10	1.54666e+09	3.5136e+06	126836	4.85396e+06	1.04376e+10	4.33981e+06	4.81502e+10	3.46835e+08	4.58094e+07	194201	0.99774	1.69565e+10	9.98766e+08	0.000543321	3.14902e+09	3.50321e+11	4.12681e+08	3.75898e+10
PMC_105	11394	0.997673	Glioblastoma - DMG - K27	['Glioblastoma - DMG - K27']	1.06117e+06	6.38711e+06	65045.6	582322	780.405	2843.97	2.36623e+08	3.6468e+07	2.3468e+08	297904	4.04746e+08	33460.3	0.00047756	2.5351e+10	2.33376e+09	4.84838e+06	2.625e+07	1.31981e+11	2.98783e+06	5.06521e+06	7.44002e+09	6.33347e+07	6.95045e+08	3.0948e+08	1.01694e+09	1.71906e+10	2.09276e+09	9.85609e+08	2.96803e+06	191824	2.90661e+06	1.39052e+10	4.52745e+06	6.7105e+10	6.42192e+08	5.06521e+07	8263.58	0.997673	1.90701e+09	1.56087e+10	0.000445558	3.8675e+08	6.13077e+09	6.20669e+08	2.32192e+10
PMC_105	12062	0.998092	Glioblastoma - DMG - K27	['Glioblastoma - DMG - K27']	52658.1	4.74991e+06	25219.4	2.90546e+06	580.99	15733.6	8.44502e+07	2.65416e+06	1.08363e+08	136146	2.92246e+08	17712.9	0.000316259	2.00098e+10	1.00077e+09	3.5201e+07	1.46856e+08	1.15238e+11	2.35446e+07	2.67187e+07	5.2047e+09	4.34103e+08	4.88371e+08	1.7165e+08	5.92321e+08	9.78688e+07	1.8029e+10	6.10751e+08	1.81529e+06	110937	1.45156e+06	8.44093e+08	2.54613e+07	3.34381e+09	3.83545e+08	2.98014e+08	5325.2	0.998092	1.16817e+10	1.24385e+10	0.000428929	2.44326e+10	4.30868e+10	4.14205e+08	2.37752e+11
PMC_105	12063	0.998093	Glioblastoma - DMG - K27	['Glioblastoma - DMG - K27']	532328	4.732e+06	2548.76	291485	577.388	15951.2	8.51309e+06	2.63798e+06	1.10176e+08	137314	2.92385e+08	17818.5	0.000319823	2.01502e+11	1.00892e+09	3.54539e+07	1.47922e+08	1.14189e+11	2.34836e+06	2.70378e+06	5.23635e+09	4.36889e+08	4.87903e+08	1.73074e+09	5.98492e+07	9.88469e+08	1.80157e+10	6.06212e+08	1.80384e+06	110715	1.46423e+07	8.42548e+08	2.55165e+06	3.31119e+08	3.83714e+08	2.97884e+08	5397.37	0.998093	1.16998e+10	1.24293e+10	0.000428129	2.43439e+10	4.32683e+10	4.14957e+08	2.37047e+11
PMC_105	12063	0.998099	Glioblastoma - DMG - K27	['Glioblastoma - DMG - K27']	538156	4.67114e+07	25527	289033	567.967	16179.2	849214	2.60078e+07	1.11757e+08	1367.98	2.87784e+08	175458	0.000321157	2.0006e+11	1.02318e+09	3.54712e+08	1.47037e+08	1.12332e+11	234584	2.72919e+07	5.27319e+09	4.40225e+08	4.88242e+06	1.73881e+08	6.10468e+07	1.00468e+10	1.80787e+10	5.95479e+08	1.76726e+06	109680	1.4733e+07	8.3818e+07	2.55927e+07	3.26509e+09	3.86013e+09	2.94555e+08	5400.62	0.998099	1.17614e+09	1.2542e+10	0.000424641	2.4247e+10	4.37713e+10	4.19996e+08	2.35685e+11
PMC_105	12063	0.998099	Glioblastoma - DMG - K27	['Glioblastoma - DMG - K27']	538156	4.67114e+07	25527	289033	567.967	16179.2	849214	2.60078e+07	1.11757e+08	1367.98	2.87784e+08	175458	0.000321157	2.0006e+11	1.02318e+09	3.54712e+08	1.47037e+08	1.12332e+11	234584	2.72919e+07	5.27319e+09	4.40225e+08	4.88242e+06	1.73881e+08	6.10468e+07	1.00468e+10	1.80787e+10	5.95479e+08	1.76726e+06	109680	1.4733e+07	8.3818e+07	2.55927e+07	3.26509e+09	3.86013e+09	2.94555e+08	5400.62	0.998099	1.17614e+09	1.2542e+10	0.000424641	2.4247e+10	4.37713e+10	4.19996e+08	2.35685e+11
PMC_105	12063	0.998099	Glioblastoma - DMG - K27	['Glioblastoma - DMG - K27']	538156	4.67114e+07	25527	289033	567.967	16179.2	849214	2.60078e+07	1.11757e+08	1367.98	2.87784e+08	175458	0.000321157	2.0006e+11	1.02318e+09	3.54712e+08	1.47037e+08	1.12332e+11	234584	2.72919e+07	5.27319e+09	4.40225e+08	4.88242e+06	1.73881e+08	6.10468e+07	1.00468e+10	1.80787e+10	5.95479e+08	1.76726e+06	109680	1.4733e+07	8.3818e+07	2.55927e+07	3.26509e+09	3.86013e+09	2.94555e+08	5400.62	0.998099	1.17614e+09	1.2542e+10	0.000424641	2.4247e+10	4.37713e+10	4.19996e+08	2.35685e+11
PMC_106	604	0.559036	Glioblastoma - GBM - MYCN	['Glioblastoma - DMG - K27']	7.269e+06	4.72858e+08	3.02808e+07	3.02531e+08	2.65829e+06	4.19352e+08	1.07915e+10	1.13331e+09	3.36159e+08	0.000278582	0.0121621	5.1096e+10	0.000296217	0.0172087	0.0129563	0.00399082	0.000914339	0.12339	0.0105448	2.13472e+11	0.0121587	0.000192532	0.0454997	0.000304054	9.97806e+10	0.000242473	5.12617e+08	8.13608e+10	0.000827977	1.88562e+11	3.01445e+07	5.42635e+09	6.836e+08	0.00036778	0.000474406	3.77437e+08	5.12456e+10	0.017578	0.0594533	0.000227047	0.0136238	0.559036	0.00101837	0.00688123	0.0129338
PMC_106	1943	0.762826	Glioblastoma - DMG - K27	['Glioblastoma - DMG - K27']	3.17235e+06	2.93897e+08	3.51843e+07	4.74748e+07	6.15323e+06	5.61315e+06	9.04486e+09	3.62993e+08	2.12362e+10	4.94308e+08	0.00022001	9.33693e+07	0.0223635	0.00047894	0.00023715	9.58547e+10	5.07606e+11	0.000999945	2.5703e+10	1.98123e+08	2.12007e+10	4.86083e+08	3.06719e+10	1.28969e+09	3.46358e+08	1.3673e+11	1.37093e+08	0.000473595	2.56406e+09	2.49809e+08	7.52968e+07	2.68624e+10	1.09254e+09	0.000235136	1.37577e+09	1.75335e+09	5.64073e+08	0.762826	0.000134242	6.57678e+10	0.136511	0.0007128	0.00464609	0.000252215	0.00479632
PMC_106	3505	0.969968	Glioblastoma - DMG - K27	['Glioblastoma - DMG - K27']	119297	6.20313e+06	1.38602e+06	4.18598e+08	48997.6	2.54928e+07	8.68205e+08	9.59653e+06	3.26783e+08	4.86549e+08	0.000257901	1.32623e+09	0.00952259	3.82859e+10	1.78698e+09	1.54711e+11	3.76321e+09	1.43994e+11	4.14639e+07	479033	2.79359e+09	677115	1.85081e+10	1.61588e+06	1.23295e+07	1.51187e+08	2.69168e+09	0.000377831	9.26489e+08	2.09554e+07	4.41757e+07	9.4734e+09	863643	8.51651e+10	1.55494e+10	3.66005e+08	2.06227e+06	0.969968	0.000115507	3.5613e+09	0.0147257	3.44232e+10	0.00089082	4.07425e+09	0.000698376
PMC_106	5202	0.980854	Glioblastoma - DMG - K27	['Glioblastoma - DMG - K27']	2.24394e+06	6.64574e+07	2.04178e+06	3.14286e+07	51669.6	42195.1	1.12335e+10	1.00532e+09	2.07586e+09	74723.1	1.81086e+09	1.66993e+06	0.00074649	3.26003e+10	3.54393e+08	3.09909e+08	2.79342e+08	7.07971e+09	1.46983e+08	5.71333e+06	1.97604e+10	2.0065e+08	5.9832e+08	3.12387e+08	2.04197e+08	1.21731e+10	3.17743e+09	2.5571e+09	3.31865e+07	1.44161e+06	1.83568e+07	2.46289e+11	2.01102e+08	7.22208e+10	5.90795e+08	2.2179e+08	86949.2	0.980854	8.75008e+08	6.91918e+09	0.00478976	1.83048e+11	0.000255566	1.70335e+09	0.000115754
PMC_106	7286	0.991651	Glioblastoma - DMG - K27	['Glioblastoma - DMG - K27']	123.831	1.53099e+06	14987.5	736145	17.6629	144554	1.76173e+08	421046	1.39013e+08	1.30421e+08	3.34133e+08	17336	2.11827e+11	2.17941e+10	8.15449e+08	2.93712e+08	1.02192e+08	0.000112366	3.03708e+08	2.6432e+06	7.34863e+08	806719	3.10337e+09	9.32387e+06	2.08638e+06	1.67454e+09	5.18157e+07	5.19636e+11	5.01413e+08	728649	161.864	6.49268e+09	2.03267e+06	0.00159603	3.31222e+08	73207	52850.6	0.991651	5.57609e+09	1.71541e+08	0.00282726	0.000173068	0.000194458	3.13564e+10	1.19599e+10
PMC_106	9632	0.983116	Glioblastoma - DMG - K27	['Glioblastoma - DMG - K27']	8905.15	186540	61.2842	55566.1	373.481	123341	1.39373e+08	60008.1	1.71368e+07	1.71281e+07	1.02075e+11	1.11761e+06	0.000995192	8.34211e+09	4.55975e+08	1.33178e+09	2.48559e+08	2.38208e+09	6.8901e+06	12220.4	3.27009e+08	13652.9	1.9269e+10	473.183	789902	581373	1.47184e+07	1.22654e+11	9.47494e+06	1.87468e+08	6.5865e+06	9.09419e+07	443868	2.95197e+09	8.07536e+07	520902	310.877	0.983116	8.09594e+10	1.83795e+09	0.00969773	4.94333e+10	0.000686319	6.31009e+09	0.00457299
PMC_106	12367	0.996397	Glioblastoma - DMG - K27	['Glioblastoma - DMG - K27']	266.933	1.12041e+06	116206	4.12005e+06	0.580992	17287.2	5.42629e+06	75106.3	1.1771e+08	5.19743e+07	1.32639e+09	61.3865	2.36734e+11	6.17854e+08	2.23879e+09	1.11583e+08	5.21566e+07	1.94603e+11	8.08303e+06	335874	2.92371e+07	2.54334e+06	1.54367e+10	2.8287e+07	1.39777e+06	4.51078e+08	4.32222e+06	2.02777e+10	2.5477e+08	4.3386e+06	17.0178	7.58357e+08	1.15503e+06	0.00114752	4.28367e+07	23696.9	368896	0.996397	1.27472e+10	3.93984e+07	0.0011502	5.32451e+10	9.65917e+10	5.63513e+08	3.41076e+10
PMC_106	14916	0.995857	Glioblastoma - DMG - K27	['Glioblastoma - DMG - K27']	96.7732	146056	35010.1	121148	24.9492	5669.21	7.3405e+06	3.28336e+06	4.14227e+06	1.33858e+08	2.21549e+09	11731.3	8.66144e+09	1.64795e+10	2.11445e+08	7.56325e+06	901869	6.47589e+09	3.87984e+06	94818	1.36347e+09	1.93599e+06	7.77734e+08	1.15582e+08	2.15189e+06	4.01481e+08	2.43481e+06	1.91124e+10	2.05765e+08	517644	76.0518	1.78267e+10	94600.9	0.000177375	1.03427e+06	263852	19065.9	0.995857	3.44456e+09	2.30712e+09	0.00208732	3.78714e+09	0.000140629	1.52928e+10	3.45425e+09
PMC_106	17457	0.993918	Glioblastoma - DMG - K27	['Glioblastoma - DMG - K27']	1365.82	120114	3708.11	16232	0.52281	7296.52	4.95892e+06	85880.3	6.35876e+06	1.20169e+07	1.63997e+08	58.8301	1.94748e+11	1.95088e+10	7.03741e+08	9.74369e+06	1.82222e+07	1.10361e+10	6.72139e+06	59267	3.33221e+08	1.86894e+06	1.47628e+10	4.81047e+06	2.5304e+06	5.46866e+08	3.97851e+06	1.8415e+11	1.07517e+09	3.5767e+06	6.0484	2.08203e+10	82231.3	0.000266626	3.05969e+07	20923.4	9617.4	0.993918	5.8669e+08	1.10063e+09	0.00443453	5.91688e+10	0.000210362	1.43502e+09	1.43356e+11
PMC_106	19872	0.993571	Glioblastoma - DMG - K27	['Glioblastoma - DMG - K27']	1459.94	68487.8	21775.9	58272.9	0.450625	2201.75	2.55319e+06	439700	3.89315e+06	1.80269e+08	2.2662e+09	560.009	1.77882e+10	3.01148e+10	4.37907e+08	1.06502e+08	960191	5.2593e+09	2.17671e+06	82519.9	2.21892e+09	1.5028e+06	1.37524e+10	4.95903e+06	47466.6	3.72294e+07	6.03258e+07	1.203e+10	1.5204e+09	486024	178.945	1.57898e+10	68349	0.000103017	2.33435e+07	49210.2	9830.16	0.993571	1.35599e+11	1.93855e+08	0.00477762	5.86833e+10	0.000371874	2.35884e+09	1.38524e+11
PMC_106	22616	0.997789	Glioblastoma - DMG - K27	['Glioblastoma - DMG - K27']	125.088	4148.58	1564.94	55538.4	0.456123	1186.5	4.99731e+06	27688.6	6.6207e+07	4.79526e+06	6.99203e+07	21.2114	7.13257e+09	1.57871e+10	2.26294e+08	1.89332e+07	208690	2.93837e+09	882393	217149	1.65021e+08	1.14027e+06	1.27131e+09	3.34448e+06	34792.6	4.48931e+07	4.90779e+06	4.56698e+09	1.21136e+08	3.11954e+06	9.21117	4.89442e+08	35651.8	3.03643e+10	1.22263e+07	154289	21627.7	0.997789	8.79825e+09	2.11451e+09	0.00117636	1.79579e+11	0.000323432	2.49535e+09	4.92569e+09
PMC_106	25571	0.99783	Glioblastoma - DMG - K27	['Glioblastoma - DMG - K27']	233.839	5740.86	2171.68	258763	2.51108	14093.6	1.29046e+07	94.4282	8.16252e+06	733811	1.42529e+09	396.02	2.37101e+10	1.46222e+10	2.77363e+08	4.13808e+06	527573	2.93149e+09	981337	222264	1.38707e+07	1.17713e+06	2.65682e+10	1.49094e+07	4.58753e+06	2.08241e+08	9.31558e+06	4.46476e+09	2.08108e+09	53307.9	3.0208	8.00786e+07	31463.8	3.03017e+09	1.81889e+06	267230	63254.3	0.99783	1.20647e+11	1.60132e+09	0.00112368	1.90305e+10	0.000459404	2.42489e+08	5.56715e+09
PMC_107	610	0.530501	Ependymal - SUBEPN - ALL	['Ependymal - EPN - PF A']	1.04727e+11	0.000260243	3.04566e+09	5.86212e+10	4.65724e+07	8.32419e+07	3.91771e+10	2.1149e+10	5.32802e+08	2.49351e+10	2.06636e+10	2.13273e+07	0.000112244	1.77174e+10	0.00128222	5.38334e+08	3.56049e+09	0.00187619	1.12742e+10	0.00417699	0.207325	0.12719	0.000788094	0.0113106	0.00714711	0.530501	0.054921	1.00767e+08	9.60151e+06	9.36582e+08	9.49906e+09	2.24166e+10	6.47884e+10	4.51786e+09	0.0177603	7.00231e+10	2.0071e+06	5.66562e+10	0.000584	0.00126814	4.00336e+09	0.00301561	0.00188314	0.00117689	0.00350441
PMC_107	1794	0.978472	Ependymal - EPN - PF A	['Ependymal - EPN - PF A']	1.84966e+09	2.34926e+10	1002.46	1.2355e+06	1.54974e+06	31271.9	1.31722e+07	2.35583e+07	317818	0.000107645	0.00525677	9.62799e+08	3.56984e+11	8.44035e+10	8.44778e+09	2.16906e+10	0.000121825	0.00534627	1.91432e+11	4.76866e+07	0.978472	0.000237983	0.000858185	9.23869e+07	5.9367e+10	0.000196723	1.17793e+11	2.75959e+08	4.14365e+09	7.98224e+09	2.57943e+09	790528	1.3556e+07	1.51833e+09	0.00666507	2.28603e+09	29866.7	0.000227916	3.36472e+11	1.13565e+09	5.53019e+07	0.000619099	7.88062e+07	1.21692e+10	3.90463e+09
PMC_107	3399	0.992551	Ependymal - EPN - PF A	['Ependymal - EPN - PF A']	2.00169e+07	2.38825e+08	7.3156	67038.6	1.25346e+06	119548	3.47565e+06	382749	72325.1	3.05384e+10	0.000446497	1.69219e+10	5.34386e+09	8.27577e+09	5.60197e+09	3.4375e+08	0.000179495	0.00138021	4.531e+09	1.73351e+07	0.992551	0.00016531	0.000708602	5.99017e+07	9.62833e+09	9.23507e+10	2.66048e+09	602710	2.16584e+06	2.17422e+08	8.36962e+07	554192	1.76423e+06	6.69162e+06	0.0040417	2.27712e+08	1593.25	2.20037e+10	1.61688e+11	5.34177e+08	2.31213e+07	7.2761e+10	1.70956e+07	2.84541e+08	3.25369e+09
PMC_107	5200	0.997466	Ependymal - EPN - PF A	['Ependymal - EPN - PF A']	3.02994e+06	2.08706e+07	2.83675	266710	28666.9	20218.1	1.27247e+06	3005.8	11269.6	1.49724e+08	5.64755e+10	2.24256e+09	2.65062e+07	4.12085e+09	2.72589e+10	3.08259e+09	5.92943e+09	0.000607172	3.24185e+10	2.61838e+08	0.997466	7.22315e+09	0.000543923	2.57279e+08	9.21939e+08	7.21341e+10	1.1501e+10	43406.6	1.34682e+07	1.29764e+07	1.76162e+08	202927	1.31046e+06	5.55193e+06	0.000756902	3.94353e+06	2.18843	2.24749e+08	2.37856e+11	8.36268e+07	788997	0.000150603	3.70763e+07	1.10203e+09	5.44638e+08
PMC_107	6992	0.998673	Ependymal - EPN - PF A	['Ependymal - EPN - PF A']	2.93026e+06	2.0602e+08	0.0757493	34707.6	2943.63	14529	39510.5	6165.94	21254.8	6.34471e+06	1.14971e+11	3.88021e+07	1.40418e+09	5.93444e+08	1.08411e+10	7.2888e+07	1.23931e+11	0.000169251	8.86781e+08	5.23667e+08	0.998673	0.000117307	0.000188386	2.45048e+07	1.42524e+11	0.000106571	8.41544e+08	9158.7	2.56434e+06	6.61512e+06	9.23238e+07	4475.61	4694.89	1.12066e+07	0.000330444	9.08423e+06	32.4694	5.63427e+09	3.3232e+10	5.684e+07	83530.7	232752172451	1.38675e+07	3.41987e+08	9.3898e+07
PMC_107	9041	0.997025	Ependymal - EPN - PF A	['Ependymal - EPN - PF A']	1.86687e+06	399826	405.418	284349	28.7774	16667.6	6621.83	168.449	72648.6	9.79909e+08	1.12901e+11	4.65587e+07	5.90868e+08	6.59276e+07	4.27837e+10	4.33645e+08	1.27116e+10	5.60154e+09	5.06034e+09	8.63461e+07	0.997025	7.70326e+10	0.00240035	2.71597e+07	1.32889e+11	3.05767e+11	1.17139e+06	89.1956	8.65008e+06	2.70907e+07	7201.4	165.039	2.73209e+06	1.29699e+07	0.000127465	140746	344.553	1.19649e+10	6.77415e+09	1.01497e+07	1.43402e+07	8.57543e+10	3.72698e+08	1.55094e+09	6.95343e+08
PMC_107	11665	0.997804	Ependymal - EPN - PF A	['Ependymal - EPN - PF A']	651058	1.30378e+08	0.282449	2900.49	1282.29	828.472	4.41137e+06	676.009	3283.3	2.90376e+08	1.10716e+11	3.10857e+08	1.06628e+10	2.94018e+09	9.16012e+08	1.08083e+09	2.22248e+11	0.000670822	7.27014e+08	9.09616e+06	0.997804	6.59914e+10	0.000699012	1.73063e+08	6.06196e+09	2.04197e+11	5.22001e+08	124493	3.7487e+06	2.44089e+06	829831	174100	18405.2	3.78115e+06	0.000432064	1.40686e+07	115.375	1.52128e+11	6.40296e+09	2.99048e+07	80111.2	8.14828e+10	5.54988e+06	3.71276e+08	3.49202e+08
PMC_107	14076	0.997859	Ependymal - EPN - PF A	['Ependymal - EPN - PF A']	2.363e+06	8.11665e+06	0.201839	15957.3	1717.13	189.848	2.52815e+06	261.08	29067.8	7.07822e+06	5.99861e+09	1.35794e+08	5.49672e+08	4.61439e+08	8.20035e+09	4.7448e+08	1.15172e+11	0.000594112	3.13295e+08	8.41421e+06	0.997859	4.04719e+10	0.000662334	1.21837e+08	5.69999e+09	1.84838e+10	7.4508e+08	48176.2	722033	4.63884e+06	4.36385e+06	7295.49	174535	1.2703e+07	0.000604084	1.09574e+06	4.43328	1.25339e+10	1.17905e+11	3.69902e+08	48179.7	5.75725e+10	5.69107e+07	3.78331e+08	3.60966e+08
PMC_107	16672	0.998604	Ependymal - EPN - PF A	['Ependymal - EPN - PF A']	2.65965e+06	5.66351e+06	0.197096	12772.2	2078.35	158.28	2.17164e+06	273.024	25519.3	4.6058e+06	3.21829e+09	8.0009e+06	3.17344e+08	2.99914e+08	7.77355e+09	2.7635e+08	9.92217e+08	0.000276547	1.62181e+09	1.18094e+07	0.998604	4.88172e+10	0.000509182	1.66782e+08	6.51324e+08	2.27441e+11	4.41242e+08	2571.6	2.98548e+06	2.97551e+06	6.8984e+06	3323.46	160384	526263	0.000349479	1.71058e+07	1.93383	6.5448e+09	1.11324e+11	2.79565e+08	2.54191e+06	3.19164e+10	2.52098e+06	1.98348e+08	2.16208e+09
PMC_107	19306	0.998698	Ependymal - EPN - PF A	['Ependymal - EPN - PF A']	81693.1	3.3873e+07	0.111954	728.142	37.2121	1015.24	1.17782e+06	2437.22	986.953	5.31322e+06	6.2738e+09	1.71773e+08	1.61447e+08	3.17472e+08	4.14626e+09	1.51645e+08	7.22914e+09	0.000267689	2.23846e+09	5.26889e+07	0.998698	2.92699e+10	0.0005704	1.1879e+08	3.93023e+09	1.73108e+10	3.54128e+09	2031.4	323343	1.49914e+06	3.07801e+06	18101.9	140380	293679	0.000296103	530194	3.2443	4.93068e+09	5.58667e+09	2.13615e+08	86171.9	2.84678e+11	88061.5	1.25915e+08	1.11428e+09
PMC_107	21775	0.998968	Ependymal - EPN - PF A	['Ependymal - EPN - PF A']	85352.1	1.63452e+06	0.00447278	336.034	1672.58	6.9551	58947.7	213.124	535.938	3.64139e+07	5.67542e+09	1.1121e+08	1.84313e+08	1.30181e+09	2.39347e+10	1.02658e+08	4.98471e+09	0.000160248	1.24033e+09	2.97148e+06	0.998968	2.24658e+10	0.000515444	9.41413e+06	4.54676e+10	1.38458e+11	2.26996e+08	2245.87	348249	1.42297e+06	3.18266e+07	16217.9	7943.87	28705	0.000211581	35332.2	1.71128	4.82343e+09	2.90081e+09	1.92098e+08	62065.2	2.53998e+10	672106	1.17707e+08	1.02811e+09
PMC_107	24564	0.998668	Ependymal - EPN - PF A	['Ependymal - EPN - PF A']	84657.8	2.75889e+07	0.00517516	454.657	108.674	71.5677	77120.3	1718.31	789.082	2.46493e+06	4.84129e+09	7.40155e+06	3.48671e+08	1.39945e+07	3.18802e+09	1.329e+08	6.03649e+09	0.000277803	1.52604e+09	2.79169e+06	0.998668	2.20152e+11	0.000506738	8.0632e+06	4.98475e+09	1.45004e+10	3.52387e+09	29672.5	382419	1.61212e+06	3.16173e+07	29241.8	10542.2	5622.26	0.00038356	3.28974e+06	1.73868	7.55088e+09	3.89963e+08	2.27869e+08	1.0763e+06	3.50294e+10	1.37307e+06	1.89186e+07	1.93492e+09
PMC_108	581	0.762542	Glioblastoma - DMG - K27	['Glioblastoma - DMG - K27']	7.38255e+08	1.36164e+08	2.72029e+08	2.86931e+07	5.45811e+06	1.97719e+07	1.25192e+09	1.63732e+08	1.88722e+10	3.15942e+10	6.15966e+10	4.22547e+08	0.0423911	6.74672e+09	0.0170306	7.00945e+10	1.47477e+09	0.00017017	0.000458059	4.83667e+08	0.00153543	4.92755e+08	0.00419473	3.98251e+08	2.70756e+10	5.31646e+08	0.0012891	9.52448e+10	0.000343565	0.000201405	1.91189e+08	0.000250094	1.6799e+10	0.000169559	0.00079522	1.24691e+09	5.15745e+07	0.762542	0.00400064	0.000477648	0.0205795	0.00161077	0.0522004	0.00602399	0.0650306
PMC_108	1724	0.935021	Glioblastoma - DMG - K27	['Glioblastoma - DMG - K27']	7.96684e+07	21625.9	3.13209e+08	7.89234e+07	49274.5	2.12149e+07	5.1742e+07	4.65063e+06	4.25299e+10	1.45173e+08	8.33167e+08	1.52709e+07	0.0119465	9.94692e+08	5.58555e+09	0.00018369	2.60364e+09	1.81224e+09	1.97839e+11	2.42789e+06	4.46733e+09	6.01521e+06	0.000469911	1.40455e+07	2.28514e+09	1.19007e+09	0.000118266	0.00136348	0.000369835	7.94276e+09	125186	0.00506227	1.68291e+08	0.000189734	1.71679e+08	9.11195e+06	5.23509e+08	0.935021	6.82306e+09	3.06924e+09	0.0154259	4.76706e+10	0.0134944	5.18912e+10	0.0101513
PMC_108	2995	0.989057	Glioblastoma - DMG - K27	['Glioblastoma - DMG - K27']	4.06936e+06	1.12967e+06	2.28926e+06	5.10041e+06	5850.05	33021.3	1.02144e+08	26665.1	7.42948e+08	2.77838e+06	7.57385e+07	158018	9.01923e+10	1.78708e+10	1.01675e+10	1.04605e+10	1.0094e+09	1.44919e+09	2.66574e+08	2.67907e+07	9.51299e+06	1.36776e+07	4.62495e+10	2.46978e+07	1.76902e+06	2.51562e+08	1.65429e+11	8.05965e+10	7.10486e+09	6.8496e+07	877.257	0.000118811	1.23605e+08	2.83007e+10	2.10008e+07	1.37953e+07	9.42947e+06	0.989057	6.3162e+10	5.63702e+09	0.00144194	6.10281e+10	0.00521452	6.70263e+07	0.000415001
PMC_108	4613	0.987691	Glioblastoma - DMG - K27	['Glioblastoma - DMG - K27']	259106	1444.83	4677.15	558808	238.026	837.481	2.0668e+06	109260	2.18551e+08	1.62043e+06	4.04424e+07	653.256	9.13436e+10	1.82372e+10	3.92367e+08	3.04949e+08	7.68888e+06	9.31748e+07	5.77754e+06	60043.9	9.71287e+06	6677.08	7.43825e+09	4111.07	1.03518e+06	3.62771e+07	1.08467e+10	1.85123e+11	2.44511e+08	4.55973e+06	12019.6	9.81603e+09	721632	2.95367e+09	4.47647e+07	254838	44321.2	0.987691	6.24216e+09	2.93623e+10	0.00633	2.77581e+10	0.00351694	3.54079e+08	0.000335576
PMC_108	6575	0.975175	Glioblastoma - DMG - K27	['Glioblastoma - DMG - K27']	212549	6904.73	1.54386e+06	118335	1302.05	4295.45	3.23366e+06	1.18122e+06	3.90567e+08	606666	1.41012e+09	34845.5	0.00033397	2.15318e+09	1.19442e+10	3.4696e+08	1.35708e+08	4.73766e+08	1.95889e+08	43529.3	2.18298e+08	6890.15	1.24009e+11	18984.7	1.24574e+07	6.48018e+06	1.20737e+10	9.27792e+10	1.24055e+10	1.51775e+08	3086.97	2.35314e+11	1.82482e+06	9.49237e+09	1.82884e+08	222112	1.091e+06	0.975175	5.14633e+09	1.62056e+10	0.0194363	4.24714e+09	0.00228718	2.20153e+11	0.000611696
PMC_108	9013	0.991483	Glioblastoma - DMG - K27	['Glioblastoma - DMG - K27']	44400	10584.9	223617	182124	495.12	840.574	1.10282e+06	79211.7	4.35204e+07	490624	4.46657e+08	633.089	2.93703e+11	4.31521e+08	3.16982e+08	5.79627e+06	1.36007e+06	7.99984e+06	1.10141e+07	67738.7	4.09644e+08	6926.1	6.00201e+09	4896.43	871609	1.07704e+08	4.75043e+08	1.71992e+11	1.99008e+10	3.03576e+07	1961.77	3.23883e+10	96045.8	5.15193e+09	1.5386e+08	191355	23663	0.991483	3.72643e+10	3.38265e+10	0.0040204	7.428e+10	0.0019042	5.21888e+10	0.000506361
PMC_108	11125	0.994118	Glioblastoma - DMG - K27	['Glioblastoma - DMG - K27']	76467.7	10255.8	21317.6	165580	192.837	679.507	71652.4	256907	4.54426e+06	2.34187e+06	1.65446e+07	1924.68	4.45682e+11	2.78309e+08	2.06271e+07	5.18624e+07	1.21397e+07	3.82143e+08	9.64886e+06	403107	3.11246e+08	4771.52	2.69678e+09	2646.51	747458	4.5636e+06	9.10836e+06	1.09121e+10	1.4807e+08	3.39209e+07	478.314	3.46304e+10	615418	3.27709e+09	1.58664e+08	195544	137576	0.994118	2.43462e+09	1.52485e+10	0.00254134	1.70676e+11	0.00209246	2.83729e+11	0.000395509
PMC_108	13452	0.99157	Glioblastoma - DMG - K27	['Glioblastoma - DMG - K27']	242088	660.094	118509	223606	76.6189	385.231	1.08548e+06	88548.2	3.8945e+06	3.28167e+06	5.53355e+07	514.704	3.55677e+10	7.47254e+08	2.86418e+09	1.11866e+08	2.40076e+06	7.91713e+07	7.92849e+06	60687.2	2.90248e+07	7166.57	4.03291e+09	37164.8	639593	1.06672e+08	8.65269e+08	1.01026e+11	3.62366e+07	6.31383e+06	721.781	3.69885e+10	557884	3.68462e+10	1.12348e+08	172544	195222	0.99157	5.30828e+08	3.33363e+10	0.00352077	4.39962e+09	0.00255287	5.35679e+11	0.000394925
PMC_108	15717	0.995373	Glioblastoma - DMG - K27	['Glioblastoma - DMG - K27']	22648.2	676.333	8588.95	288478	416.174	141.268	98611.9	42023.8	4.03576e+06	1.10784e+06	2.89079e+08	1767.06	2.62607e+10	6.9425e+08	1.14386e+09	4.60033e+08	801494	2.21259e+07	1.26915e+07	78387.1	1.58711e+08	71139.2	2.0054e+09	5373.08	466077	8.06236e+06	8.33324e+08	5.42366e+08	1.8785e+08	4.10528e+06	18.4464	2.14845e+10	3.0122e+06	1.64943e+10	3.91597e+06	276407	119269	0.995373	1.86789e+10	1.70741e+10	0.00186682	1.86079e+11	0.00182965	2.31293e+11	9.31128e+10
PMC_108	18101	0.994717	Glioblastoma - DMG - K27	['Glioblastoma - DMG - K27']	115796	3214.31	7013.8	15491.6	8.19548	59.8844	1.04697e+06	1.22241e+06	2.48337e+06	2.04856e+06	5.71846e+08	2188.36	2.27282e+10	6.90344e+08	1.06611e+09	2.55678e+08	344418	1.60741e+08	54122.6	66648.2	1.19069e+07	28890.3	1.64472e+10	24388.4	1.95944e+06	5.00005e+06	3.21893e+08	7.15226e+08	9.93462e+07	2.81364e+06	575.745	1.54037e+07	2.79604e+06	2.01319e+10	3.66436e+07	159752	6324.73	0.994717	1.5275e+10	2.95037e+09	0.00248079	2.53128e+11	0.00124807	2.52904e+11	4.49903e+10
PMC_108	20750	0.996524	Glioblastoma - DMG - K27	['Glioblastoma - DMG - K27']	2878.54	273331	329.732	7545.11	0.217425	2581.18	1.18839e+06	61083.7	1.16334e+08	3.38851e+07	1.04367e+09	114.273	0.000204994	5.68171e+08	8.71879e+08	3.74256e+08	870195	1.93583e+11	9.39972e+06	219532	7.54661e+06	579760	1.84817e+08	1.09341e+06	62467.9	3.94158e+07	7.65762e+06	7.01504e+09	3.34484e+08	564089	3.26771	1.0487e+10	942.035	2.80532e+11	2.45912e+08	1.04222e+06	198285	0.996524	1.10308e+11	7.12558e+07	0.00178456	2.13719e+10	0.000629577	2.3119e+09	6.34435e+09
PMC_108	23223	0.994815	Glioblastoma - DMG - K27	['Glioblastoma - DMG - K27']	134432	58.0627	141862	228717	1166.91	1228.06	2.63014e+06	1.22276e+06	5.28741e+06	288267	5.85502e+07	510.118	2.28187e+11	8.10002e+08	6.88856e+07	4.17709e+08	708968	1.65908e+06	69525.5	1.22309e+06	1.12486e+08	6998.9	2.55628e+10	7018.47	245530	6.54979e+06	2.31211e+09	1.76427e+11	3.20879e+08	6.28386e+06	484.944	1.88155e+10	2.57777e+06	2.95793e+09	2.87841e+07	351124	30124.1	0.994815	1.28899e+10	1.85426e+09	0.00247941	2.6589e+11	0.00105326	1.81416e+11	3.35672e+11
PMC_109	712	0.656704	Embryonal - MB WNT - WNT	['Embryonal - MB G3G4 - G3']	1.89217e+08	4.26693e+06	984817	1.97001e+06	4.10956e+07	3.03853e+11	1.64686e+06	3.17152e+07	3.82988e+07	0.000227446	0.000471496	5.395e+09	0.00546628	4.01617e+10	0.00392511	0.194082	0.00882147	0.00802329	0.656704	2.63282e+09	0.000266699	1.10856e+09	0.000543617	6.32093e+07	2.57833e+08	6.89471e+07	1.38835e+06	3.00576e+09	0.000358048	3.5021e+10	2.44022e+08	9.3106e+07	1.00266e+08	3.58677e+08	0.000238418	2.14151e+09	1.08471e+09	0.000108387	0.000726699	1.60873e+09	0.00369395	0.00752982	6.44124e+09	6.67028e+09	0.00115162
PMC_109	1879	0.62984	Embryonal - MB G3G4 - G3	['Embryonal - MB G3G4 - G3']	1.17107e+09	3.89381e+07	482077	893.831	1.17488e+07	1.00233e+10	29125.6	3.41763e+06	7.80198e+06	9.74679e+10	0.000159529	1.84048e+10	0.00179958	5.38035e+09	0.000292525	0.62984	0.00928766	0.000129153	0.179323	1.48536e+08	9.63012e+07	1.3275e+07	5.19468e+10	440016	1.24793e+06	1.5009e+06	2.51427e+06	1.11243e+09	0.000474453	0.000234482	2.41947e+07	6.73766e+06	4.21965e+06	7.88185e+06	4.51855e+09	1.84167e+10	8.58127e+08	1.4427e+10	9.07309e+10	3.61756e+07	3.50908e+10	2.66537e+10	1.59849e+09	1.76243e+09	1.74136e+10
PMC_109	3260	0.944608	Embryonal - MB G3G4 - G3	['Embryonal - MB G3G4 - G3']	1.72806e+08	2.82745e+07	146033	50.2956	3.13464e+07	1.06766e+09	634.324	556061	295924	1.63719e+11	3.17031e+10	1.4024e+08	0.000604126	3.54086e+09	3.72334e+09	0.944608	0.00774124	0.000107588	0.026728	3.3519e+07	7.26782e+06	1.96217e+06	6.30243e+09	1695.29	70885.2	143143	127911	4.78529e+08	0.000198039	8.05983e+10	89850.5	1.56813e+06	24326.5	1.01032e+07	1.12495e+10	1.19157e+10	1.82531e+10	3.05321e+09	3.7641e+10	2.86911e+07	3.41757e+10	3.86729e+09	4.67641e+08	2.79447e+08	4.24927e+08
PMC_109	4880	0.985711	Embryonal - MB G3G4 - G3	['Embryonal - MB G3G4 - G3']	5.79597e+06	4.32065e+06	5870.44	27.9051	735010	2.73068e+08	294.514	1.59616e+06	84848.4	1.03627e+11	1.59528e+10	3.47449e+07	0.000503212	6.56644e+09	1.37431e+10	0.985711	0.00269798	7.99767e+10	0.00439772	4.39957e+08	4.41908e+06	1.46677e+06	6.32771e+08	323779	165888	36295.1	61304.9	7.50438e+07	0.000225551	0.000102519	114950	124907	11591.6	1.62362e+06	5.18282e+07	2.35502e+10	2.75164e+10	3.46519e+08	9.24623e+09	3.04304e+06	1.33197e+11	1.31427e+10	3.04425e+07	4.78208e+06	1.3914e+08
PMC_109	6758	0.988469	Embryonal - MB G3G4 - G3	['Embryonal - MB G3G4 - G3']	3.57403e+06	2.41174e+06	12374.7	251.202	1.33373e+06	4.94855e+08	364.365	4014.82	257837	4.8077e+08	3.96959e+09	9.85507e+07	5.17904e+09	2.17659e+09	5.73451e+08	0.988469	0.00888002	5.69926e+09	0.00121464	2.99751e+08	2.99833e+07	1.60017e+06	5.53079e+08	71301.4	453572	5526.05	123567	3.56867e+06	3.22906e+09	3.36166e+10	13088.8	3.19523e+06	2146.24	32854.4	760414	3.8452e+08	1.54258e+11	2.06721e+06	5.46599e+08	9585.32	1.64591e+08	8.1689e+06	96502.1	78578.3	7.96231e+06
PMC_109	8934	0.995373	Embryonal - MB G3G4 - G3	['Embryonal - MB G3G4 - G3']	654249	3.4218e+06	489.914	34.2756	36492.3	7.33151e+07	7.0209	5128.4	7018.59	1.05444e+10	7.59642e+09	5.65733e+08	2.03781e+11	2.8602e+10	1.80608e+09	0.995373	0.00282521	4.19178e+09	0.000435569	1.54403e+08	897860	341906	1.57149e+08	2111.99	160826	764.384	3317.11	74959.2	2.90419e+10	1.72697e+10	644.628	3.30302e+06	339.507	485451	1.93311e+07	2.06127e+08	1.91528e+09	7.86536e+06	5.68887e+08	8103.38	7.8878e+07	8.02429e+07	206742	98882.9	9.84265e+06
PMC_109	11306	0.997335	Embryonal - MB G3G4 - G3	['Embryonal - MB G3G4 - G3']	1.50361e+07	284789	3120.6	377.058	44220.5	1.58748e+09	21809	65619.7	530.78	8.15179e+07	2.33684e+10	8.82371e+07	5.295e+07	4.19176e+09	313172	0.997335	0.00158864	4.42446e+08	0.000644469	596.531	1.17311e+06	283750	5.09463e+08	18735.4	70325.7	24684	43778.4	413382	2.87485e+08	3.34138e+08	364.529	3.11273e+06	632.137	1.23986e+06	2413.17	232893	4.00042e+08	5.36817e+07	2.27935e+08	48348.2	2.54322e+06	2.257e+06	1.0541e+07	2.0918e+07	4.06429e+08
PMC_109	13901	0.995515	Embryonal - MB G3G4 - G3	['Embryonal - MB G3G4 - G3']	1.76349e+06	2.75458e+06	1394.23	14.7454	238418	3.68614e+07	2.97481	2263.19	7205.63	3.5503e+08	2.87957e+09	1.94135e+07	5.60415e+09	1.3972e+08	5.83256e+07	0.995515	0.00363052	6.02731e+09	0.000347222	2.38853e+07	2.43688e+06	8817.89	1.42806e+09	223.087	31515.5	471.139	21145.2	2.39024e+06	4.38806e+09	1.49156e+09	2222.95	1.64622e+06	2180.09	17182.4	2.21375e+06	5.17711e+08	1.45582e+11	3.29976e+06	4.95992e+08	5883.39	1.05687e+08	2.66659e+08	1.62895e+06	1.07994e+06	4.10744e+06
PMC_109	16714	0.997583	Embryonal - MB G3G4 - G3	['Embryonal - MB G3G4 - G3']	510265	89266.3	56.537	0.630377	174007	1.84756e+08	16.5202	2186.3	21092.8	5.74048e+07	3.85592e+10	4.40827e+08	5.83792e+07	1.96114e+10	2.49182e+06	0.997583	0.00182268	2.27297e+10	0.000163632	2.67974e+06	78336.6	4729.24	7.67531e+07	3097.38	34.697	389.848	535.008	92623	2.46885e+10	7.21344e+08	224.156	9299.08	2093.98	6477.78	3.90351e+06	2.63458e+08	1.42655e+11	1.00873e+06	4.20872e+07	7313.31	4.69584e+06	2.20177e+08	59834.2	90487.4	244295
PMC_109	19237	0.997896	Embryonal - MB G3G4 - G3	['Embryonal - MB G3G4 - G3']	85845.6	99729.8	346.942	4.0424	61309.8	1.52608e+07	21.2863	3950.94	12879.9	6.21031e+08	4.79578e+09	5.3553e+07	3.57519e+09	3.53132e+09	1.25958e+08	0.997896	0.00140598	2.44347e+10	0.000150926	4.18883e+06	73077.9	7541.96	6.46691e+07	571.896	561.611	440.379	516.722	544124	2.70058e+10	9.39208e+08	3331.9	41859.5	1734.87	2694.3	3.37777e+06	5.44246e+07	1.63548e+11	849075	6.07294e+08	127833	3.78825e+06	2.2052e+06	60539	1.30907e+06	2.21711e+07
PMC_109	22398	0.998481	Embryonal - MB G3G4 - G3	['Embryonal - MB G3G4 - G3']	22075.8	1.50034e+06	155.552	0.390234	247839	1.066e+08	0.757779	2788	535.708	1.43817e+09	8.97129e+08	1.18802e+08	3.19209e+08	2.80237e+09	4.85544e+06	0.998481	0.00124186	1.41977e+10	4.7898e+10	4.8757e+06	401.174	6536.91	1.06878e+08	491.956	11221	30.7833	531.214	276375	1.02957e+10	4.99294e+08	1331.18	343566	488.596	28049.5	1.83612e+06	4.47618e+08	2.78795e+10	535899	1.68987e+09	3465.17	2.76861e+06	6.40947e+06	312962	353622	781073
PMC_110	551	0.414714	Glio-neuronal - LIPN - LIPN	['Ependymal - EPN - PF A']	0.000131521	0.00223181	0.00033822	0.00263361	3.94936e+10	0.000726458	0.0251759	6.78836e+10	0.0466788	0.000221759	1.54984e+11	2.9251e+09	0.00316162	2.28005e+10	0.00227737	0.000419528	0.000508168	0.0659707	0.0194967	6.53938e+09	0.0114124	0.000701872	0.0058619	1.61999e+10	1.4043e+11	0.00987436	0.00706822	0.000186762	0.0270021	0.020579	0.000126589	0.000285832	0.000153873	0.00338775	0.414714	4.84582e+10	4.63826e+08	0.00156329	0.0038632	0.000376921	0.000753029	0.000671198	0.00194261	0.000559263	0.000402347
PMC_110	1703	0.512845	Ependymal - EPN - PF A	['Ependymal - EPN - PF A']	1.72924e+11	1.12858e+11	1.44197e+06	4.03929e+08	8.00081e+06	1.06737e+09	2.8856e+10	1.03354e+08	3.70805e+09	2.13286e+11	0.0012159	1.32675e+09	0.00670542	0.0011929	0.0257522	0.0008744	0.00137469	0.0356331	0.00361879	9.65573e+09	0.512845	0.00208645	0.0193197	0.000182254	0.00818799	0.0105178	0.00250317	4.96216e+08	9.00454e+10	4.44212e+10	3.28112e+09	4.62131e+09	4.13987e+10	0.000118667	0.020614	1.51424e+10	2.46136e+06	0.0997923	0.0260707	0.00113032	0.00071498	0.148829	0.0143709	0.00567127	0.0142963
PMC_110	2957	0.931768	Ependymal - EPN - PF A	['Ependymal - EPN - PF A']	4.37623e+08	1.02105e+10	2.16848e+07	1.63118e+08	2954.38	89500.8	2.11945e+08	167523	3.15668e+10	2.45854e+09	1.95859e+09	5052.03	0.000305788	3.4376e+08	0.000383364	3.32405e+08	1.26848e+10	0.000328323	6.54421e+07	1.62111e+10	0.931768	0.000716663	0.00128358	4.22284e+09	0.00499242	0.00387171	0.0101351	951251	5.33642e+08	1.18526e+10	2646.62	1.73823e+10	3.62284e+08	4.82732e+09	0.00700679	4.73366e+08	204.994	0.000819422	0.00454749	1.3567e+10	0.000275421	0.0106271	0.0175039	0.000196239	0.00343964
PMC_110	4522	0.96546	Ependymal - EPN - PF A	['Ependymal - EPN - PF A']	5.83226e+07	1.24639e+09	177176	8.95413e+06	283.924	577505	7.45535e+06	742.679	2.32192e+09	6.45166e+08	2.20667e+09	1.16175e+06	0.00014893	8.21683e+08	0.000542023	2.70018e+08	9.44354e+08	0.000126624	1.44594e+10	1.12994e+09	0.96546	0.000621868	0.00149232	2.3356e+09	0.00258392	0.000704422	0.00204757	1.20037e+06	2.55461e+08	7.25145e+08	1159.51	6.99735e+08	6.56739e+07	2.09077e+09	0.00147214	5.45341e+08	82.9596	0.000152182	0.00128201	1.09397e+10	0.000212656	0.0133898	0.00686288	2.30068e+10	0.00207314
PMC_110	6320	0.987705	Ependymal - EPN - PF A	['Ependymal - EPN - PF A']	6.31621e+06	2.869e+08	40903.1	3.90374e+07	345.125	810604	9.31356e+06	3168.29	6.76293e+07	3.07947e+07	6.86014e+07	494036	2.65397e+10	6.08625e+07	0.000138751	1.25672e+08	4.33922e+08	7.06818e+10	4.82098e+08	7.13098e+08	0.987705	0.00205496	0.000880175	3.22964e+08	0.000864278	0.00634098	0.000674647	992.142	1.05798e+08	9.57474e+07	405.412	1.20739e+08	5.7548e+07	7.24916e+07	0.000579819	8.01646e+06	4.48528	1.90329e+10	0.000156917	2.07615e+09	2.37862e+08	0.000307446	1.91336e+11	5.47625e+08	2.23392e+10
PMC_110	8694	0.991301	Ependymal - EPN - PF A	['Ependymal - EPN - PF A']	5.73558e+07	1.48501e+08	257220	1.39546e+08	6.24654	426440	3.259e+06	5.03931	6.70098e+07	9915.1	1.97276e+07	124227	2.6318e+08	3.14363e+08	0.000454507	1.37087e+08	3.83196e+08	4.16283e+11	3.00085e+08	6.22305e+08	0.991301	0.00139022	0.000602223	6.44215e+08	0.000404211	0.00419793	0.000471921	466.863	2.58281e+06	3.50057e+08	1812.38	5.11002e+06	1.01089e+08	1.39358e+08	0.000668	7.35831e+06	17.3286	1.26164e+09	0.000106263	6.38621e+07	2.18363e+08	0.000193365	1.53927e+11	2.81443e+08	1.2474e+11
PMC_110	11138	0.992533	Ependymal - EPN - PF A	['Ependymal - EPN - PF A']	485403	1.12188e+09	138142	6.65981e+06	4.89256	531704	1.03483e+07	86.7676	3.63366e+06	1.13217e+07	2.25425e+06	50726.1	1.28355e+10	6.86464e+07	0.000302599	2.26115e+08	4.56865e+09	4.53287e+10	3.08465e+08	6.64686e+08	0.992533	0.00125096	0.000531613	5.51044e+08	0.00033185	0.00358643	0.000565799	600.858	1.54409e+06	2.16864e+07	1352.98	8.88892e+06	4.85374e+06	2.01473e+08	0.000372597	8.26638e+06	4.57158	4.15168e+09	9.69298e+10	5.06005e+08	5.26593e+07	0.000176324	3.68378e+10	2.90695e+09	4.75664e+10
PMC_110	13340	0.991825	Ependymal - EPN - PF A	['Ependymal - EPN - PF A']	2.13329e+07	3.0493e+06	1.90153	3384.05	8800.6	1212.33	3.49038e+06	146717	166450	5.27867e+07	7.67332e+08	3.48893e+06	1.80776e+09	8.50957e+08	3.81474e+09	1.89118e+08	4.11562e+09	0.000176006	1.00035e+09	2.90262e+08	0.991825	0.000134755	0.00033203	4.37141e+08	7.30141e+10	0.000342985	2.87798e+10	241568	2.07019e+07	8.14448e+06	1.27161e+09	111139	66113.7	1.71176e+07	0.00619789	2.56736e+09	0.617579	5.66099e+10	6.16824e+09	6.32866e+08	925141	1.48546e+11	1.20651e+09	2.07059e+09	1.4168e+10
PMC_110	16002	0.993429	Ependymal - EPN - PF A	['Ependymal - EPN - PF A']	3.51622e+06	1.04095e+09	4216.88	1.21657e+08	0.935283	1.40078e+06	5763.87	21.7454	6.63048e+06	1.83636e+06	4.36699e+06	36271	3.73337e+08	4.51566e+06	8.94526e+10	1.50946e+06	1.06647e+08	4.29267e+10	1.49966e+09	1.90553e+09	0.993429	0.00145909	0.000243978	4.29446e+08	8.99278e+09	0.00398753	0.000125241	329.754	2.06636e+06	3.07547e+07	162.465	1.12836e+07	4.64804e+06	6.785e+06	0.000355735	478388	0.226475	2.76374e+09	2.07504e+11	1.91946e+08	1.38927e+08	8.81999e+10	1.99351e+10	8.01149e+07	4.78771e+09
PMC_110	18588	0.993422	Ependymal - EPN - PF A	['Ependymal - EPN - PF A']	2.79214e+06	5.81288e+07	20557.6	92328	0.624413	82389.9	2.24793e+06	220.364	2.9872e+06	1.67507e+06	49686.5	2522.69	6.87367e+08	3.74594e+06	3.72394e+09	1.42703e+06	9.76714e+06	3.35912e+10	9.63288e+07	1.66818e+09	0.993422	0.00112063	0.000158431	3.56645e+08	0.000108341	0.00459618	0.000103114	160.402	66600.8	896653	1702.34	94333.7	5.24528e+06	6.06188e+06	0.000172226	3.52845e+06	1.43846	3.5213e+08	2.53977e+10	2.62348e+08	1.44506e+08	0.000154052	2.50289e+09	1.09243e+09	1.06148e+11
PMC_110	21186	0.994284	Ependymal - EPN - PF A	['Ependymal - EPN - PF A']	120065	6.92362e+06	19536.2	1.02298e+08	0.58205	76266.7	282151	291.13	2.98853e+06	1.30869e+06	4.18044e+06	22623.5	4.79183e+08	3.12876e+06	2.88041e+10	1.05981e+07	821273	4.95071e+10	1.11048e+09	9.48824e+07	0.994284	0.00105942	0.000151997	2.74505e+07	5.15083e+10	0.00391906	6.52841e+10	171.926	1.13046e+06	1.0188e+06	181.722	82547.2	3.50968e+07	8.12047e+06	0.000205834	1.63025e+06	1.46473	3.72223e+09	1.83337e+10	2.07694e+08	9.63936e+06	0.000112585	1.70902e+10	9.11503e+07	5.82789e+09
PMC_110	24062	0.996269	Ependymal - EPN - PF A	['Ependymal - EPN - PF A']	85123.3	8.23527e+07	13208	7.13072e+06	2.1802	281856	1.2858e+06	9.90199	1.29763e+07	1.41642e+06	509063	2967.91	2.5302e+08	2.44333e+07	2.4499e+10	879264	7.49972e+06	4.47839e+10	6.59473e+07	1.51039e+09	0.996269	0.00106743	0.000112444	2.83564e+09	3.54752e+11	0.00193347	7.12341e+09	112.552	99526.1	1.03339e+06	64.221	587369	2.22791e+06	5.9867e+06	0.000275768	2.38516e+06	1.11416	1.43612e+08	1.29748e+11	1.12562e+08	6.91679e+06	0.000112203	1.03117e+10	5.05337e+08	3.12896e+09
PMC_111	533	0.774895	Embryonal - MB G3G4 - G4	['Embryonal - MB G3G4 - G4']	0.000737614	0.0119587	1.88626e+09	1.96248e+10	7.81438e+09	0.000329909	3.71946e+11	1.09849e+10	3.03514e+09	1.39794e+11	0.00152548	0.000351059	0.0331396	2.41914e+11	6.87016e+10	0.0897557	0.774895	0.0219882	0.000832861	2.47874e+11	0.00238941	0.000179819	0.000285289	1.32954e+11	4.97677e+10	5.59155e+09	3.40389e+10	3.31773e+09	1.93555e+10	0.000179116	2.56287e+08	0.000117717	6.80336e+08	0.000240741	0.0248098	0.000258848	7.12181e+10	5.19973e+10	2.53007e+09	1.69111e+08	1.73779e+11	4.15518e+10	9.75944e+07	7.81403e+06	2.40096e+10
PMC_111	1816	0.93182	Embryonal - MB G3G4 - G4	['Embryonal - MB G3G4 - G4']	1.27166e+11	0.00176001	2.40432e+08	0.000146215	530296	4.70415e+10	1.09743e+11	54524.3	0.000145623	1.47155e+10	1.33691e+11	1.85366e+11	5.34459e+10	2.96312e+10	9.01563e+09	0.0486659	0.93182	0.00107573	0.000663948	0.000152015	2.11314e+11	0.00364629	6.96894e+10	6.34578e+09	3.19676e+09	3.76706e+10	0.000133337	2.51648e+06	1.32607e+11	2.26021e+10	1.65195e+08	2.31231e+08	1.14571e+08	1.83948e+06	9.8384e+10	0.00212259	8.20039e+09	1.12959e+08	0.000101061	1.62107e+08	1.93095e+09	9.74952e+08	1.35728e+09	1.41137e+06	2.52321e+08
PMC_111	3201	0.95478	Embryonal - MB G3G4 - G4	['Embryonal - MB G3G4 - G4']	1.14448e+07	7.5452e+10	1.82564e+07	3.72072e+09	142.282	8.45209e+08	1.13096e+09	584.438	1.69944e+11	5.52083e+08	3.11216e+09	3.02631e+08	0.000346526	6.03272e+10	9.07411e+08	0.0434691	0.95478	0.000489433	0.000185072	1.26024e+08	2.0095e+10	1.82129e+11	1.77611e+11	6.90062e+06	1.91259e+09	4.849e+08	1.78978e+11	3.64386e+07	3.73856e+09	1.57619e+08	1.26189e+06	1.0568e+08	43854.4	499140	9.72497e+10	2.66828e+11	1.23895e+09	3.72838e+08	6.38683e+09	616555	6.54262e+08	5.40363e+08	2.16582e+08	4.6771e+06	1.13914e+09
PMC_111	5083	0.972586	Embryonal - MB G3G4 - G4	['Embryonal - MB G3G4 - G4']	2.00976e+08	5.76764e+11	47438.5	1.39971e+08	63.2121	1.46865e+07	4.00356e+07	67.6593	7.29956e+09	5.14069e+06	1.10174e+10	8.31037e+07	0.000604695	7.01381e+08	1.2735e+10	0.0258315	0.972586	0.000532166	5.94149e+10	2.10243e+07	2.58878e+09	9.2583e+09	1.70782e+11	3.93791e+08	1.67861e+09	2.66344e+08	1.07959e+09	1.45568e+07	9.24413e+07	1.96892e+09	67495	2.622e+08	36705.8	1.39671e+06	0.000152888	2.4303e+09	2.83291e+08	3.75434e+09	2.06297e+10	2.33928e+06	3.2615e+08	7.79041e+08	1.13008e+09	2.54316e+07	9.37278e+08
PMC_111	7286	0.98409	Embryonal - MB G3G4 - G4	['Embryonal - MB G3G4 - G4']	2.70385e+06	2.77457e+10	52278.8	5.04604e+07	33018.6	4.22375e+08	1.34732e+07	18202.3	5.78823e+07	2.35243e+06	8.95718e+07	1.30687e+08	1.94321e+11	6.8194e+07	1.19976e+08	0.0145068	0.98409	0.000751661	0.000291891	87321.2	2.97229e+09	2.76848e+09	6.26753e+10	1.91227e+06	1.44977e+09	8.77113e+08	7.7983e+08	84157.1	1.08921e+08	2.1878e+09	102513	1.76802e+10	769808	1.36827e+08	0.000219625	93119	241375	2.1713e+08	2.13423e+10	935730	4.51588e+08	1.40259e+08	1.48235e+09	1.56931e+08	3.02455e+09
PMC_111	9416	0.990659	Embryonal - MB G3G4 - G4	['Embryonal - MB G3G4 - G4']	1.57281e+08	8.20863e+09	32930.9	1.9932e+08	0.850079	3.41114e+07	1.28222e+06	6.34399	1.57202e+10	1.66124e+06	4.87947e+08	2.21459e+08	0.000563504	1.10704e+09	5.17346e+08	0.00848073	0.990659	0.000176042	1.10909e+11	3.99669e+06	1.85977e+09	3.55632e+09	1.07005e+11	1.19701e+08	8.90332e+08	7.05568e+07	9.98996e+08	4.01138e+06	3.00426e+08	4.78711e+08	22265.9	3.63284e+08	4004.73	1.61001e+06	3.83812e+10	6.18323e+08	3.6512e+07	9.46575e+07	8.56271e+09	62390.5	1.78404e+09	3.69832e+08	2.211e+08	698075	6.17192e+08
PMC_111	11791	0.994736	Embryonal - MB G3G4 - G4	['Embryonal - MB G3G4 - G4']	155768	4.99552e+08	131139	2.97931e+06	3528.85	2.84314e+08	1.98621e+06	8723.39	1.64381e+07	92658.5	1.20545e+08	6.33659e+07	5.50053e+08	4.19945e+06	1.34869e+07	0.0051103	0.994736	4.63179e+11	7.35328e+10	41018.7	2.7671e+08	6.02138e+08	1.58023e+11	317682	1.2325e+06	1.39331e+09	4.24446e+08	254258	261642	4.63008e+06	12027.1	1.00418e+09	4.65188e+06	9.01992e+07	1.07379e+11	37754.9	9.07867e+06	2.22839e+08	7.90403e+08	1.40287e+06	100754	1.05367e+08	3.99488e+06	1.34379e+07	1.04347e+09
PMC_111	14350	0.995164	Embryonal - MB G3G4 - G4	['Embryonal - MB G3G4 - G4']	146175	5.40814e+07	164706	2.96416e+07	33372.5	3.28058e+09	1.83582e+07	9059.48	1.58251e+07	54904.1	7.64511e+06	5.35814e+06	4.59366e+08	2.46926e+07	98469.9	0.00469946	0.995164	4.36038e+10	6.95489e+10	19450.1	1.3519e+09	3.05789e+08	9.91382e+09	190330	4.70892e+06	6.14393e+07	2.61283e+08	39006.4	3.6355e+06	4.84078e+07	10787.6	1.08007e+10	3.91124e+06	9.71608e+07	6.77702e+09	316651	1.16145e+08	2.11977e+07	4.17704e+08	81647.3	913115	6.70489e+06	2.37623e+06	735599	6.36115e+07
PMC_111	17061	0.992668	Embryonal - MB G3G4 - G4	['Embryonal - MB G3G4 - G4']	1.39569e+08	2.62324e+10	123453	3.85606e+07	0.0560579	1.76669e+08	2.94503e+06	0.26729	4.09288e+08	530622	1.58568e+09	8.38139e+06	0.000107651	2.52565e+07	7.58647e+06	0.00712096	0.992668	6.87147e+09	4.40796e+09	1.50101e+07	3.79783e+08	1.76296e+09	3.64489e+10	4.94198e+06	3.16372e+08	2.10556e+08	1.68303e+09	401921	1.26161e+08	1.52639e+08	1297.1	1.41342e+08	666.882	150544	8.3569e+09	1.32051e+09	2.45084e+06	1.04005e+08	2.05463e+09	157596	3.24265e+08	1.85871e+08	7.06746e+07	3.71151e+06	1.22249e+08
PMC_111	19654	0.987854	Embryonal - MB G3G4 - G4	['Embryonal - MB G3G4 - G4']	1.75188e+08	2.62336e+09	167307	6.29178e+06	0.0981208	2.19755e+08	5.22344e+06	0.501234	5.73239e+08	1.66337e+06	2.72795e+09	1.33239e+08	0.000146835	6.26233e+07	1.39368e+09	0.0118557	0.987854	9.05427e+10	7.86208e+09	2.53038e+06	2.8872e+08	1.41683e+09	3.7849e+10	6.33309e+07	2.49352e+08	2.57606e+08	1.93682e+08	97961.6	2.44116e+08	27859.9	17057	1.43063e+08	692.003	211819	1.06738e+11	3.33039e+08	5.51024e+06	1.6483e+08	5.65762e+09	327735	1.18068e+09	2.79636e+08	2.34782e+08	918350	2.07073e+08
PMC_111	22310	0.990171	Embryonal - MB G3G4 - G4	['Embryonal - MB G3G4 - G4']	231885	3.67419e+08	8086.95	1.37094e+07	2129.45	3.26704e+08	860717	5810.73	886121	99589.9	1.70456e+08	8.58066e+06	6.84817e+08	7.05679e+06	823016	0.00969002	0.990171	4.05411e+10	7.95611e+10	134154	1.13277e+09	2.04314e+09	1.00538e+10	9990.13	5.02508e+06	2.4388e+08	1.10376e+09	265993	283829	3.60116e+06	608.738	7.31343e+08	168545	5.3869e+08	2.63676e+09	20923.4	1.36346e+08	2.43154e+08	5.71001e+08	57891.3	857882	5.51321e+06	1.73359e+07	603866	6.48476e+07
PMC_111	25118	0.99223	Embryonal - MB G3G4 - G4	['Embryonal - MB G3G4 - G4']	26297.4	3.81778e+09	101084	1.59304e+07	27152.8	4.13561e+08	1.21552e+06	5054.08	1.38906e+07	1.05511e+06	1.44534e+08	1.07318e+08	7.91701e+08	7.44199e+06	1.1124e+07	0.0076236	0.99223	4.58304e+09	7.42161e+09	184749	1.45264e+08	2.91179e+08	1.48136e+11	175712	7.16801e+06	2.9141e+08	1.54782e+09	394057	500030	5.34609e+06	608.84	7.45693e+08	1.80381e+06	5.94895e+07	4.27997e+09	259759	1.916e+08	2.37057e+08	5.83689e+08	580079	1.20263e+07	6.2072e+06	2.72861e+07	7228.9	8.54682e+07
PMC_112	592	0.320199	Mesenchymal - HMB - HMB	['Other glioma - LGG PA - PA']	3.79845e+10	0.00617396	4.38723e+09	6.55028e+09	0.208558	0.00140612	0.000161098	0.0236118	1.60594e+10	0.0117046	0.0606155	0.00413584	0.000853178	0.00626847	0.00205603	0.020203	0.0112102	0.00605329	0.00124252	0.0247284	0.00443784	0.000709984	0.0107884	0.00023324	0.000420703	0.00324263	0.0020543	0.000328442	0.000134254	0.00130501	0.019259	0.000205057	0.000646078	0.000162217	0.0104161	0.0237786	0.0103778	0.000519767	0.00261204	0.000436396	5.49009e+09	0.000494324	2.75463e+10	7.45324e+10	0.00484312
PMC_112	1811	0.695505	Embryonal - CNS NB - FOXR2	['Other glioma - LGG PA - PA']	0.000106351	2.45087e+09	4.20307e+10	2.89503e+10	3.81063e+06	2.28956e+09	8.3466e+07	1.0691e+08	7.15199e+09	0.00181915	0.000822141	1.96305e+07	0.695505	0.00027983	1.8501e+11	3.37344e+09	1.68789e+10	1.22702e+09	458032	0.00109395	4.10899e+11	1.65167e+11	9.70274e+10	5.32488e+11	0.00105571	0.00276179	0.072933	0.000171193	8.85372e+07	1.00492e+11	1.56514e+07	0.00767029	4.04092e+09	0.000273689	6.03794e+09	0.0437995	1.75673e+11	0.0386553	0.000217696	1.44955e+10	0.00341944	2.61529e+10	0.00850557	1.01146e+11	0.000899646
PMC_112	3052	0.720764	Sella - PITAD TSH - TSH	['Other glioma - LGG PA - PA']	0.0268969	6.02722e+10	0.000941951	1.85185e+09	1.17861e+09	7.20058e+10	9.08156e+08	1.11364e+11	0.000267861	0.000132757	1.55884e+11	9.72465e+07	0.0244633	2.21319e+10	4.40479e+09	7.09441e+08	1.62398e+08	1.75391e+06	532726	0.000101351	8.92772e+06	1.29108e+08	3.16994e+10	4.50086e+09	4.36828e+10	0.00123562	0.0052599	0.000386275	3.95223e+09	0.000379042	3.34509e+09	0.000425162	7.3325e+09	4.03027e+08	1.49852e+08	0.0432542	0.000184936	0.00126594	8.6431e+09	0.000100857	2.94829e+10	2.60433e+08	9.6351e+10	1.52378e+10	4.85502e+08
PMC_112	4483	0.943972	Other glioma - LGG PA - PA	['Other glioma - LGG PA - PA']	0.000567322	1.16894e+09	0.000147784	1.15723e+09	3.65401e+07	4.90679e+09	1.24827e+09	0.000195455	1.484e+11	3.87567e+08	2.63651e+08	23072.5	0.00329806	3.13654e+07	1.33064e+10	1.41052e+07	2.75938e+06	81853.3	31700.3	1.38584e+11	406065	1.22185e+07	4.35164e+08	5.12195e+08	2.24338e+08	1.74227e+11	0.000427624	0.000621181	3.97595e+07	2.14079e+08	5.50093e+09	0.000323125	1.54959e+11	1.07934e+10	273460	0.000538251	3.94737e+08	0.00173726	6.15727e+06	0.000522566	5.07823e+10	5.26776e+06	8.33986e+10	4.44696e+09	1.59631e+09
PMC_112	6276	0.973779	Other glioma - LGG PA - PA	['Other glioma - LGG PA - PA']	3.84045e+10	2.18461e+08	0.000134968	1.84008e+08	1.08592e+09	3.93585e+09	7.20844e+09	0.00101957	7.04974e+09	5.69646e+08	1.64707e+07	39490.8	0.000637285	1.03482e+08	8.53831e+08	489244	1.11389e+07	65867.5	205551	7.64426e+09	664296	281617	2.14563e+08	1.77747e+09	1.68922e+08	7.13568e+06	8.72056e+10	0.00205737	1.57769e+08	2.88642e+09	1.90651e+11	0.000248912	1.00221e+11	1.09319e+10	1.28361e+08	9.93697e+10	3.74305e+07	0.000877548	8.14789e+06	0.00037177	6.15012e+10	6.07172e+07	4.67073e+11	3.33249e+10	5.05175e+08
PMC_112	8347	0.97922	Other glioma - LGG PA - PA	['Other glioma - LGG PA - PA']	1.93175e+10	6.52982e+07	0.00015578	7.12091e+08	4.21825e+07	6.80063e+08	9.59845e+09	0.00060914	4.95678e+09	3.54603e+07	2.19266e+07	425222	9.90053e+10	4.06932e+07	3.64798e+09	410893	1.83328e+06	58452.8	38268.8	1.90655e+11	2.04248e+06	282690	6.3438e+08	3.55625e+09	1.8461e+07	4.9984e+09	8.71269e+10	0.00430053	8.58413e+06	2.73908e+09	1.77448e+11	7.04615e+10	8.42836e+09	1.53833e+10	1.24715e+08	0.000270409	6.42549e+07	0.000339341	9.24166e+06	0.000936461	2.12403e+11	4.05507e+08	1.98416e+11	3.26231e+10	9.22532e+06
PMC_112	10610	0.980217	Other glioma - LGG PA - PA	['Other glioma - LGG PA - PA']	8.01566e+09	2.01863e+09	3.20132e+10	2.14349e+08	5.12611e+08	9.38946e+08	1.35797e+11	0.00152668	1.09798e+10	1.51943e+10	4.25258e+08	1.90163e+06	2.66309e+11	1.03723e+08	8.16243e+08	3.72361e+06	3.04239e+06	278443	543890	3.20702e+10	1.69511e+06	1.20102e+08	5.52109e+08	1.11615e+11	5.54821e+07	2.929e+09	4.40788e+10	0.00127356	1.63726e+09	5.79077e+09	2.18543e+11	8.8238e+09	1.66201e+09	4.51492e+08	2.99642e+08	0.000282345	2.5478e+08	0.000182312	2.31972e+08	0.00188412	1.82904e+11	4.11928e+08	1.93228e+11	4.81933e+09	1.6782e+06
PMC_112	12756	0.98629	Other glioma - LGG PA - PA	['Other glioma - LGG PA - PA']	1.22023e+10	2.39524e+07	2.4018e+09	1.20302e+08	1.00561e+09	5.85667e+08	1.08461e+10	0.000598219	3.13273e+08	8.50207e+08	1.36396e+08	24203.2	4.66314e+09	1.87527e+06	2.39083e+07	38019.4	16016.2	69649.5	3412.45	2.87672e+08	1.35072e+06	7.15839e+07	1.83734e+06	7.89767e+08	1.00933e+08	4.23787e+08	7.07645e+10	4.97247e+10	4.85443e+08	2.88751e+10	1.69677e+08	3.21905e+09	6.50112e+08	1.95687e+09	2.36461e+06	2.16256e+11	1.39275e+08	0.000331773	5.25494e+08	0.00231664	6.11922e+09	1.56819e+08	4.43697e+10	5.01038e+09	2.15687e+06
PMC_112	15293	0.98537	Other glioma - LGG PA - PA	['Other glioma - LGG PA - PA']	5.73736e+08	2.51895e+08	6.62834e+07	1.58409e+08	8.53926e+07	2.34329e+08	1.13017e+11	0.00193618	5.35606e+08	2.83116e+08	2.49597e+06	26474.4	1.14603e+10	1.66745e+08	7.76422e+06	162600	70618.6	1.91275e+06	16007.7	3.57653e+09	1.04491e+06	3.55985e+07	2.25208e+08	1.38193e+11	2.64143e+06	3.55801e+10	2.78352e+10	3.57522e+09	1.26223e+08	1.02174e+09	5.7426e+09	1.86865e+10	4.58861e+08	3.27336e+08	3.19165e+07	2.30933e+10	3.34567e+06	0.000265198	2.83143e+08	0.00178748	1.17488e+10	2.05517e+08	5.40716e+10	6.61984e+09	4.79697e+06
PMC_112	17689	0.988516	Other glioma - LGG PA - PA	['Other glioma - LGG PA - PA']	4.94802e+08	3.32665e+08	5.81671e+08	1.88872e+09	5.3473e+08	3.19207e+07	6.5956e+09	0.00131461	5.14879e+07	3.02174e+09	7.59846e+06	6840.67	4.0704e+09	5.22116e+06	1.06409e+08	63202.7	291491	381452	2848.43	5.20926e+09	224603	511283	3.19922e+07	1.24783e+10	4.20511e+06	3.73621e+10	2.75146e+10	4.32317e+10	1.06133e+08	7.07447e+08	4.2569e+09	2.81304e+10	3.98804e+09	4.91665e+08	2.35251e+07	2.79125e+10	971063	0.000437815	3.94768e+07	0.000888364	1.45551e+11	2.55378e+08	3.11021e+11	3.35456e+10	832985
PMC_112	20229	0.988671	Other glioma - LGG PA - PA	['Other glioma - LGG PA - PA']	2.55736e+08	9.25816e+07	3.69486e+08	2.15972e+08	7.59334e+06	3.16003e+08	5.99538e+08	0.00210376	3.96205e+07	1.48083e+10	6.77501e+06	4966.14	5.42353e+09	4.06231e+08	3.8079e+06	295626	56022.4	6.13882e+06	31871.9	1.48004e+10	757241	3.90737e+07	1.8126e+08	6.67655e+09	1.21291e+07	2.22428e+09	2.74532e+11	2.96006e+10	1.65895e+09	4.22158e+09	2.64518e+09	5.60642e+10	4.65816e+08	3.61029e+09	2.21987e+08	9.77081e+09	5.97095e+06	0.000659436	5.70244e+06	0.000997386	4.47599e+10	9.28635e+07	0.000146182	8.31492e+08	2.09321e+07
PMC_112	22977	0.993372	Other glioma - LGG PA - PA	['Other glioma - LGG PA - PA']	6.56914e+08	2.46812e+09	2.51628e+09	1.43546e+09	4.03066e+07	5.33258e+06	1.52435e+09	0.000963881	1.24395e+06	6.56131e+08	5.74099e+06	13878.1	1.92342e+10	3.60947e+07	586708	71126.4	24798.1	1.92671e+07	12380.2	3.04348e+09	1.41785e+06	3.23937e+06	5.96475e+06	6.95996e+09	2.12944e+07	1.07577e+09	6.41538e+10	1.07235e+11	2.52214e+08	1.49335e+10	6.09517e+08	6.5629e+09	3.4319e+09	8.99804e+08	8.27714e+06	3.27024e+08	4.76902e+06	0.00020349	2.51041e+08	0.000613236	1.30024e+10	3.25531e+08	0.000126546	6.0285e+09	9.00747e+06
PMC_2	602	0.331886	Mesenchymal - MNG - MNG	['Other glioma - PXA - PXA']	0.000832042	7.20188e+10	0.00280674	3.11954e+10	0.0163363	0.000901746	0.000802103	0.184568	4.0745e+09	0.00109607	0.000386475	0.00246138	1.01762e+08	2.85486e+08	0.000105707	3.33436e+10	3.84953e+09	2.6356e+11	1.36748e+10	0.00135981	3.94441e+09	4.95308e+10	0.000202852	0.000885547	1.77526e+09	0.000606393	5.03378e+10	1.30911e+10	5.32954e+10	0.00138487	0.102551	2.16775e+11	0.00267352	0.00027734	8.89699e+09	0.000229283	0.000493793	1.15615e+10	9.83133e+06	0.002723	1.72997e+08	3.55448e+10	4.50078e+08	1.13492e+11	6.16325e+06
PMC_2	1835	0.519469	Control - CONTR - REACT	['Other glioma - PXA - PXA']	0.000169529	1.09377e+11	0.00187554	8.85788e+09	0.0950341	7.20707e+10	0.000271035	0.519469	1.4167e+09	3.6373e+10	4.19036e+09	2.10095e+11	3.87244e+06	1.00713e+09	1.20096e+11	3.30431e+09	1.59277e+09	1.94202e+09	8.29773e+08	0.00187197	1.29874e+10	1.0145e+11	1.23551e+11	0.000339377	2.08233e+09	0.000442685	9.8848e+10	5.74863e+08	3.88525e+09	0.000425512	0.0494258	6.26331e+09	0.00217771	4.7502e+10	6.31998e+08	0.000203179	3.6992e+10	3.88823e+08	1.82041e+07	0.00756306	772168	1.70991e+09	4.64542e+07	5.84631e+09	448178
PMC_2	3232	0.429074	Control - CONTR - REACT	['Other glioma - PXA - PXA']	1.02798e+09	1.69042e+10	2.17384e+11	3.50426e+10	0.00188786	0.000136418	0.000419286	0.429074	7.15403e+08	0.00182555	0.00234488	0.00237575	1.7046e+08	7.40288e+09	1.43488e+11	2.81067e+11	1.09453e+09	1.50626e+09	0.000263421	0.0004828	9.5361e+06	1.29278e+10	3.1558e+11	0.00223821	1.55879e+08	0.000104416	1.05067e+11	0.000352664	5.35877e+10	0.000118919	0.00606087	8.58387e+08	0.00011459	6.11148e+09	6.76891e+07	0.000441716	0.00114386	8.32307e+07	1.20024e+10	0.000718564	9.92566e+07	7.9004e+08	1.10986e+09	4.33109e+08	2.94122e+06
PMC_2	5103	0.532653	Nerve - SCHW - SCHW MEL	['Other glioma - PXA - PXA']	6.82034e+09	2.1638e+07	0.00027807	3.24526e+08	0.0669649	4.96933e+08	3.52868e+11	0.032934	1.879e+09	0.000191272	4.65815e+10	2.36355e+10	1.9577e+08	4.75329e+08	9.74776e+09	3.5604e+07	1.38213e+08	1.35908e+09	1.48788e+08	6.31595e+09	543919	4.45513e+08	2.12116e+09	7.22388e+09	3.70018e+06	6.34554e+07	2.01968e+06	2.60863e+08	1.74994e+09	4.90467e+10	0.108026	5.1522e+07	1.65685e+10	2.03626e+07	48503.7	5.05268e+11	7.1611e+09	2.34212e+06	5.82377e+07	0.000359183	1.75727e+07	2.8532e+08	2.32599e+07	1.10681e+09	269035
PMC_2	6930	0.889175	Other glioma - PXA - PXA	['Other glioma - PXA - PXA']	4.08856e+08	2.42905e+06	2.18456e+09	1.39944e+07	0.000696854	3.08895e+09	6.33011e+09	0.0137014	2.17354e+06	0.00013056	2.69603e+10	2.07105e+09	109075	1.48878e+06	1.18598e+10	1.60379e+07	2.29795e+06	2.15562e+06	3.12159e+07	1.92344e+09	57181.8	2.0606e+07	1.60549e+10	6.82144e+10	4.6772e+06	1.1673e+09	1.79204e+06	1.14971e+11	2.02866e+09	2.65242e+10	0.0186127	943064	8.3389e+08	370820	2.16998e+06	1.66218e+10	2.26101e+07	4.33546e+06	5.40516e+07	0.00357291	1.50533e+08	1.24005e+10	4.69847e+06	4.04476e+10	722557
PMC_2	9239	0.966049	Other glioma - PXA - PXA	['Other glioma - PXA - PXA']	1.48928e+09	84614.4	5.26396e+07	212313	0.000108451	1.26561e+08	1.0381e+10	0.00592833	60844.8	2.76041e+09	2.02311e+10	4.92109e+08	88732.5	1.88104e+07	1.34606e+10	1.01431e+06	27861.5	50133.1	3.43517e+06	9.3762e+08	35765	3.28515e+06	2.57526e+08	7.79655e+10	4.7361e+06	8.12831e+07	189688	1.38428e+11	2.00966e+08	1.95283e+09	0.00322728	1.43382e+07	224206	3.09668e+06	230590	2.25032e+08	1.09361e+08	2.18126e+08	2.77392e+08	0.00480765	2.91001e+08	1.82572e+10	6.57499e+06	3.34373e+10	56211.1
PMC_2	11257	0.970637	Other glioma - PXA - PXA	['Other glioma - PXA - PXA']	6.28942e+07	1.67647e+06	1.57205e+09	27137.1	4.22689e+10	1.13871e+09	4.99552e+07	0.00549934	24464.1	6.28786e+10	6.29555e+09	1.97171e+10	54524.1	1.48523e+08	1.80746e+08	625401	2.29267e+06	58760.1	4.72695e+06	1.66216e+11	33562.3	37698.8	1.25173e+09	0.00014838	1.79414e+06	2.33763e+07	69814.2	3.36722e+09	1.45819e+08	1.38127e+08	0.00551281	1.66918e+07	1.57128e+09	405976	1.85892e+06	2.22092e+09	1.53198e+09	1.16549e+08	6.05162e+07	0.00109442	1.81648e+08	9.39437e+08	1.15303e+07	7.22309e+09	2.65218e+06
PMC_2	13544	0.990493	Other glioma - PXA - PXA	['Other glioma - PXA - PXA']	1.11237e+08	2.02766e+06	8.00633e+07	3.35485e+06	2.86171e+09	3.17201e+08	1.86874e+08	0.0043705	107508	1.58145e+10	6.35463e+09	3.30133e+08	237509	4.69566e+06	3.86986e+08	1.76267e+07	1.11429e+07	2.46463e+06	3.25224e+08	1.99783e+10	127156	808611	6.26618e+07	2.987e+11	1.14065e+06	9.47792e+06	3221.89	4.10868e+10	2.24921e+08	5.17319e+06	0.00238147	1.93577e+07	1.46785e+10	1.44013e+07	452169	1.87652e+07	3.45063e+08	4.23464e+06	448144	9.34084e+10	2.21949e+06	3.80388e+09	59355.9	8.34513e+08	54380.3
PMC_2	15993	0.985364	Other glioma - PXA - PXA	['Other glioma - PXA - PXA']	4.0666e+08	75673.1	2.26311e+06	444959	4.77247e+10	1.06168e+10	5.09279e+08	0.00177283	103577	2.14926e+10	8.45406e+09	6.20714e+09	124865	1.98945e+06	2.28889e+10	2.40214e+08	8.11213e+06	284235	1.39422e+08	6.77528e+09	4792.81	2.52506e+07	1.67119e+10	3.26116e+10	1.41305e+07	801697	21948.4	4.58432e+09	1.74181e+08	6.44694e+07	0.00305386	4.56593e+06	7.03153e+08	85599.5	290841	2.49223e+08	5.67196e+08	2.07448e+07	3.31523e+07	0.000198051	2.11644e+06	1.32298e+10	99914.8	2.82271e+10	2.11718e+06
PMC_2	18659	0.967033	Other glioma - PXA - PXA	['Other glioma - PXA - PXA']	5.66915e+08	373.068	2.97993e+08	482125	3.33004e+10	4.79897e+08	1.19416e+09	0.0011701	22974.8	4.47129e+10	9.32805e+08	3.01523e+09	47735.6	1.04687e+08	9.51479e+09	1.06836e+08	3.79113e+06	3.22245e+06	3.64091e+08	2.59796e+09	1.48171e+06	2.20191e+06	3.10081e+10	1.60223e+11	1.83426e+06	8.29819e+06	3484.19	7.65151e+09	2.93659e+08	1.11419e+09	0.00414996	314928	6.46106e+08	1.55387e+06	2.04779e+06	3.12877e+08	4.67796e+08	3.04131e+07	8.21243e+06	0.000209727	9.18019e+06	2.24802e+10	272757	4.13636e+10	562403
PMC_2	21421	0.975199	Other glioma - PXA - PXA	['Other glioma - PXA - PXA']	3.05113e+08	1.11105e+06	6.42076e+07	1.69328e+06	2.66896e+11	4.00809e+08	2.48188e+07	0.00237195	41628.1	7.67014e+09	2.30382e+09	1.33461e+10	7078.17	1.52141e+07	1.01645e+11	1.22525e+07	1.99507e+06	1.90132e+06	8.97193e+07	6.12484e+09	593.476	4.11788e+06	2.25473e+09	3.59156e+10	1.76216e+07	2.53527e+08	7046.7	8.37142e+09	5.96355e+06	3.94269e+07	0.00650064	530647	2.01471e+09	1.31636e+06	92200.7	2.51057e+08	1.42764e+08	1.22026e+06	1.1613e+07	0.000315398	2.46265e+06	8.02056e+08	86201.7	2.06259e+10	54819.9
PMC_2	24113	0.985224	Other glioma - PXA - PXA	['Other glioma - PXA - PXA']	1.83363e+08	466005	7.94371e+07	4.21452e+06	3.479e+10	3.86608e+08	3.56593e+08	0.0014661	337231	4.36777e+10	1.29619e+09	1.79424e+10	14942.7	289602	2.02686e+09	263833	698368	2.35509e+06	5.49032e+07	2.24076e+09	39899.2	5.83706e+06	2.82314e+08	5.3931e+10	96298.6	5.41862e+08	11048.7	4.26463e+09	1.30011e+08	5.86072e+08	0.00374882	599715	4.93061e+09	1.74648e+06	2.05446e+06	7.77852e+07	1.13582e+08	284726	47554.8	0.000282949	249743	3.32384e+09	21551.5	1.25912e+10	111973
PMC_29	643	0.168783	Sella - PITUI SCO GCT - SCO GCT	['Other glioma - LGG PA - PA']	0.00200438	5.9681e+10	0.00155737	0.000144962	0.0761152	0.00140819	0.00201734	0.00489879	0.00943423	0.000162034	0.00226296	0.00400635	0.000183523	0.000186634	0.00870832	0.000699027	0.0010578	0.000430779	4.15133e+10	0.00730471	0.000370864	0.00240813	0.03187	0.00837314	0.0484874	0.00800006	0.000517622	5.47081e+10	9.68741e+10	0.00153953	0.00415181	0.000805232	0.00600162	0.000112212	3.73726e+09	0.000139816	0.000497331	0.000164658	0.00203122	0.0364909	2.72996e+09	0.000779864	0.000324244	0.00518682	3.28634e+11
PMC_29	1814	0.486305	Control - CONTR - HEMI	['Other glioma - LGG PA - PA']	0.000391206	0.000422238	0.486305	0.166277	0.0442423	0.00380884	0.08044	0.0151288	0.0850669	1.22776e+10	4.57545e+10	5.00316e+10	1.27669e+11	6.38979e+10	1.799e+11	8.282e+09	1.46026e+11	2.73786e+08	4.94396e+06	8.47404e+10	4.25471e+06	3.77717e+09	4.45257e+10	0.00031035	8.49486e+08	0.00138515	0.000660957	0.00926535	5.61624e+10	6.40764e+10	7.06806e+10	0.0113095	0.011414	0.000250902	1.96327e+09	0.00194734	0.00152203	7.2327e+09	2.77211e+10	0.00186301	3.03403e+11	1.28073e+10	5.82092e+10	1.21583e+11	7.09383e+08
PMC_29	3256	0.684	Other glioma - LGG PA - PA	['Other glioma - LGG PA - PA']	2.30319e+10	5.73164e+08	0.000119456	6.10773e+09	1.62759e+11	1.33149e+09	0.000684831	0.000156383	0.00224028	9.56147e+06	2.85823e+10	6.16884e+07	2.57163e+11	5.26429e+09	2.39267e+08	7.74698e+08	5.05968e+07	1.81832e+08	328137	2.22947e+09	7.01931e+06	1.87171e+07	3.51146e+10	2.26204e+10	2.58065e+09	6.28161e+09	0.000162312	0.0482236	7.23132e+09	2.91682e+10	1.01771e+10	0.0278462	2.60117e+11	0.00444916	5.4876e+08	4.37699e+10	9.88623e+07	0.0103083	1.0507e+10	0.0104463	0.00122771	7.66329e+10	0.00907547	0.00180799	1.40748e+09
PMC_29	4796	0.916277	Other glioma - LGG PA - PA	['Other glioma - LGG PA - PA']	1.49199e+10	1.46162e+09	0.000199154	6.45259e+09	3.96442e+10	1.57645e+09	0.000551916	0.000117156	0.00254656	3.68197e+06	2.75796e+10	2.97126e+06	2.09498e+10	5.06193e+10	9.61538e+06	5.31722e+08	1.78133e+09	1.68944e+08	186903	9.59113e+07	1.47582e+06	2.23109e+06	4.48255e+09	6.76176e+08	9.15988e+08	4.84853e+09	7.24658e+10	0.021396	5.60088e+07	7.17647e+07	7.8107e+08	0.0158236	1.33047e+11	0.000103852	9.01512e+06	8.94331e+10	678157	0.0025459	3.952e+09	0.00133469	0.000841352	2.02404e+09	0.00180749	6.24953e+10	1.97749e+09
PMC_29	6759	0.685493	Other glioma - LGG PA - PA	['Other glioma - LGG PA - PA']	1.138e+10	4.80146e+06	1.59587e+11	8.61092e+08	8.07706e+09	1.9605e+06	0.000100997	7.28506e+10	0.00103099	3.64894e+07	5.39768e+09	1.0866e+07	9.81489e+10	6.49941e+10	8.45586e+08	1.3126e+10	1.56772e+09	1.98737e+08	748165	1.48216e+11	1.02434e+08	1.71269e+08	7.05068e+10	2.36552e+10	1.47519e+11	1.55956e+11	0.0004672	0.000933016	6.19188e+07	1.23772e+10	7.07129e+08	0.00435956	4.28114e+10	7.78208e+08	4.1889e+08	1.17166e+10	3.5934e+08	0.0528575	0.00035638	0.0684883	0.00174299	3.85451e+10	0.105666	0.00876504	1.63649e+11
PMC_29	9035	0.929464	Other glioma - LGG PA - PA	['Other glioma - LGG PA - PA']	2.89987e+08	2.19401e+08	2.80713e+10	3.02535e+11	1.1407e+06	4.68779e+08	0.000935308	0.000120042	0.000280157	1.41712e+08	2.09965e+06	9506.7	5.76057e+08	2.55302e+08	2.14765e+10	24283	366228	1.45254e+08	7902.1	2.44968e+09	3.97259e+06	1.27902e+08	5.68874e+09	8.42361e+10	8.7877e+08	0.00046665	0.00010003	0.00135255	2.37956e+08	7.17857e+07	3.36083e+08	0.00235957	5.71105e+08	0.000262133	8.62249e+06	2.0819e+08	2.88199e+07	0.00662342	2.65049e+08	0.00131033	0.000149153	2.15788e+10	0.00031858	5.76687e+10	3.94719e+08
PMC_29	11537	0.950886	Other glioma - LGG PA - PA	['Other glioma - LGG PA - PA']	5.99219e+08	6.42115e+06	5.72244e+09	3.90704e+09	5.87633e+06	5.93628e+08	0.000191549	0.000904741	3.36513e+09	5.53648e+07	3.31227e+07	5224.71	5.41233e+08	2.6475e+07	1.48917e+09	6622.78	150528	4.14351e+06	636.782	3.5845e+08	834823	99328.1	1.49453e+09	8.39326e+09	5.46935e+08	1.29461e+11	5.54698e+09	0.000614215	2.84642e+06	1.40308e+08	2.91891e+09	0.000212868	1.73633e+11	3.05974e+11	2.3528e+06	3.83641e+08	1.52699e+07	0.00270043	9.95828e+06	0.000959378	3.29725e+10	2.70333e+06	6.32937e+10	1.87866e+11	8.49658e+07
PMC_29	13886	0.973881	Other glioma - LGG PA - PA	['Other glioma - LGG PA - PA']	1.66406e+09	5.67064e+06	9.27911e+08	1.66915e+09	3.22227e+06	1.19126e+08	9.82385e+10	0.000279394	1.02526e+11	1.04829e+07	587210	712.032	1.77235e+08	6.07154e+06	8.68563e+08	39746.3	68997.6	1.91858e+06	3161.99	3.91071e+09	4.91687e+06	5.554e+06	4.95186e+08	5.97304e+09	1.12327e+08	5.34522e+10	1.41395e+11	0.000131637	3.03632e+07	1.55872e+08	1.26853e+10	7.91233e+10	4.89027e+09	1.29951e+11	789714	1.42473e+08	1.31654e+07	0.00722766	4.63338e+07	0.00159373	7.93556e+10	3.11332e+08	0.000308789	5.12831e+11	1.82733e+08
PMC_29	16525	0.991829	Other glioma - LGG PA - PA	['Other glioma - LGG PA - PA']	8.41076e+06	6.51865e+06	7.6811e+08	3.65278e+08	1.45222e+06	1.13868e+07	3.45502e+10	8.78873e+10	3.38038e+08	4.43132e+07	5.56775e+06	33186.6	3.04692e+09	3.99877e+07	7.68874e+06	272865	68996.8	4.36124e+06	2443.83	5.97985e+08	30641	1.26809e+07	8.81041e+07	1.73033e+10	4.8967e+06	2.48187e+09	7.29014e+09	0.000258806	1.47804e+06	7.99724e+06	2.44426e+09	0.00020225	9.61092e+08	2.9756e+10	2.13617e+06	2.82291e+08	1.4594e+08	0.00197048	8.01933e+06	8.97392e+10	3.27978e+09	5.3668e+07	2.58813e+10	1.63894e+10	2.29258e+07
PMC_29	19295	0.952002	Other glioma - LGG PA - PA	['Other glioma - LGG PA - PA']	4.28209e+08	1.9777e+08	1.0693e+11	1.05885e+11	1.16475e+07	2.32946e+09	0.000110365	0.000408019	6.78918e+09	2.90471e+08	4.72535e+06	17989.2	3.03011e+08	8.04252e+06	5.29095e+08	189462	1.30594e+06	516766	902.333	8.53995e+08	87030.2	2.68464e+06	5.05105e+08	1.11798e+11	2.96506e+08	2.01517e+11	8.93874e+09	0.00122663	6.98016e+06	2.08399e+07	1.04121e+10	0.00103273	6.32683e+10	0.000119042	251149	1.59927e+08	1.26628e+06	0.00113392	3.28274e+06	0.000422809	6.39769e+09	9.95779e+07	6.35272e+09	2.13661e+09	3.66814e+07
PMC_29	22043	0.979971	Other glioma - LGG PA - PA	['Other glioma - LGG PA - PA']	7.49349e+06	1.6915e+08	1.57998e+10	1.34473e+09	1.01059e+07	1.96151e+08	1.36716e+11	0.000240612	7.25536e+08	1.90675e+08	3.11746e+06	2567.54	3.31064e+08	2.82567e+08	5.74622e+07	123127	318370	2.23845e+06	5.88933	1.62817e+10	2.01242e+06	1.34656e+07	7.2904e+07	1.01667e+10	2.88067e+06	8.30946e+09	1.17745e+11	0.000314686	1.79557e+06	942313	2.76306e+09	0.000321585	1.00208e+11	1.50563e+11	1.24082e+06	7.28855e+08	1.1088e+08	0.00102176	5.09771e+06	0.000491881	9.96244e+08	8.05433e+07	2.04165e+10	5.2654e+09	9.53631e+06
PMC_29	24929	0.915593	Other glioma - LGG PA - PA	['Other glioma - LGG PA - PA']	2.72472e+08	4.60817e+08	2.58099e+11	5.5007e+09	3.34639e+07	8.3173e+07	2.99812e+10	0.00064309	2.5623e+10	4.11413e+07	1.99006e+08	52126.9	1.60908e+08	1.69369e+08	5.22183e+08	156164	1.47225e+06	1.38871e+06	72.0195	1.19871e+11	104596	2.23693e+06	3.17797e+08	3.36122e+10	9.32247e+07	2.37107e+10	1.43592e+11	0.00256572	1.29058e+07	1.0574e+07	1.3253e+10	0.00194159	0.000146582	1.93514e+11	74456.5	3.32263e+09	6.32841e+07	0.000265958	1.69593e+07	0.000835699	4.01039e+09	7.64682e+07	4.24293e+09	3.35607e+10	2.13414e+07
PMC_42	631	0.397813	Glioblastoma - GBM - RTK III	['Glioblastoma - DMG - K27']	6.03896e+10	1.26415e+09	5.01837e+11	2.19987e+09	1.16947e+09	2.00157e+10	1.62648e+08	2.71918e+08	0.000524791	5.34281e+10	1.91722e+10	7.34982e+08	0.0145084	0.000957898	0.284709	0.00203652	0.00032791	0.00302027	0.0118496	1.47055e+11	0.000436877	6.67001e+10	0.0118634	7.90959e+08	0.002097	3.33985e+09	0.00378954	1.19401e+11	0.00128409	0.00468397	3.78496e+10	0.000170867	1.55967e+11	1.43141e+08	0.000604932	2.74452e+11	9.09088e+08	0.010473	0.0623944	0.000630957	0.0135843	0.00110257	0.039232	0.00505798	0.397813
PMC_42	1850	0.674343	Mesenchymal - EWS - EWS	['Glioblastoma - DMG - K27']	3.5324e+10	9.05481e+08	473900	7.81762e+06	7.52815e+08	4.26284e+08	2.86668e+09	5.09554e+08	7.58977e+07	0.0014881	0.000127002	1.21978e+09	0.0948112	5.49339e+09	0.00137176	3.06644e+10	0.000140085	0.000652555	0.000105958	6.90104e+08	0.000760053	2.58644e+08	0.000556447	1.02229e+08	4.14507e+10	2.28626e+10	4.75495e+10	0.000194383	0.0134244	0.0275903	1.77964e+10	3.61934e+08	1.50913e+06	1.73011e+09	0.00860522	0.000158523	1.03162e+07	0.00637473	0.000655417	0.00011461	0.00529805	5.72849e+10	0.00238011	5.06848e+10	8.8533e+10
PMC_42	3415	0.70062	Glioblastoma - DMG - K27	['Glioblastoma - DMG - K27']	1.87001e+08	8.90686e+06	239.417	383002	297581	5959.83	2.53781e+08	522879	7.04266e+06	2.20211e+10	7.94191e+10	5.59256e+06	0.227236	5.02935e+10	0.000112761	0.000217323	0.000307514	0.00252211	0.000237689	4.22891e+06	0.00532625	5.94591e+08	0.000889819	1.41245e+07	1.0326e+11	6.93772e+08	3.89649e+09	1.02854e+11	0.00010679	2.98762e+10	1.23665e+09	2.43699e+08	1.01719e+06	4.49644e+08	0.0026048	5.10612e+08	7516.47	0.70062	0.00357227	1.09918e+11	0.0154267	0.0010349	0.00550428	0.00010882	0.0279653
PMC_42	5119	0.977311	Glioblastoma - DMG - K27	['Glioblastoma - DMG - K27']	877334	4492.31	3.98148e+06	79077.6	2180.69	958.163	2.42093e+06	93333.1	5.52528e+08	1.03464e+08	1.0482e+09	33416.2	0.00120548	2.50672e+08	0.000259263	1.0599e+09	9.66503e+06	8.02241e+08	6.25212e+08	963333	7.4592e+08	2.03097e+06	8.3555e+10	466532	7.20677e+07	2.58486e+08	1.61216e+10	8.57431e+08	4.21477e+09	6.59182e+08	70421.4	7.91733e+08	1.84643e+08	8.56291e+09	1.29587e+10	238587	160182	0.977311	7.12905e+10	2.7665e+11	0.00172341	0.000171244	0.00701097	0.000665085	0.00981518
PMC_42	7040	0.991703	Glioblastoma - DMG - K27	['Glioblastoma - DMG - K27']	7992.6	1.31448e+06	197.517	2.36995e+06	64.1114	5742.34	1.26573e+08	79685.8	699629	551583	4.3817e+08	53985.6	0.000740166	9.58491e+08	1.49142e+10	1.81703e+09	8.67636e+07	4.00862e+09	9.89708e+07	98694.7	2.53215e+11	1.28007e+06	1.55165e+11	13722.2	5.71548e+08	583606	8.38971e+07	8.14014e+08	7.80755e+06	2.40663e+08	2.73983e+08	1.35115e+09	546017	2.15675e+10	4.39288e+09	1.21466e+07	2.29966	0.991703	0.000207874	5.76985e+09	0.000642214	0.000141764	0.00115378	1.81051e+10	0.0045782
PMC_42	9136	0.986032	Glioblastoma - DMG - K27	['Glioblastoma - DMG - K27']	3876.76	43562.6	3.26908	50302.1	424.026	3895.18	1.15333e+08	53202.5	2.38901e+06	4.36957e+07	9.43977e+07	112425	0.00112147	2.0939e+10	8.28082e+08	8.50646e+08	1.80795e+09	7.09925e+09	5.90722e+08	35609.1	2.11323e+10	294906	3.26783e+10	4931.16	1.04562e+07	3.2488e+08	1.55423e+08	1.04253e+10	1.13246e+08	2.86791e+08	2.04921e+08	3.42718e+08	65809.1	1.41039e+11	5.80998e+08	920575	3.76454	0.986032	0.00034943	4.03394e+09	0.00303725	0.00015515	0.00181074	2.78698e+10	0.00604181
PMC_42	11478	0.996627	Glioblastoma - DMG - K27	['Glioblastoma - DMG - K27']	1.31554e+06	3.83975e+06	99.3052	7506.06	261.491	3649.01	1.63769e+06	645236	2.95893e+06	142326	8.19032e+07	136.058	0.000200628	1.79074e+10	4.45933e+09	1.0223e+07	4.81993e+06	1.0887e+11	313534	80475.9	2.89615e+10	2.61862e+07	7.17941e+08	243009	5.26231e+07	8.39347e+07	2.18385e+10	8.37844e+06	1.95232e+06	1.71866e+06	3.29908e+06	5.98766e+07	2.6188e+06	3.0775e+08	9.00294e+08	2.47505e+08	29.0853	0.996627	6.16192e+10	8.71152e+09	0.000744737	3.27032e+10	0.000799747	1.7102e+11	0.000742234
PMC_42	13899	0.994382	Glioblastoma - DMG - K27	['Glioblastoma - DMG - K27']	197446	274226	269.684	169711	2118.39	4629.86	3.72949e+07	456316	1.67654e+06	9844.05	4.80868e+08	86.7012	0.000266002	5.46455e+10	3.78342e+10	1.16882e+09	879516	7.26757e+09	3.18378e+08	554895	1.28571e+10	1.84926e+06	5.28757e+08	3.20235e+06	7.09064e+07	1.10946e+09	2.07029e+09	1.14606e+08	1.65031e+06	1.76828e+06	1.33591e+06	1.91731e+09	2.89632e+06	9.93454e+07	1.31968e+10	1.6182e+08	300.052	0.994382	3.87141e+10	1.76987e+11	0.00110556	5.13074e+10	0.00238906	3.93753e+11	0.000397835
PMC_42	16472	0.997189	Glioblastoma - DMG - K27	['Glioblastoma - DMG - K27']	100225	1.80441e+06	1370.39	111232	261.89	3539.5	2.10348e+07	648039	853941	29744.4	2.09073e+08	442.943	0.000113646	2.74865e+10	1.52073e+09	4.5023e+08	3.23101e+07	4.20843e+09	1.39362e+08	23060.8	6.2794e+08	1.37009e+06	3.03442e+08	1.35259e+07	2.36837e+07	6.48841e+07	1.80885e+10	879612	1.25989e+07	1.08636e+06	1.25303e+06	8.84762e+07	2.30142e+07	3.37212e+08	5.07805e+08	6.42731e+06	321.029	0.997189	1.23702e+11	1.44037e+11	0.000468687	1.9904e+10	0.00110689	2.01711e+11	0.000198868
PMC_42	19185	0.997	Glioblastoma - DMG - K27	['Glioblastoma - DMG - K27']	1.03395e+06	221103	1071.81	170216	207.48	3906.94	3.68667e+06	621749	755788	4741.5	2.58657e+08	544.526	9.56879e+10	2.83318e+09	2.44428e+10	4.22482e+07	4.66853e+07	5.70379e+09	1.7013e+08	32138.4	1.32284e+10	2.26744e+07	4.34261e+08	1.88476e+07	3.20233e+07	1.44207e+08	1.88846e+10	6.9969e+07	1.46025e+07	1.33689e+06	2.05019e+06	8.1008e+07	36748.2	5.27094e+08	7.70061e+08	6.48859e+07	1498.47	0.997	1.78305e+11	1.98744e+10	0.000246882	3.68785e+09	0.00143631	3.32707e+11	0.000176316
PMC_42	21826	0.994753	Glioblastoma - DMG - K27	['Glioblastoma - DMG - K27']	2.66807e+06	2.11845e+06	1125.91	622.644	574.559	6263.01	2.28163e+06	802340	699961	160566	2.82241e+08	98.2978	7.36319e+09	4.94583e+10	6.95371e+09	8.22898e+07	3.21109e+07	1.03468e+09	6.94259e+06	30714.7	1.54611e+10	3826.54	9.00217e+08	1.55206e+07	5.96343e+07	7.8893e+07	1.80233e+10	6.92949e+07	4.96848e+07	3.89835e+06	3.17674e+06	5.19031e+08	1.95837e+06	2.70748e+08	1.15152e+10	911278	506.108	0.994753	4.50964e+10	3.1362e+10	0.000607091	3.22757e+11	0.00249545	5.91597e+10	0.000276652
PMC_42	24554	0.997247	Glioblastoma - DMG - K27	['Glioblastoma - DMG - K27']	511579	3010.49	50276.5	25647.5	141.379	427.92	38185.8	52387.1	8.71758e+06	1.45725e+06	5.61702e+06	41.568	0.000214372	6.88472e+07	3.88991e+08	1.48019e+08	3.96734e+06	99711.2	3.4138e+06	60115.5	4.58479e+07	4965.22	9.77636e+08	2795.82	926828	1.21716e+07	4.5963e+09	4.55938e+09	2.7066e+09	3.10342e+07	1128.9	3.75387e+09	294611	1.69619e+10	3.96908e+08	4262.13	50031.8	0.997247	7.84173e+08	7.29703e+08	0.000544979	1.68599e+10	0.00161809	1.15643e+10	8.92584e+07
PMC_5	623	0.598677	Embryonal - MB G3G4 - G4	['Embryonal - MB G3G4 - G4']	7.58874e+09	0.0177279	1.07093e+09	2.09376e+10	6.1653e+09	0.00333748	8.7065e+07	1.10995e+09	1.68002e+08	5.64623e+08	3.62523e+11	0.00019349	2.25506e+10	2.41501e+11	4.70705e+10	0.0944125	0.598677	0.0336921	0.0291745	0.000704297	0.000533142	0.00235027	0.000704116	6.70275e+10	2.21521e+09	4.8369e+08	3.03829e+10	1.89058e+08	0.000134339	0.000482056	6.23579e+07	1.40454e+08	1.4222e+09	1.96975e+09	0.00029697	5.0287e+09	0.00045371	5.74814e+07	5.87437e+10	1.06522e+08	8.87937e+07	3.12505e+11	6.10454e+06	2.1016e+08	2.94793e+08
PMC_5	1876	0.976178	Embryonal - MB G3G4 - G4	['Embryonal - MB G3G4 - G4']	7.72948e+06	0.000642693	4.01387e+06	5.79119e+07	2.30305e+07	4.88524e+10	88181.8	89840.6	1.69945e+08	1.71973e+06	5.45017e+08	1.21686e+09	1.64501e+10	2.1273e+08	5.85578e+09	0.0153297	0.976178	0.00255088	0.00117104	6.55983e+10	2.55876e+11	0.000310313	0.00051111	9.14512e+06	1.18111e+08	3.91079e+09	1.44244e+10	142664	3.83295e+08	2.26709e+09	1.56538e+06	5.55471e+07	9.12802e+07	1.0821e+08	2.88045e+09	6.24666e+07	3.86312e+09	1.24696e+07	3.48091e+09	1.13957e+06	180998	2.10889e+09	4.20039e+06	1.22742e+07	6.84158e+07
PMC_5	3427	0.996442	Embryonal - MB G3G4 - G4	['Embryonal - MB G3G4 - G4']	3.50356e+09	0.000162019	1.11952e+07	1.03501e+10	1.00099e+07	1.88196e+10	1.08417e+10	2.04756e+06	9.47457e+07	1.14816e+08	8.98396e+09	5.03443e+09	6.12192e+10	7.86694e+06	7.87757e+09	0.00161249	0.996442	0.000712583	0.000131609	5.23223e+08	3.49828e+10	2.95173e+11	3.04447e+10	2.044e+08	9.00084e+08	1.21082e+11	7.11115e+07	2.13942e+08	3.98818e+08	1.20959e+10	1.45463e+07	1.5194e+10	7.07798e+07	3.04448e+10	4.59084e+11	2.23459e+09	5.33657e+07	1.79237e+08	2.2726e+07	1.85374e+07	5.67693e+07	8.91998e+09	8.3125e+06	964274	1.50754e+08
PMC_5	5408	0.991942	Embryonal - MB G3G4 - G4	['Embryonal - MB G3G4 - G4']	1.85831e+08	0.000177795	53125.2	1.16783e+08	5.41435e+06	9.5581e+08	5.8587e+08	56107.3	5.34468e+07	1.73311e+08	4.1807e+09	1.55918e+10	8.10996e+09	1.38707e+08	1.42678e+09	0.00527926	0.991942	0.00182159	0.000270602	1.76449e+09	3.12357e+11	2.66255e+11	1.12964e+10	2.29825e+08	2.77671e+09	2.14025e+09	3.7844e+08	76997.1	3.61032e+08	3.14551e+10	4.53514e+06	8.81733e+07	4.42868e+06	1.94856e+08	5.34911e+10	1.2512e+10	2.08876e+08	2.72653e+08	4.28509e+06	4.08413e+06	1.08368e+06	3.62058e+09	3.84096e+06	2.03304e+06	1.33295e+08
PMC_5	7515	0.996189	Embryonal - MB G3G4 - G4	['Embryonal - MB G3G4 - G4']	7.85421e+07	0.000167274	2.01244e+06	1.39577e+09	4.096e+06	1.42018e+11	6.56184e+07	718590	3.55532e+06	7.18108e+07	3.73599e+09	3.0525e+09	4.8082e+09	585951	5.71016e+08	0.00297123	0.996189	0.00035908	3.49428e+11	1.2079e+09	3.70413e+09	3.37652e+09	2.78849e+09	8.44724e+06	6.77546e+07	3.01679e+08	4.68946e+06	1.37543e+06	1.33716e+08	1.41876e+10	38217.1	1.28811e+09	4.73402e+06	1.1706e+09	5.43985e+09	8.22062e+08	4.76391e+07	5.75831e+06	800835	42543.4	239077	5.7011e+08	287107	15994	234931
PMC_5	9888	0.998315	Embryonal - MB G3G4 - G4	['Embryonal - MB G3G4 - G4']	85222.1	4.09642e+10	1.51281e+06	9.24402e+06	136852	5.85215e+09	8643.89	7274.47	3.46771e+07	24638.9	6.7144e+07	9.75952e+07	1.05313e+09	3.52208e+06	2.05707e+09	0.00129942	0.998315	0.000149926	6.08276e+11	1.5948e+10	1.28889e+08	2.87683e+09	5.55205e+11	510496	2.80959e+06	6.85956e+06	1.53086e+08	155729	5.12878e+06	2.56687e+06	138849	1.9321e+08	832044	4.76331e+06	1.39451e+08	1.95335e+08	7.09199e+08	313350	1.3681e+08	7439.1	12747.9	1.31927e+08	545.033	23309.3	111396
PMC_5	12393	0.998426	Embryonal - MB G3G4 - G4	['Embryonal - MB G3G4 - G4']	6.81138e+06	2.10224e+09	284947	3.4032e+08	2.3377	1.67713e+08	2.09997e+07	3.61909	9.20816e+08	1.23742e+06	1.523e+09	2.21858e+08	2.1711e+11	4.21377e+08	1.54306e+08	0.00145388	0.998426	5.77206e+10	2.62373e+07	9.38442e+06	1.18914e+09	8.77334e+09	1.17955e+11	5.95264e+08	7.78389e+08	3.45918e+08	9.5247e+07	159265	1.42789e+08	1.09593e+07	11173.6	1.26136e+08	8296.54	2189.27	2.01739e+09	1.15955e+09	848622	6.71583e+07	2.28265e+10	1841.43	1.30043e+08	1.06861e+10	1.48018e+06	3.73584e+06	1.31197e+08
PMC_5	15032	0.998266	Embryonal - MB G3G4 - G4	['Embryonal - MB G3G4 - G4']	6.93614e+06	2.8699e+10	378776	4.94392e+08	2.67355	1.45527e+08	2.42882e+08	0.502553	9.94189e+08	1.19837e+06	1.2246e+09	2.06038e+08	2.99659e+11	2.66978e+08	1.48943e+09	0.0015933	0.998266	6.722e+09	3.23327e+10	1.20969e+08	1.05444e+09	1.10612e+10	1.11246e+11	7.62864e+07	9.45795e+08	4.91565e+08	2.1944e+09	179089	1.93339e+06	1.20867e+07	924.917	3.16172e+08	129852	59133.5	3.37119e+10	1.16257e+09	1.48443e+07	7.89711e+06	1.52303e+10	21070	1.36758e+08	1.12136e+10	2.47024e+07	476388	1.24778e+09
PMC_5	17516	0.998424	Embryonal - MB G3G4 - G4	['Embryonal - MB G3G4 - G4']	6.34542e+07	3.87117e+09	3703.59	4.78515e+08	2.77871	1.78401e+07	1.54548e+07	0.455855	1.00686e+10	67194.5	8.63084e+06	1.51717e+08	2.84169e+10	2.03822e+07	1.84186e+08	0.0014281	0.998424	6.06894e+08	2.45407e+09	1.16629e+07	1.09526e+10	1.66985e+11	1.8783e+11	6.47712e+07	1.43802e+10	3.50825e+09	4.21579e+08	126571	1.75064e+08	1.20285e+07	896.849	2.57158e+07	133152	447743	3.99172e+10	1.06991e+09	1.04479e+07	7.56908e+06	1.98832e+09	210359	1.05566e+08	7.00809e+08	2.84899e+06	4.01752e+06	1.32203e+09
PMC_5	20246	0.998512	Embryonal - MB G3G4 - G4	['Embryonal - MB G3G4 - G4']	6.54477e+06	2.75576e+10	526154	5.20244e+08	0.245912	2.47806e+07	1.68004e+08	0.408751	1.22262e+10	71040.1	8.68134e+07	1.4385e+08	3.8031e+11	2.04347e+08	2.23617e+08	0.00135124	0.998512	5.2066e+10	2.11703e+10	7.67823e+06	9.85908e+08	8.10216e+09	1.65459e+11	4.19409e+08	1.18805e+10	2.83372e+08	2.56887e+08	270243	1.64541e+07	1.3365e+06	1306.41	3.10588e+08	148754	484530	3.48157e+10	9.42044e+07	835051	1.09112e+08	2.24352e+09	21465.1	1.19906e+06	7.52875e+08	2.44873e+06	3.51764e+06	1.57171e+09
PMC_5	23026	0.998013	Embryonal - MB G3G4 - G4	['Embryonal - MB G3G4 - G4']	6.28206e+06	3.55218e+09	186941	2.58549e+08	0.0795905	1.27774e+08	1.29711e+08	0.261015	7.85785e+07	1.13776e+06	1.50677e+08	1.98539e+08	4.34796e+10	2.25295e+07	1.62572e+09	0.00178079	0.998013	0.000107551	2.37429e+10	6.1845e+06	1.44961e+10	1.37596e+10	1.7006e+10	3.65388e+08	9.91517e+08	2.36534e+08	2.6064e+08	17935.6	1.9395e+08	1.30311e+07	1082.98	3.12961e+08	8410.25	66809.6	5.51881e+08	6.91589e+06	899742	1.17498e+08	2.10027e+09	18300.4	1.62786e+08	1.14955e+08	3.26755e+07	483409	1.86174e+08
PMC_5	25988	0.997954	Embryonal - MB G3G4 - G4	['Embryonal - MB G3G4 - G4']	6.36228e+06	3.55978e+09	17983.8	2.21141e+08	0.082609	1.35898e+08	1.17499e+08	2.41755	7.03145e+08	1.18427e+06	1.52456e+08	1.86467e+07	3.8976e+09	2.75662e+08	2.28288e+08	0.00182892	0.997954	0.000120422	2.64692e+10	625370	1.6454e+10	1.2898e+11	1.86684e+09	3.59717e+08	1.07666e+09	2.5933e+08	2.27944e+08	160065	1.81771e+07	1.2688e+06	1400.15	2.46398e+07	101332	55509.9	6.19366e+09	6.26654e+07	829547	1.23618e+08	2.95658e+09	228380	1.5543e+08	1.36857e+10	3.3071e+06	590995	2.15274e+08
PMC_53	641	0.751832	Glio-neuronal - LIPN - LIPN	['Ependymal - EPN - PF A']	0.000360883	0.000136272	39631.3	2.30668e+08	8.50393e+08	1.34244e+08	1.58671e+10	1.60406e+09	2.49987e+09	0.000412566	0.00228688	3.05368e+10	0.00272136	0.000758072	0.00511959	0.00351777	0.00420031	0.0641699	0.00710431	7.29454e+10	0.0840477	0.00703439	0.00538153	0.000141793	0.00055152	0.00189788	0.0107051	2.98173e+08	0.000440508	0.000280716	3.3004e+09	2.85992e+10	4.69223e+07	7.50697e+10	0.751832	0.00645825	1.56374e+08	0.00234442	0.000428895	3.3219e+10	0.000645685	0.0020682	0.000753863	5.89128e+10	0.000354071
PMC_53	1823	0.900895	Ependymal - EPN - PF A	['Ependymal - EPN - PF A']	7.92039e+08	5.25038e+08	83909.2	1.0221e+09	2.05185e+06	642.173	2.68036e+08	6.58742e+07	8.43435e+06	2.75672e+11	0.000322325	8.94052e+07	0.00145616	0.00558232	0.000296401	1.10386e+09	2.96688e+09	0.00337118	5.67297e+08	0.00458324	0.900895	0.00152307	0.000981299	1.16577e+11	0.00092755	0.00743134	0.00740804	4.54348e+06	9.27358e+08	1.61672e+10	7.11024e+07	5.6185e+06	2.63827e+08	7.78538e+07	0.0173245	2.41085e+10	1.61455e+06	0.00150407	0.00556684	0.000594932	0.000124531	0.002581	0.0016077	0.00138401	6.9238e+10
PMC_53	3245	0.986436	Ependymal - EPN - PF A	['Ependymal - EPN - PF A']	6.85081e+07	329819	820.687	1.30554e+07	2075.35	28284.6	3.94898e+06	1.43731e+06	2.19549e+06	1.04787e+10	1.88746e+10	2.70057e+07	2.47736e+11	0.000219842	2.4941e+11	4.93791e+08	1.70344e+09	6.62949e+10	1.28054e+08	0.000114218	0.986436	0.000385539	0.000702621	9.77837e+08	0.000336372	0.00129887	0.00031677	171807	3.22308e+08	5.90455e+08	9417.81	1.72577e+06	1.12418e+06	1.93515e+07	0.00139145	4.07288e+09	17927.3	0.000193752	0.000819883	3.84633e+11	2.33518e+09	0.00121208	7.30428e+10	0.00019972	2.05489e+10
PMC_53	5074	0.988115	Ependymal - EPN - PF A	['Ependymal - EPN - PF A']	5.03944e+06	2.42925e+07	2402.36	198051	16294.8	1249.37	4.40086e+06	41991.5	1.43483e+06	1.73771e+10	1.47634e+10	6.69473e+06	1.94587e+10	3.93842e+10	5.11207e+10	2.72836e+08	9.93343e+08	0.000205371	3.03351e+09	2.30572e+11	0.988115	0.00013509	0.0011282	2.32973e+09	6.37308e+10	0.00117813	0.000233596	217114	4.89949e+08	3.0832e+08	1.58693e+06	2.90148e+06	734092	1.09065e+08	0.00318481	6.6e+07	10638	0.000358343	0.000419023	7.98743e+09	1.56391e+10	0.00120907	2.65919e+10	0.000119821	5.3905e+10
PMC_53	7038	0.988808	Ependymal - EPN - PF A	['Ependymal - EPN - PF A']	9.58279e+06	1.80404e+08	5.25654	274517	37575.5	568824	5.82958e+06	90431.1	6607.8	2.5488e+07	6.16895e+09	1.10557e+07	8.75301e+08	7.60671e+10	0.000322942	7.15185e+08	9.15812e+08	0.000123142	7.06284e+07	6.72072e+10	0.988808	0.00241442	0.00118595	3.21413e+09	0.000238445	0.00356376	0.000681413	2275.33	2.48829e+06	2.98358e+08	4.51173e+07	330819	6.87084e+07	3.86476e+06	0.000637202	6.82441e+08	462.743	0.000136981	0.00070991	2.09572e+10	1.96367e+06	0.000347502	1.14592e+09	2.89096e+10	7.23795e+09
PMC_53	9223	0.995775	Ependymal - EPN - PF A	['Ependymal - EPN - PF A']	57002	2.18901e+08	2023.81	4.11327e+06	10.2257	4680.57	130434	272.703	63178.7	1.84721e+07	3.74656e+07	63587.1	1.04057e+10	5.84617e+08	2.67014e+10	1.14143e+08	1.7485e+08	7.85677e+09	1.94524e+08	3.64944e+08	0.995775	0.00122062	0.000218357	5.1233e+08	0.00011301	0.000309459	1.0633e+11	229.583	2.18468e+06	503284	1464.93	2.39251e+06	685187	4.7994e+06	0.000194375	577758	4.0751	4.53711e+08	8.14613e+10	4.30814e+07	3.12011e+06	0.00173916	2.66147e+09	8.99357e+08	4.14348e+10
PMC_53	11445	0.995192	Ependymal - EPN - PF A	['Ependymal - EPN - PF A']	9.81251e+06	1.45556e+09	0.0219946	7167.73	568.12	326673	1.44101e+07	4738.09	895.301	1.33461e+07	8.27564e+08	35126.9	4.89175e+08	6.91407e+09	7.68192e+09	2.26466e+08	4.5332e+08	0.000464901	1.40598e+08	1.08866e+09	0.995192	0.000312606	0.000522814	1.0531e+09	3.10965e+10	0.0011406	0.000248673	5.0852	1.10154e+07	1.81968e+08	1.1743e+06	259458	2.15329e+08	47500.5	0.000670931	9.90991e+06	23.5686	0.000116482	0.000421569	6.07858e+08	852581	0.000544052	6.99786e+08	9.36028e+08	8.26718e+09
PMC_53	13934	0.996315	Ependymal - EPN - PF A	['Ependymal - EPN - PF A']	8.38993e+06	1.72157e+09	1.94185	6629.79	188.271	13679.4	767329	1639.68	6855.52	1.26099e+07	9.09004e+08	460886	2.78933e+08	4.85439e+09	5.22007e+10	1.93413e+08	4.36459e+08	0.000587803	1.51328e+09	6.98149e+07	0.996315	0.000416902	0.000449786	1.43628e+06	3.93923e+10	0.000699266	0.000139522	31.3806	1.69947e+06	2.00893e+08	4.57655e+06	2880.11	1.24633e+08	323906	0.000254987	8.40259e+07	10.8625	6.79741e+10	0.000232972	3.81152e+08	677354	0.000557869	4.97051e+08	5.79885e+08	4.39173e+09
PMC_53	16363	0.996442	Ependymal - EPN - PF A	['Ependymal - EPN - PF A']	17359.8	7.54639e+06	1766.63	2.95363e+06	0.572991	4574.88	6397.11	110.302	1.33048e+06	2.88205e+06	1.78461e+08	10082.9	4.68913e+09	2.38182e+07	2.0732e+10	7.97925e+06	1.02365e+09	2.33154e+11	1.896e+09	1.81062e+08	0.996442	0.000350467	0.000172372	1.71304e+09	0.000141948	0.000385172	3.4333e+10	152.724	167211	545327	59.6749	2.29704e+06	695477	2.09144e+07	0.000151643	1.10777e+07	0.459625	1.42156e+10	0.00023226	1.05143e+09	6.81853e+07	0.00154845	1.89404e+10	1.33586e+09	0.000102997
PMC_53	19298	0.996773	Ependymal - EPN - PF A	['Ependymal - EPN - PF A']	1.67848e+06	1.3829e+08	2256.43	3.12349e+06	0.519494	5127.47	34311.5	124.781	1.19982e+06	3.11188e+07	1.69238e+08	8489	8.44866e+09	1.45817e+08	1.14908e+10	1.32118e+08	1.62057e+09	3.71399e+10	2.45228e+07	1.35292e+09	0.996773	0.000316679	0.000130906	9.82025e+07	8.56129e+10	0.000303852	4.45326e+10	134.801	2.38939e+06	777884	382.249	393077	670189	3.55969e+06	0.000223921	82936.4	0.617322	1.52626e+10	0.00015936	7.21892e+06	7.30018e+07	0.00161049	2.25613e+11	1.08597e+10	7.41949e+10
PMC_53	22170	0.997901	Ependymal - EPN - PF A	['Ependymal - EPN - PF A']	1.1372e+06	8.74814e+06	1412.28	2.25506e+06	1.51228	3704.98	3199.69	30.2778	1.04162e+06	1.0854e+07	821994	3748.18	6.24992e+09	1.08691e+08	1.24529e+11	1.02725e+08	1.24143e+09	2.85225e+10	2.00599e+09	7.49493e+07	0.997901	0.000215364	0.000118875	5.68272e+07	6.06188e+10	0.000198174	2.20126e+11	106.061	1.21289e+06	307837	0.83197	282846	374010	2.66553e+06	0.000127629	485709	3.19727	1.02864e+10	8.60001e+10	1.795e+07	5.38841e+06	0.00108421	9.22119e+09	3.57983e+08	5.9035e+10
PMC_53	24930	0.997283	Ependymal - EPN - PF A	['Ependymal - EPN - PF A']	1.22393e+06	8.07626e+06	1363.47	228957	0.271654	4310.33	348.99	5.12091	1.07443e+06	1.98221e+06	1.14492e+08	5193.79	7.23729e+09	1.49219e+08	1.41128e+10	1.13956e+08	1.22581e+09	2.75106e+11	2.29461e+08	1.09834e+09	0.997283	0.000251191	0.000133788	9.52274e+07	8.04575e+09	0.000231603	2.86281e+09	132.844	1.73038e+06	456893	163.473	285787	4.58687e+06	2.7968e+07	0.000144563	724371	0.43279	1.39149e+10	0.00014818	3.9991e+08	8.11103e+06	0.00140277	1.64099e+10	6.66251e+08	8.99783e+10
PMC_55	560	0.279873	Glioblastoma - GBM - MID	['Embryonal - MB G3G4 - G4']	2.63927e+10	8.26838e+10	1.09752e+10	8.05858e+08	8.47222e+06	2.83789e+09	1.50835e+10	1.35109e+09	5.7922e+09	0.00252341	0.00587845	3.40842e+11	0.0985996	0.00460869	0.00895886	0.0343538	0.0120715	0.276726	0.0190082	3.47582e+10	0.000551567	1.58857e+11	0.00443881	2.30062e+09	1.42866e+11	5.19636e+10	8.03992e+10	0.000309809	0.000810153	0.000709253	1.05366e+11	0.000253507	4.38579e+08	0.000272241	0.0328815	3.23006e+09	6.32426e+09	0.0104451	0.0360453	3.66464e+10	0.279873	0.0311259	0.00315248	0.000329937	0.0886887
PMC_55	1571	0.864212	Embryonal - MB G3G4 - G4	['Embryonal - MB G3G4 - G4']	2.30182e+08	0.000124159	1.89738e+06	1.77787e+08	2.15433e+08	2.43511e+09	156791	1.32268e+08	1.90227e+08	2.59342e+08	3.63475e+10	1.11365e+09	0.000340867	0.000180164	2.31736e+10	0.0908365	0.864212	0.0294144	0.00143558	0.00012912	5.21577e+10	3.47124e+09	0.0014554	1.6816e+09	1.81234e+10	7.5568e+10	0.00030506	411093	1.67608e+11	1.06122e+11	715540	7.31739e+08	2.41874e+10	4.52955e+08	0.000246855	5.95785e+11	5.81564e+09	1.28141e+11	0.00832749	2.37225e+11	1.51497e+10	0.00103474	5.75899e+11	5.09264e+11	0.000212126
PMC_55	2934	0.975142	Embryonal - MB G3G4 - G4	['Embryonal - MB G3G4 - G4']	661730	8.12665e+10	39249.3	1.43009e+08	1.11154e+06	1.65759e+10	19539.9	2.00609e+06	1.78469e+08	58338.3	6.92547e+08	3.38738e+08	1.56209e+11	1.23359e+10	2.359e+08	0.0123849	0.975142	0.0118074	0.000196381	1.17144e+11	8.60328e+09	1.75455e+11	0.000233421	5.9078e+07	5.55484e+07	3.30283e+10	2.57132e+10	1.29757e+06	2.18153e+09	1.81908e+08	251639	1.2128e+10	1.28547e+08	2.6801e+08	6.1382e+09	2.65902e+08	1.8068e+10	1.15229e+09	1.05073e+11	747850	5.03833e+07	1.6691e+11	1.09992e+08	1.53784e+08	1.84981e+09
PMC_55	4602	0.996522	Embryonal - MB G3G4 - G4	['Embryonal - MB G3G4 - G4']	1.7089e+06	3.81194e+10	19315.4	4.04699e+06	450112	2.44079e+10	5988.5	384175	2.62749e+07	383003	7.75178e+06	1.90452e+08	1.37915e+09	9.36386e+07	2.8385e+08	0.00282789	0.996522	0.000529347	3.46838e+09	1.4048e+10	9.58927e+07	1.53384e+10	3.10827e+10	393888	792643	2.01478e+09	5.82557e+08	9219.36	1.12515e+08	4.23311e+08	126699	6.26461e+07	1.62509e+08	5.62305e+06	4.29786e+07	5.82159e+06	8.97474e+08	333605	8.65032e+06	410250	4932.62	2.80968e+08	8800.23	24572.1	2.15359e+06
PMC_55	6594	0.996875	Embryonal - MB G3G4 - G4	['Embryonal - MB G3G4 - G4']	441910	0.000127121	80863.1	5.70532e+06	67390.1	1.91349e+10	7730.7	206050	2.49855e+07	347656	2.48706e+07	2.37439e+08	5.40594e+08	4.49965e+06	3.24164e+08	0.00233766	0.996875	0.00043428	0.00013195	5.36842e+08	5.07543e+07	8.49137e+08	1.20945e+11	2.87564e+06	136285	4.80693e+07	1.01845e+08	9145.17	1.67633e+08	821519	24141.7	2.25322e+08	5.85503e+06	4.26587e+06	1.84869e+09	2.84879e+08	9.02993e+07	327894	7.4028e+07	412.462	21503.5	9.55653e+06	731.601	2031.69	18640.7
PMC_55	8547	0.997418	Embryonal - MB G3G4 - G4	['Embryonal - MB G3G4 - G4']	2.09469e+06	3.00322e+08	192617	4.41342e+09	1.6802	9.22641e+06	4.35131e+07	0.635287	1.38211e+10	1.98415e+06	2.68334e+09	2.4739e+07	9.13184e+10	3.22463e+08	2.76504e+08	0.00209513	0.997418	0.000344636	1.22161e+11	4.156e+07	1.6854e+10	3.41768e+09	5.32079e+09	1.25725e+08	2.33432e+09	2.17475e+09	1.21303e+09	70681.8	1.94465e+08	1.2906e+06	30417.3	2.34643e+08	100900	1.05996e+06	7.70717e+09	1.52995e+08	663144	1.41368e+07	6.96751e+09	207138	1.22447e+09	1.37856e+10	6.25574e+06	410620	7.33724e+08
PMC_55	10639	0.995537	Embryonal - MB G3G4 - G4	['Embryonal - MB G3G4 - G4']	649308	7.33456e+10	1.15762e+06	3.39436e+06	106881	2.313e+11	163384	70637.1	1.27855e+08	152810	1.20308e+08	6.19422e+06	1.06761e+10	1.4729e+08	1.74836e+09	0.0040182	0.995537	0.000203785	9.97246e+09	1.65781e+10	6.75508e+07	7.49537e+08	1.24152e+11	2.20324e+06	1.34523e+06	3.70767e+07	1.64511e+08	47758.2	2.36373e+08	1.42593e+08	8298.38	2.8825e+08	1.18819e+07	8.25058e+06	1.8433e+09	1.14491e+09	9.6442e+08	352686	2.81339e+07	2448.75	362433	8.90289e+06	5014.21	22437.3	519721
PMC_55	12859	0.997251	Embryonal - MB G3G4 - G4	['Embryonal - MB G3G4 - G4']	90609.1	5.43273e+10	41519.1	3.35754e+06	2952.63	4.01022e+09	6578.86	2201.46	8.30449e+06	116447	1.67992e+08	6.51521e+06	3.65124e+07	1.24595e+08	1.04402e+09	0.00223043	0.997251	0.000353583	6.96421e+10	6.98587e+08	1.25513e+08	1.15024e+10	1.90733e+11	1.42764e+06	157022	4.11467e+07	2.15478e+08	113924	1.1905e+08	5.0639e+08	19441.7	2.28231e+07	1.32545e+06	7.60596e+06	1.74964e+09	3.31554e+08	2.78346e+09	1.87801e+06	2.92724e+08	24411.8	895.929	1.12896e+08	3660.43	2348.49	36832.9
PMC_55	15613	0.998044	Embryonal - MB G3G4 - G4	['Embryonal - MB G3G4 - G4']	2.69051e+07	2.85159e+10	20880.3	2.31902e+08	0.259077	7.07778e+06	1.80507e+08	3.76451	6.24389e+08	96652.6	7.80472e+07	5.4909e+06	5.9017e+10	7.75188e+07	4.45036e+08	0.00172419	0.998044	0.000126541	7.56745e+09	1.14846e+08	7.10538e+08	3.44423e+09	6.30401e+09	3.41659e+07	4.15089e+07	3.75925e+09	1.41303e+08	180150	1.60978e+07	1.10476e+07	17290.9	9.04652e+06	8201.93	317412	7.78318e+09	1.6188e+08	3.33756e+06	2.49838e+08	1.04746e+11	42337.5	5.80002e+07	1.17598e+10	1.00759e+07	1.03254e+07	3.93881e+08
PMC_55	18465	0.998081	Embryonal - MB G3G4 - G4	['Embryonal - MB G3G4 - G4']	2.13774e+06	2.85773e+09	47739.9	5.63603e+08	1.28307	1.15819e+08	3.319e+07	3.45766	9.84761e+07	87276.9	5.13769e+07	7.24081e+06	3.90739e+10	4.94413e+08	4.57739e+08	0.00176804	0.998081	8.19732e+10	6.21097e+10	1.05958e+08	4.32274e+09	2.70534e+10	2.93307e+10	3.30184e+08	2.24729e+07	2.37573e+09	9.05962e+07	212868	1.19463e+08	99917.8	21555.3	1.39605e+08	907.636	33951	3.62713e+09	1.6866e+09	615228	1.88727e+08	4.27666e+10	139372	2.95408e+08	5.5997e+08	3.61056e+06	26544.7	1.3586e+09
PMC_55	21094	0.998496	Embryonal - MB G3G4 - G4	['Embryonal - MB G3G4 - G4']	3.09786e+06	1.48235e+09	190345	1.78347e+08	0.0882463	985902	8.61255e+06	1.56815	4.49044e+09	36995.7	3.14983e+08	3.24439e+07	1.97243e+11	1.67149e+08	9.03237e+07	0.00144412	0.998496	2.31952e+11	2.27054e+09	6.49654e+07	2.34464e+09	2.44394e+10	2.65861e+10	226527	2.90678e+08	9.85618e+07	6.03518e+07	7065.33	1.17808e+08	965367	786.79	5.36256e+06	2817.35	6139.92	1.44449e+10	1.17092e+09	48694.5	3.69544e+06	1.98601e+10	9470.41	7.36191e+06	2.05896e+08	1.39384e+07	1.70361e+06	7.06845e+06
PMC_55	23944	0.998367	Embryonal - MB G3G4 - G4	['Embryonal - MB G3G4 - G4']	3.821e+06	1.8148e+10	375.349	3.1101e+09	1.83062	1.53332e+07	1.32742e+08	1.97727	7.05299e+08	34447	2.4736e+06	2.69329e+07	1.51016e+11	4.00932e+08	2.20689e+08	0.00156867	0.998367	2.67879e+11	3.45271e+08	1.22649e+08	2.48445e+08	2.52874e+10	3.16609e+10	3.02227e+07	3.94405e+08	1.55539e+09	7.09298e+07	6282.9	9.3276e+06	1.01298e+07	10831.1	4.17034e+06	6148.21	46345.3	1.48182e+09	1.82006e+08	4.13576e+06	4.84803e+07	4.60962e+09	15109.5	971990	2.38575e+08	2.05855e+07	2.31329e+06	9.64643e+06
PMC_60	759	0.798893	Embryonal - MB SHH - CHL AD INF	['Embryonal - MB SHH - CHL AD INF']	3.09097e+11	0.0492452	5.13274e+11	0.000389311	7.07015e+08	1.22324e+11	2.90757e+10	3.19496e+08	0.00041372	7.14729e+09	0.000419234	0.000176535	0.0119278	3.46263e+11	0.0360004	0.00166224	0.0175639	0.798893	0.000412705	2.2086e+10	0.000697759	0.00166652	0.0423936	1.5539e+11	0.000478478	0.000874939	0.0012691	4.00818e+10	0.00245445	0.000460381	3.18612e+08	0.00231535	3.69918e+10	0.000961643	0.00194323	8.6909e+08	0.000147281	0.000379814	9.984e+08	4.38546e+09	0.000465635	0.00262646	2.79071e+11	8.05469e+09	0.000326785
PMC_60	2205	0.931373	Embryonal - MB SHH - CHL AD INF	['Embryonal - MB SHH - CHL AD INF']	1.09633e+09	0.00107982	1.27568e+09	1.10235e+10	9.47485e+06	2.84569e+08	931443	5.19386e+06	1.83494e+09	2.61427e+10	1.26324e+11	1.06989e+10	5.14826e+10	6.11146e+09	0.0181196	0.017798	0.0145298	0.931373	0.00866182	6.96575e+07	1.99241e+11	2.18901e+09	0.000769106	7.56065e+07	5.94217e+09	3.91243e+10	7.26473e+10	1.99041e+06	0.000175963	6.28639e+10	1.74326e+08	5.90758e+09	1.21212e+09	2.95194e+09	0.000790321	3.27442e+08	1.06867e+10	2.3272e+10	0.000593396	4.37939e+09	3.18887e+10	0.000534152	0.000111016	3.34103e+11	0.00213467
PMC_60	3915	0.943173	Embryonal - MB SHH - CHL AD INF	['Embryonal - MB SHH - CHL AD INF']	57999.4	0.000168322	12634.2	512936	31839.2	5.23765e+07	1.0145e+06	90089.2	9.66053e+06	2.98488e+08	2.02791e+10	1.64093e+08	2.11834e+11	3.16847e+08	6.56082e+09	0.00110612	0.0347611	0.943173	0.0117572	9.18675e+07	0.000124143	1.67107e+11	0.000917335	2.79789e+07	1.46131e+07	3.14309e+10	1.35504e+10	478247	4.29148e+11	3.10822e+09	258647	1.1627e+09	8.87681e+06	1.63458e+09	0.00716022	1.83152e+07	5.30968e+07	1.03328e+10	0.000120419	1.6816e+08	1.04479e+08	0.000272853	3.46927e+08	2.25515e+09	1.23478e+10
PMC_60	5841	0.933991	Embryonal - MB SHH - CHL AD INF	['Embryonal - MB SHH - CHL AD INF']	4.10973e+07	0.000213483	1.34602e+07	2.30155e+07	423835	1.36964e+08	1.72285e+06	32946.8	1.79241e+08	1.57811e+10	1.80429e+08	4.64081e+06	2.1493e+09	3.93104e+09	0.00129447	0.028553	0.00962024	0.933991	0.0204184	5.05709e+07	4.03507e+10	1.30323e+10	4.76998e+11	5.3631e+06	9.30661e+08	2.37406e+10	4.8868e+10	97062.9	5.58455e+11	5.16663e+09	1.12306e+06	4.88295e+07	1.37985e+07	3.52101e+08	0.00189332	3.39126e+09	2.02951e+08	4.68349e+09	0.00112857	3.94551e+08	6.09907e+09	4.14717e+10	5.47981e+10	5.52319e+09	0.00128116
PMC_60	7972	0.930748	Embryonal - MB SHH - CHL AD INF	['Embryonal - MB SHH - CHL AD INF']	1.99167e+09	0.000570531	6852.38	8.39903e+06	4.1809e+06	2.61972e+08	1.17493e+08	2.43631e+06	1.29396e+08	5.87017e+08	0.000160791	5.0125e+08	1.21125e+10	6.38727e+10	0.00212552	0.00107899	0.00150808	0.930748	0.0104831	5.93573e+07	0.0031164	0.0016745	0.0433501	5.89858e+08	4.91786e+10	4.33983e+09	9.38432e+09	699529	0.000991787	0.000154049	2.89626e+06	1.5745e+09	1.03276e+08	2.12669e+09	0.000331181	1.54453e+09	6.20919e+07	5.26532e+11	3.72288e+10	5.69657e+08	8.2765e+08	0.00218669	6.38987e+09	1.09637e+08	2.60049e+10
PMC_60	10766	0.975062	Embryonal - MB SHH - CHL AD INF	['Embryonal - MB SHH - CHL AD INF']	78931.6	1.23831e+09	127855	880818	480977	587974	156673	287205	1.53908e+06	7.01267e+08	1.21347e+10	2.4713e+07	9.61039e+09	4.31491e+08	0.000321043	0.0076559	0.00607929	0.975062	0.00798658	38275.2	2.49514e+09	2.16187e+09	2.59273e+10	692805	4.32169e+08	5.6317e+07	1.0397e+10	226142	1.98988e+11	8.39297e+09	1.61744e+06	3.02244e+06	6767.7	1.97738e+08	0.00141159	6.27487e+06	1.10912e+07	1.3286e+10	0.00039647	3.59495e+08	2.60294e+10	6.80123e+10	3.8301e+09	8.52149e+07	0.000629172
PMC_60	13266	0.970948	Embryonal - MB SHH - CHL AD INF	['Embryonal - MB SHH - CHL AD INF']	12374.9	6.78525e+09	29628	286585	176055	8.7588e+06	1.20965e+06	3.19121e+06	1.22512e+06	933661	1.31391e+09	4.24533e+06	2.07822e+10	1.39729e+09	2.58596e+10	0.000315553	0.00872381	0.970948	0.0174762	7.54264e+06	2.69735e+09	5.91887e+08	0.000186179	1.32607e+07	9652.19	1.06659e+09	1.46606e+08	1.31989e+08	1.42873e+11	4.07737e+08	98364.5	1.18834e+08	1.13312e+07	8.55997e+08	0.00184996	1.25483e+08	1.44542e+07	6.88398e+08	3.50272e+11	1.51462e+08	1.61129e+09	9.58962e+10	6.45271e+07	1.5631e+09	1.83495e+09
PMC_60	16003	0.938664	Embryonal - MB SHH - CHL AD INF	['Embryonal - MB SHH - CHL AD INF']	5.12671e+06	0.000193866	513.512	5.84913e+06	0.0548477	3.80028e+08	9.79295e+06	28.3181	1.86529e+07	1.58106e+08	9.5355e+10	3.31838e+08	2.57392e+10	1.65116e+11	0.000505912	0.0367634	0.00528301	0.938664	0.0166131	2.15839e+07	1.29129e+11	5.25181e+09	0.000165389	7.25503e+06	2.04283e+09	5.31511e+08	1.08821e+09	1.09224e+06	0.000140508	1.83433e+09	1.1049e+06	5.45543e+07	1.98607e+06	4.98061e+08	5.77726e+11	1.8743e+06	3.59716e+08	4.28397e+10	8.62446e+10	1.40129e+08	1.31997e+11	0.000889747	3.80673e+09	1.02733e+10	2.66748e+11
PMC_60	19048	0.974404	Embryonal - MB SHH - CHL AD INF	['Embryonal - MB SHH - CHL AD INF']	751485	5.27604e+11	1501.69	2.17381e+07	0.1749	82871.4	6.64076e+06	1701.12	4.97582e+06	1.03584e+09	9.31903e+10	3.73943e+08	2.8825e+11	6.94721e+09	0.000279275	0.011788	0.0024971	0.974404	0.00917576	801898	1.78334e+11	2.54771e+10	0.000108893	3.68221e+07	6.12513e+07	4.13629e+07	3.57012e+08	1.71113e+06	2.91549e+11	3.44521e+09	699601	4.2517e+07	1.0257e+06	1.23012e+09	4.33366e+11	4.20289e+06	7.78481e+06	7.12917e+10	5.54353e+10	9.91249e+06	2.12003e+10	0.00096944	3.10767e+09	7.77554e+08	2.02649e+10
PMC_60	21963	0.986202	Embryonal - MB SHH - CHL AD INF	['Embryonal - MB SHH - CHL AD INF']	579800	3.05575e+11	84.715	696847	0.0435535	2.60568e+06	5.13883e+06	1089.36	2.29166e+07	1.5511e+08	5.36453e+10	1.52173e+09	1.4703e+11	5.69535e+09	0.00024621	0.0036448	0.00105057	0.986202	0.00780399	1.04761e+07	1.0705e+11	8.64395e+08	4.26852e+11	214589	2.10129e+08	3.67343e+07	2.20037e+09	997.155	2.49221e+11	3.59266e+08	850792	9.26568e+06	482482	2.62875e+08	8.20338e+09	503205	3.58803e+07	2.32713e+11	4.78903e+10	1.06154e+07	1.00729e+11	0.000537586	2.10827e+10	6.68082e+08	9.16476e+08
PMC_60	24839	0.980972	Embryonal - MB SHH - CHL AD INF	['Embryonal - MB SHH - CHL AD INF']	3.43834e+06	5.65924e+10	491.937	1.47266e+07	0.499823	7.08304e+06	6.0271e+06	1429.19	1.07108e+08	1.75406e+09	8.75647e+10	2.93341e+08	1.75681e+11	1.39431e+11	0.000568601	0.0101233	0.00209755	0.980972	0.00507307	2.21484e+07	4.1401e+09	1.32137e+10	8.38266e+10	4.67962e+06	2.97872e+06	1.1954e+08	2.04593e+09	1.89866e+06	8.20594e+10	9.89383e+08	1.2457e+07	2.02319e+08	48495.8	7.2867e+06	4.28889e+10	2.95349e+07	1.71394e+06	1.64893e+10	5.34698e+10	949086	1.66252e+10	0.000415986	2.29636e+08	5.13843e+08	8.46437e+09
PMC_60	28062	0.990716	Embryonal - MB SHH - CHL AD INF	['Embryonal - MB SHH - CHL AD INF']	1.38063e+07	5.68389e+10	133.898	853801	0.0444998	2.66347e+07	5.76494e+06	6.72893	4.45317e+06	9.41295e+07	4.15081e+11	1.79749e+09	5.94886e+09	1.64057e+11	0.000177871	0.00390634	0.00142166	0.990716	0.00315193	3.06475e+07	6.78784e+09	1.90742e+09	3.99585e+10	314974	1.53893e+08	1.21881e+08	1.81074e+09	373205	1.61329e+11	3.67406e+08	804034	3.03136e+06	18949.3	2.42387e+06	5.05032e+08	2.51685e+06	2.94793e+06	8.92142e+09	6.62894e+10	5.33297e+06	7.28504e+09	0.00021023	1.14644e+10	2.31979e+09	5.33938e+07
PMC_62	764	0.574362	Mesenchymal - EWS - EWS	['Embryonal - MB G3G4 - G4']	1.08424e+09	1.47175e+11	1.63103e+07	1.33985e+10	1.89132e+06	3.92651e+09	6.88164e+09	969708	4.85951e+09	0.00303327	0.00321836	0.00010226	0.00216201	5.4555e+08	0.0362632	0.0137337	0.14157	0.0619483	0.0416647	1.37402e+10	9.01325e+10	8.96626e+08	0.0165086	9.16318e+09	2.90988e+09	0.000899556	3.08464e+10	1.75911e+10	0.0119959	6.63448e+10	1.02814e+08	6.14106e+08	913345	2.68369e+09	0.0095486	3.08668e+10	1.58755e+11	1.23559e+11	0.00353326	1.28637e+11	0.000667162	0.0175096	0.000320652	0.000403837	6.24066e+09
PMC_62	2031	0.931707	Embryonal - MB G3G4 - G4	['Embryonal - MB G3G4 - G4']	1.56823e+08	3.62293e+09	7.2918e+06	4.7764e+07	991106	0.000102714	7.00249e+07	1.43884e+07	3.25318e+07	5.12142e+07	6.41166e+08	9.37548e+09	7.34078e+08	1.18718e+08	2.57985e+10	0.0147975	0.931707	0.00283391	0.0440824	2.82344e+07	1.40286e+11	3.49851e+11	0.000882537	6.34691e+07	4.66855e+08	3.26854e+10	2.01015e+10	1.30432e+07	1.29887e+09	1.02546e+09	1.72276e+07	3.10485e+09	1.61901e+08	1.00279e+10	6.06872e+11	226269	3.67989e+09	6.11959e+07	2.14764e+11	3.31364e+07	5.16895e+06	1.42406e+10	2.79708e+07	4.03442e+08	8.35199e+09
PMC_62	3545	0.947856	Embryonal - MB G3G4 - G4	['Embryonal - MB G3G4 - G4']	5.83975e+07	8.59296e+09	141996	725311	1.93479e+06	5.00332e+10	124137	7741.12	3.39926e+07	2.74806e+07	1.8287e+08	6.70412e+07	1.25099e+08	8.81478e+07	1.75324e+10	0.0487861	0.947856	4.83611e+10	0.00161637	8.71808e+09	3.00894e+08	1.73432e+10	4.00682e+11	3.0985e+06	4.14069e+07	4.8234e+07	7.01472e+06	297077	2.08427e+09	1.68056e+10	14567.1	1.4091e+08	3.51897e+07	1.16124e+07	1.75153e+08	1.74285e+09	2.81413e+10	44306.6	2.04597e+09	177667	397573	8.13877e+06	121031	274027	3.80201e+06
PMC_62	5514	0.969986	Embryonal - MB G3G4 - G4	['Embryonal - MB G3G4 - G4']	8.59397e+06	1.96785e+11	342041	1.73035e+07	55406.7	7.62718e+09	9604.79	29943.3	5.45657e+06	2.75455e+07	1.6322e+07	7.35747e+08	3.30839e+08	8.85523e+06	2.62257e+10	0.0215184	0.969986	0.000113875	0.00262354	3.626e+10	2.67222e+09	5.12226e+08	0.00013611	2.07369e+06	3.96008e+06	6.29431e+07	2.25417e+08	127557	2.74253e+09	1.76983e+10	176720	2.48743e+08	7.01801e+06	3.78384e+06	3.44412e+09	5.1075e+07	7.83099e+07	78036.3	2.87512e+08	269246	55079.4	4.23404e+08	425775	70758.8	733487
PMC_62	7874	0.99394	Embryonal - MB G3G4 - G4	['Embryonal - MB G3G4 - G4']	1.47445e+09	1.19333e+10	2.9205e+06	4.61275e+08	2.85927e+06	7.73835e+10	3.55351e+08	1.65667e+06	6.76354e+06	2.84173e+07	8.18258e+08	2.40636e+08	6.74352e+09	563751	1.72941e+10	0.00501766	0.99394	0.000107373	0.000134779	1.12232e+08	4.24552e+09	1.53937e+09	2.09328e+10	9.55983e+06	8.5369e+07	5.71887e+07	1.12597e+07	1.83878e+07	4.93532e+08	2.90631e+10	1.78863e+06	1.1383e+09	3.73873e+06	1.8561e+08	8.25519e+09	2.30354e+09	1.4873e+08	7.27745e+06	2.45817e+06	1.01471e+06	1.452e+06	1.66648e+09	2.48684e+06	20746.5	6.01463e+07
PMC_62	10454	0.998123	Embryonal - MB G3G4 - G4	['Embryonal - MB G3G4 - G4']	6.98673e+07	3.28999e+11	2.68846e+06	1.10701e+09	2.35073e+06	8.45725e+10	8.83442e+07	4.17448e+06	8.84851e+06	605838	4.38773e+08	3.11689e+08	1.07556e+09	1.08077e+06	6.36367e+08	0.00122872	0.998123	0.000153364	3.51026e+10	8.4393e+06	4.40242e+08	2.56373e+08	2.37823e+09	6.72688e+06	6.54488e+07	1.0125e+09	557653	1.96398e+06	2.16449e+08	1.73164e+10	47651	1.43698e+09	1.09689e+08	3.08281e+08	3.30355e+10	7.23683e+07	7.57061e+06	4.61952e+06	340937	95964.1	142198	1.33352e+09	637011	81564.4	1.17512e+07
PMC_62	13257	0.997605	Embryonal - MB G3G4 - G4	['Embryonal - MB G3G4 - G4']	85525.5	3.13961e+09	59815.7	700802	28573.2	3.34298e+09	659.335	3864.9	1.92471e+06	54931.8	6.94164e+06	3.8507e+07	1.30348e+08	1.61905e+07	4.92542e+08	0.00230246	0.997605	2.45988e+11	3.96591e+10	9.21808e+07	1.2352e+08	3.09986e+08	1.445e+10	8396.74	1.06868e+06	3.3615e+06	2.37995e+06	100637	3.49429e+06	9.06748e+06	2739.16	6.78104e+07	9.59395e+06	3.43136e+06	6.77601e+06	402092	3.1787e+08	32030.7	5.78853e+06	36047.1	1014.9	9.141e+06	4173.11	11596.1	12969.4
PMC_62	15944	0.998094	Embryonal - MB G3G4 - G4	['Embryonal - MB G3G4 - G4']	5.26595e+08	2.29413e+09	2.93917e+06	1.10594e+09	1.60483e+06	7.78052e+10	8.53606e+07	31772.4	9.91525e+06	587295	6.19155e+08	2.97684e+08	2.13117e+08	89984.1	4.75299e+09	0.00131218	0.998094	0.000100173	3.19918e+10	3.989e+06	3.0307e+07	1.16429e+09	1.78245e+10	5.08704e+07	5.42185e+08	7.3677e+07	452874	2.89507e+06	2.10329e+09	1.59968e+09	3.30708e+06	2.06627e+08	1.20839e+08	3.76558e+08	2.86301e+09	4.40371e+07	1.12726e+08	5.2429e+06	263633	78620.1	219345	1.05513e+10	554466	74371.7	1.57227e+07
PMC_62	18819	0.996962	Embryonal - MB G3G4 - G4	['Embryonal - MB G3G4 - G4']	242428	7.92696e+09	65084.6	1.39596e+07	7184.29	1.12788e+11	80.4603	6360.68	1.21407e+06	64871.3	5.1913e+07	4.3168e+07	1.26485e+08	2.54984e+06	4.00898e+09	0.00289322	0.996962	4.18132e+10	5.84944e+09	2.47656e+08	2.04327e+07	9.11409e+06	1.01602e+11	357951	1.49664e+06	5.07259e+06	3.48965e+06	6897.66	3.03897e+06	1.58444e+06	5694.32	4.75179e+08	6.95708e+06	2.61296e+06	6.0163e+06	7.43453e+07	5.60621e+08	273859	3.29086e+06	2445.34	10953.8	6.47897e+06	284.516	667.705	105763
PMC_62	21839	0.996784	Embryonal - MB G3G4 - G4	['Embryonal - MB G3G4 - G4']	39168.7	5.78985e+08	137074	89847	127750	3.36848e+10	1.68464e+07	29616.5	1.98259e+06	513689	2.38929e+08	1.36147e+08	2.37005e+07	1.27888e+06	2.45284e+07	0.00283323	0.996784	3.55828e+11	0.000278823	38195.1	3.55995e+08	6.29899e+07	3.29465e+10	1.05259e+06	3.94321e+06	1.09463e+09	1.61669e+09	108858	1.36288e+06	1.19597e+08	26738	4.93249e+08	61793	2.43978e+08	9.05832e+09	31644.6	1.34847e+09	2.40755e+07	1.05653e+09	1.25909e+06	76353.1	7.25046e+06	1.91064e+06	743163	2.08497e+08
PMC_62	24830	0.997196	Embryonal - MB G3G4 - G4	['Embryonal - MB G3G4 - G4']	7.83186e+06	2.91448e+09	71092.8	4.59163e+08	0.0749268	9.85927e+07	1.43615e+08	0.884364	1.04765e+10	1.25427e+06	1.00913e+09	2.53307e+08	3.98545e+11	6.3113e+06	8.84143e+07	0.00271896	0.997196	1.95079e+11	2.68124e+09	2.95884e+06	1.60225e+08	2.64874e+09	3.78213e+09	2.2e+07	2.5943e+07	4.67719e+07	5.28163e+07	69769.8	6.00402e+07	4.97449e+06	30437.7	4.8802e+08	68006.8	45395.5	1.00353e+10	7.32809e+07	5.43013e+06	6.08106e+06	3.5081e+09	6069.9	614343	1.80204e+08	581708	78978.3	3.45996e+08
PMC_62	27783	0.997108	Embryonal - MB G3G4 - G4	['Embryonal - MB G3G4 - G4']	1.26794e+07	3.20048e+10	1.0916e+06	6.32447e+08	0.124217	1.20612e+09	1.99017e+08	1.26229	1.58605e+10	1.70951e+06	1.23415e+09	4.77776e+07	3.80151e+10	7.8021e+06	1.23702e+09	0.00279549	0.997108	2.20925e+11	2.43291e+09	4.88663e+07	2.91773e+08	6.13963e+09	6.41198e+10	4.03696e+08	4.78235e+07	6.52288e+07	8.59234e+07	6708.81	5.82396e+07	509473	3256.22	7.00729e+07	106260	546680	1.1776e+10	1.09617e+08	7.48298e+06	6.2836e+06	4.07463e+08	7272.6	5.96385e+07	2.23566e+09	590769	87430	3.68408e+08
PMC_68	657	0.82628	Plexus - PLEX - PED B	['Embryonal - MB G3G4 - G3']	3.37369e+11	1.09411e+09	8.015e+07	4.57505e+06	0.000132019	0.000365031	9.93546e+06	2.14699e+09	5.17309e+08	0.000475591	0.000229043	0.00145105	3.21432e+09	8.65673e+09	0.000247264	0.0127558	0.000814016	9.25015e+09	0.000891641	2.68472e+09	1.14129e+10	3.34809e+10	0.00227184	1.73728e+09	1.00198e+11	1.16036e+10	3.35799e+08	3.09707e+09	0.00665539	0.00863522	1.93806e+08	2.95143e+09	1.27962e+09	2.03577e+08	2.49062e+08	3.79166e+10	0.0178587	1.66916e+11	5.63667e+09	7.20521e+10	2.42741e+08	2.88577e+09	1.58544e+09	1.22213e+09	1.02684e+10
PMC_68	1857	0.806859	Embryonal - MB G3G4 - G3	['Embryonal - MB G3G4 - G3']	5.01683e+07	1.86048e+10	3.43397e+06	1.19931e+07	3.56392e+07	2.49578e+10	97314.5	4.45255e+08	2.5049e+06	1.35797e+11	0.000226509	0.000292846	7.03032e+08	6.59761e+10	1.04868e+10	0.806859	0.0236651	0.000434852	0.00306481	1.68359e+06	1.25243e+07	1.82975e+09	9.96998e+09	4.07901e+07	4.57656e+06	3.23086e+06	361591	1.70174e+10	0.000264873	1.05084e+11	585166	2.04456e+09	4.4541e+06	8.12823e+07	5.06045e+07	2.18892e+08	0.00471023	6.88564e+09	2.25059e+09	3.88988e+06	3.92576e+08	6.69749e+08	1.04584e+08	1.72375e+08	2.56575e+09
PMC_68	3369	0.846355	Embryonal - MB G3G4 - G3	['Embryonal - MB G3G4 - G3']	2.80693e+10	4.5188e+09	77867.2	2.34806e+07	326.952	2.04192e+11	3.16457e+06	327759	4.79529e+08	9.16538e+08	0.00033001	5.57983e+10	1.08953e+11	0.000177369	7.90695e+09	0.846355	0.0227508	0.00134737	0.0488644	2.61045e+09	1.27033e+09	2.71756e+11	0.000211052	1.57294e+07	2.22267e+11	4.6122e+07	2.66736e+09	2.01343e+07	0.00410552	8.80825e+10	494413	8.69465e+07	1.59187e+06	1.22587e+06	4.10506e+08	4.34754e+09	0.000202163	3.56111e+09	8.82623e+08	1.30631e+08	8.10582e+09	1.27833e+10	1.14674e+10	8.82999e+08	2.23002e+10
PMC_68	5276	0.974574	Embryonal - MB G3G4 - G3	['Embryonal - MB G3G4 - G3']	433702	2.82543e+08	740498	4.31587e+06	4.95111e+06	152021411850	1.03936e+06	1989.67	974001	2.6909e+08	9.30534e+08	7.1545e+10	2.40133e+08	1.86952e+11	1.00024e+08	0.974574	0.0127976	5.29149e+09	0.000372122	1.95766e+06	3.89187e+06	1.25783e+08	1.57725e+10	3.08952e+07	4.38996e+06	1.36349e+06	1.42848e+07	1.00375e+09	9.74779e+07	1.74894e+10	30219.6	1.49913e+10	39201.8	3.99182e+07	244394	2.17285e+08	0.00104326	1.13485e+10	4.63649e+09	361638	1.06572e+08	1.53394e+08	4.73957e+06	1.24993e+07	9.59889e+07
PMC_68	7400	0.98863	Embryonal - MB G3G4 - G3	['Embryonal - MB G3G4 - G3']	1.42445e+08	8.23253e+07	51704.3	72682.7	82197.6	4.0029e+09	582891	1.33551e+06	1.00937e+06	4.07902e+08	9.66217e+09	2.18963e+10	5.9102e+07	2.13452e+11	3.06768e+06	0.98863	0.00740054	1.40564e+10	0.00016214	1.38784e+06	230475	7.57905e+06	2.62082e+08	1.26413e+07	2.1211e+06	40574.7	591266	1.3688e+07	9.20884e+07	4.5595e+07	12460.1	2.40078e+08	5398.55	1.06269e+08	2.72956e+06	2.93225e+08	9.97743e+09	2.95261e+08	5.51608e+08	345198	7.31929e+06	6.27889e+06	4.08221e+06	1.23073e+06	3.17705e+08
PMC_68	9690	0.987335	Embryonal - MB G3G4 - G3	['Embryonal - MB G3G4 - G3']	1.06071e+08	9.07845e+07	507269	292441	8.75958e+06	1.71729e+09	21349.7	2.64754e+06	152351	4.426e+08	1.03504e+10	4.14995e+08	2.85868e+08	5.03547e+10	682476	0.987335	0.00307112	1.01726e+10	8.83901e+10	608667	69394	999491	1.23181e+09	5.52974e+07	61931.8	26781.8	197847	3.50981e+06	1.47355e+09	8.8925e+08	19284.1	3.036e+07	16124.6	993145	385674	1.16727e+09	0.000577143	9.47853e+06	2.70918e+09	1.06645e+06	1.19498e+07	1.68304e+06	383972	1.25228e+06	5.2166e+06
PMC_68	12243	0.994413	Embryonal - MB G3G4 - G3	['Embryonal - MB G3G4 - G3']	4.98212e+07	1.26327e+08	4956.45	5374.74	6593.59	1.12879e+10	70782.3	327393	6591.64	1.29509e+09	3.72644e+09	8.45474e+08	1.35233e+08	9.06887e+09	154982	0.994413	0.00409687	5.76977e+08	9.80007e+10	81103.7	73364.6	3.27448e+06	8.50347e+07	489598	1.3563e+06	93.2454	84288.7	516927	1.49361e+09	1.84866e+08	68.6372	1.62378e+08	11441	52363.6	249267	5.43264e+06	1.5856e+11	3.47391e+07	5.14546e+08	1.13337e+06	3.35455e+06	1.29409e+07	3.93166e+06	233107	7.64545e+06
PMC_68	14752	0.996634	Embryonal - MB G3G4 - G3	['Embryonal - MB G3G4 - G3']	9.55306e+06	8.04375e+06	4454.17	35271.4	545516	1.02334e+10	32188.5	386524	24755.1	1.06051e+09	1.32977e+10	2.10614e+08	534708	4.20166e+10	7123.29	0.996634	0.00188255	2.77112e+08	0.000240021	63713.8	41373.4	1.68216e+07	2.2146e+08	489797	46209	9047.23	1.89622e+06	2.28704e+06	2.7988e+08	3.10268e+09	292.402	1.18113e+08	929.554	473168	27549.4	1.40181e+08	1.01148e+11	4.02622e+08	4.93424e+08	2.46087e+06	2.05823e+06	474854	716861	430976	7.19799e+06
PMC_68	17412	0.997099	Embryonal - MB G3G4 - G3	['Embryonal - MB G3G4 - G3']	2.02561e+07	6.29679e+06	498.274	11868.1	33922.2	1.69161e+09	101942	3.54425e+06	480.011	1.08114e+09	2.74306e+09	1.6828e+08	3.72684e+06	1.61796e+11	357933	0.997099	0.00219319	3.92163e+08	7.1126e+10	1.12408e+06	67854.2	2.67076e+06	2.36004e+06	3.51273e+06	52853.4	8391.87	93440.8	36192.6	5.95735e+08	1.33984e+09	225.658	1.60665e+06	2265.7	92205.9	270250	1.16777e+08	5.76509e+10	2.39646e+07	6.19778e+08	1.80654e+06	164735	789342	367280	2.98237e+06	4.39882e+06
PMC_68	20138	0.996121	Embryonal - MB G3G4 - G3	['Embryonal - MB G3G4 - G3']	6.02973e+07	1.67989e+08	14683.6	22671.8	479093	9.41248e+07	280552	456349	10834.1	8.49732e+07	1.52394e+09	2.79886e+08	2.55341e+06	7.23332e+10	336227	0.996121	0.00277686	4.08783e+09	9.68764e+10	1.09849e+06	512940	3.12901e+06	2.42788e+08	498861	82606.9	12276.1	1.1346e+06	60967.1	8.38267e+07	2.02168e+08	3478.03	3.85048e+06	647.556	1.73576e+06	174054	1.13298e+08	9.91776e+09	1.40038e+08	3.47608e+08	1.4266e+06	82652.4	4.34912e+06	244028	21263.8	3.4892e+06
PMC_68	22751	0.996245	Embryonal - MB G3G4 - G3	['Embryonal - MB G3G4 - G3']	782344	2.5518e+08	2129.5	3199.42	2.56707e+06	1.27196e+10	33060.3	577357	12943.5	1.08685e+09	2.33669e+09	4.35754e+08	2.20526e+06	7.4263e+10	189357	0.996245	0.00258436	2.9509e+09	8.91413e+10	72896.3	44104.6	239458	1.93963e+08	280694	48998	8725.5	1.25216e+06	72910.2	6.21816e+07	1.50214e+08	3026.05	53769.7	76.156	2.93656e+06	163365	1.13991e+08	1.31756e+11	1.37325e+08	2.01044e+08	1.30392e+06	79338.8	2.93839e+06	211619	206059	2.02122e+06
PMC_68	25792	0.997554	Embryonal - MB G3G4 - G3	['Embryonal - MB G3G4 - G3']	2.41419e+07	3.26311e+06	435.798	74.1682	80129	3.87561e+09	7333.91	2.28142e+06	4209.02	5.83919e+08	2.13345e+10	1.9132e+08	1.81888e+06	7.61169e+09	226219	0.997554	0.00185205	2.55273e+08	8.4891e+10	19891.7	384198	783730	2.09474e+08	59438.2	441.249	2987.03	275106	286415	1.81988e+08	3.91356e+08	340.828	190406	4051.84	91302.7	6623.49	1.51391e+06	2.11379e+09	1.32174e+08	3.37744e+08	1.14558e+06	79978.5	49583.1	1.54612e+06	2.20004e+06	3.13057e+06
PMC_69	626	0.856242	Embryonal - MB G3G4 - G3	['Embryonal - MB G3G4 - G3']	6.07015e+09	1.09976e+10	8.1477e+07	1.05241e+07	1.78185e+10	0.00017975	4.72868e+06	1.80164e+09	2.57663e+08	9.43532e+10	2.05604e+09	7.19327e+10	2.43024e+08	1.61313e+11	2.83335e+10	0.856242	0.0156423	0.000141659	0.0672417	1.95774e+08	3.01045e+08	5.41252e+08	1.05132e+11	1.00056e+09	9.39077e+07	5.49242e+06	2.40694e+08	2.77986e+08	0.000303351	0.000406777	2.31651e+07	4.27013e+08	5.54142e+06	2.04297e+08	3.51609e+07	1.35082e+10	0.000531043	6.40854e+08	4.17772e+10	2.13016e+07	5.51793e+07	2.43805e+08	4.51531e+08	7.02887e+08	7.68342e+09
PMC_69	1794	0.978608	Embryonal - MB G3G4 - G3	['Embryonal - MB G3G4 - G3']	1.81367e+07	2.68924e+08	1.24772e+06	1.59172e+06	7.20608e+07	8.6619e+09	678835	6.22086e+06	25649.6	3.5492e+09	9.59296e+09	1.37846e+11	1.07452e+08	3.20758e+10	4.30639e+06	0.978608	0.00970975	4.67548e+09	0.000345653	1.24631e+07	1.93522e+06	5.46509e+07	2.07146e+09	1.8814e+08	3.56034e+06	2.18285e+06	289043	607877	2.89963e+08	2.486e+08	13083.1	2.29866e+08	127337	508404	498312	5.55487e+08	0.000552949	1.36721e+06	7.04981e+07	2.13517e+06	1.18006e+06	1.89991e+06	1.96018e+06	2.32303e+06	9.38548e+06
PMC_69	3278	0.98306	Embryonal - MB G3G4 - G3	['Embryonal - MB G3G4 - G3']	37633.3	1.3024e+07	27654.2	348.481	1.62089e+07	3.2967e+09	622.822	4.37433e+06	221003	7.84303e+09	1.72245e+11	7.35964e+09	1.00877e+10	3.67389e+07	8.39774e+08	0.98306	0.0102973	3.25344e+10	0.00303834	1.17716e+08	844786	8349.93	5.10682e+08	119506	28123.9	11742.5	26062.5	3.86801e+06	1.67243e+11	5.9687e+09	83704.9	6.31695e+06	42055.3	684205	416563	1.50646e+07	0.000122411	1.05521e+07	1.16993e+09	18353.3	614787	1.53854e+08	17782.7	325664	121180
PMC_69	5363	0.994294	Embryonal - MB G3G4 - G3	['Embryonal - MB G3G4 - G3']	84600.8	3.7754e+06	27842.6	411.802	1.79829e+06	4.61399e+08	512.049	1.0353e+06	34216.7	1.76819e+09	4.14745e+09	5.89853e+08	4.74289e+07	3.36832e+08	1.88801e+09	0.994294	0.00454847	1.32217e+10	0.00027302	8.88784e+06	1.38702e+06	13501.8	6.28097e+07	2664.58	5641.82	44329.4	13967	1.16498e+06	4.4696e+09	1.61785e+10	154229	2.34198e+07	5635.09	1.08062e+06	11375	1.23557e+08	8.57137e+09	638416	7.04921e+07	10313.6	5.6378e+06	6.49051e+06	192382	296229	968109
PMC_69	7669	0.994453	Embryonal - MB G3G4 - G3	['Embryonal - MB G3G4 - G3']	117670	2.63561e+06	513.782	7.10314	73426.3	1.0469e+09	5.12624	248730	109862	5.93955e+08	2.52832e+09	1.07926e+08	3.59684e+08	1.9729e+10	6.20638e+07	0.994453	0.00510929	1.05685e+10	9.12219e+10	6.12674e+06	59255.8	6117.7	5.92613e+07	527.342	515.893	2878.02	2224.22	2.60999e+06	2.59574e+10	9.97773e+07	2125.95	1.21146e+06	3968.64	153091	140205	1.73879e+08	3.93207e+10	445701	1.13673e+09	158996	2.75455e+06	701465	374267	69274.5	1.20568e+07
PMC_69	9944	0.995785	Embryonal - MB G3G4 - G3	['Embryonal - MB G3G4 - G3']	65937.6	2.60589e+06	599.588	159.353	580848	2.52928e+08	119.761	131955	142600	5.42828e+08	1.568e+09	1.0418e+09	1.17408e+09	2.86339e+10	6.75534e+07	0.995785	0.00328912	1.33705e+10	0.00020782	4.22409e+06	1.65616e+06	129852	5.16147e+08	689.561	3245.39	2350.62	14119.8	1.81535e+06	1.60253e+10	8.23511e+08	29729	454146	819.455	288872	1.62397e+06	1.31407e+08	5.41404e+10	876757	1.24863e+08	34061.4	2.95531e+07	462543	21135	170715	1.79574e+07
PMC_69	12202	0.998253	Embryonal - MB G3G4 - G3	['Embryonal - MB G3G4 - G3']	20183.8	74266.6	381.905	0.741837	54386.7	2.26996e+08	15.1519	8047.04	1686.16	2.75034e+08	1.06945e+10	2.46248e+07	2.60585e+09	3.16391e+09	6.65076e+07	0.998253	0.00137056	9.21645e+08	5.1966e+10	1.68471e+06	128786	17017.8	1.19182e+08	140.896	653.582	556.008	357.141	46337	1.5778e+10	6.06082e+08	49.9042	7367.1	1333.54	2567.85	452649	1.79465e+08	3.71244e+10	343389	1.00975e+08	31976.4	1.27247e+07	1.73348e+07	16210.1	19253.9	649408
PMC_69	14693	0.998617	Embryonal - MB G3G4 - G3	['Embryonal - MB G3G4 - G3']	120586	43003.7	182.362	0.340476	184764	1.06805e+07	0.634759	31337.4	764.873	2.86452e+08	1.12144e+09	1.18993e+06	6.10556e+08	2.75429e+09	5.44124e+07	0.998617	0.000958864	1.40665e+10	7.29131e+10	879817	19763.4	12747	1.01794e+08	82.3611	49.6724	1891.86	218.209	382755	1.27777e+10	3.72896e+08	1999.24	438372	42.1152	3333.88	64176.1	1.24741e+08	2.07898e+11	707066	1.28334e+08	16915.7	2.39516e+07	3.20036e+06	24382.1	194137	1.33612e+07
PMC_69	17338	0.998867	Embryonal - MB G3G4 - G3	['Embryonal - MB G3G4 - G3']	7113.48	32507.5	10.9687	0.337822	13882.2	6.60694e+06	0.599759	2575.34	522.187	2.76002e+08	1.02982e+10	1.01519e+08	4.56027e+08	3.04756e+09	2.63785e+06	0.998867	0.000741774	1.48564e+10	6.24281e+10	616867	174997	972.594	6.12736e+06	66.9617	3562.77	146.083	1665.19	25106.4	1.07913e+10	2.6332e+08	153.039	320478	298.798	34033.2	42722.5	9.76779e+06	1.3951e+10	679271	1.36612e+09	11491	2.07165e+06	2.70466e+07	19878.7	132000	1.3271e+07
PMC_69	20123	0.99863	Embryonal - MB G3G4 - G3	['Embryonal - MB G3G4 - G3']	122118	39891.2	18.9743	0.4009	127005	8.6398e+06	0.676445	18483.7	901.111	2.81434e+08	1.08946e+10	1.17549e+08	5.73258e+08	2.45281e+09	5.214e+07	0.99863	0.000965906	1.56615e+10	8.16582e+10	604491	21638.7	10236.5	1.02826e+08	549.331	4494.63	1696.07	2543.31	32605.9	1.28026e+10	3.62392e+08	1561.05	417064	444.623	36408.6	82215.1	1.31043e+08	1.28276e+11	572361	1.42722e+09	1153.78	2.09601e+06	2.97066e+07	199344	1348.85	1.42177e+06
PMC_69	23075	0.998674	Embryonal - MB G3G4 - G3	['Embryonal - MB G3G4 - G3']	53064.7	406606	9.14702	0.342586	9131.28	6.03589e+06	0.488547	17775.3	531.865	1.78058e+09	7.09176e+08	8.7622e+06	2.51224e+08	2.56745e+08	4.24831e+06	0.998674	0.00105	1.7514e+10	7.65104e+10	728645	22279	13791	7.31102e+07	80.6099	375.036	1726.6	218.304	198895	8.84739e+08	2.17638e+09	1184.08	35911.5	0.417767	3727.75	73521.5	896922	1.04482e+11	4.0827e+06	1.16205e+08	12597.6	1.73205e+07	3.52465e+06	170468	1551.44	1.22904e+06
PMC_69	25984	0.998884	Embryonal - MB G3G4 - G3	['Embryonal - MB G3G4 - G3']	975.361	217718	0.935944	0.269745	123922	6.71145e+06	3.53355	24666.2	4269.09	2.68555e+09	9.44342e+06	1.15804e+08	2.87759e+07	2.59096e+10	3.02416e+06	0.998884	0.000795671	1.19027e+10	7.19741e+10	541214	22958.4	916.332	6.57719e+06	536.766	509.736	1108.57	1502.8	119422	6.50733e+08	1.84581e+09	222.664	254667	47.6891	1679.46	38707.6	7.09746e+06	7.05097e+09	433697	1.28457e+08	16367.1	1.3336e+07	3.67135e+06	166508	179901	1.59814e+07
PMC_96,1	722	0.876518	Ependymal - EPN - PF A	['Ependymal - EPN - PF A']	3.09521e+10	0.000240696	2.09623e+06	3.15684e+08	4.02557e+08	1.86159e+11	1.94678e+10	4.0785e+07	1.9665e+09	5.75534e+09	0.000900189	4.12705e+10	0.000243669	0.000452451	0.000605329	0.000229425	0.000834173	0.00123781	9.0028e+10	0.000308059	0.876518	0.023833	0.0150028	0.000281234	0.0215356	0.0295194	0.00886107	5.27065e+06	3.78663e+09	7.37703e+10	5.85327e+09	1.06677e+09	0.000229524	1.07304e+09	0.00215389	4.04508e+10	1.65011e+07	0.000220339	0.000481136	7.44028e+09	1.28168e+08	0.000503842	2.00844e+10	3.73452e+10	6.40559e+10
PMC_96,1	1990	0.949882	Ependymal - EPN - PF A	['Ependymal - EPN - PF A']	1.16504e+09	1.80157e+10	2131.75	1.50393e+07	23471.4	2.48537e+07	8.26785e+07	1.78704e+06	4.03765e+07	3.95677e+07	2.61136e+11	7.26535e+06	2.27011e+10	8.76723e+10	0.00022521	2.99912e+09	1.43043e+11	0.00197443	5.35222e+09	3.63164e+09	0.949882	0.0206868	0.00391213	6.10823e+10	0.00339572	0.0136243	0.00197954	33799	8.57672e+08	2.00056e+09	773725	607449	2.1489e+10	2.40837e+09	0.000324587	2.43163e+09	4231.09	0.000346108	0.00025156	3.67721e+10	5.38292e+06	0.00117223	2.49354e+09	2.98526e+10	5.46201e+09
PMC_96,1	3480	0.981742	Ependymal - EPN - PF A	['Ependymal - EPN - PF A']	2.64432e+08	3.33974e+08	1.00517e+06	2.21317e+06	1.3107e+06	1.03438e+06	539382	1.08418e+07	2.7085e+06	1.76149e+11	7.28888e+09	4.73633e+09	3.58413e+08	3.73496e+07	0.000235235	7.14605e+08	1.07336e+10	8.04797e+10	0.000253596	8.0539e+10	0.981742	0.00637892	0.0012701	2.10808e+09	9.97638e+10	0.00464335	0.000149509	7.0618	2.7658e+08	2.23532e+11	5.82536e+06	1.44227e+06	1.24214e+08	5.56568e+06	0.000581033	1.57077e+08	1.11493e+07	4.82894e+08	1.19958e+10	1.19404e+09	552.554	2.06555e+10	3.43902e+06	3.96192e+08	5.11863e+08
PMC_96,1	5302	0.976348	Ependymal - EPN - PF A	['Ependymal - EPN - PF A']	1.16576e+08	3.06961e+07	16150.8	3.36166e+06	113007	404051	206002	449576	332315	2.09887e+10	2.21614e+09	3.04132e+09	1.30956e+08	1.90263e+08	3.80077e+11	1.07988e+09	1.27629e+10	3.0323e+11	2.53237e+10	0.000165441	0.976348	0.0122851	0.000157138	1.72457e+10	1.40915e+11	0.00692919	9.21318e+10	0.488191	2.95251e+08	2.42149e+10	1.48433e+06	4202.85	2.16771e+06	569713	0.00114519	2.67529e+08	317030	1.63461e+08	2.16086e+09	5.22694e+08	6942	2.44922e+10	1.07113e+08	3.86803e+08	1.90267e+08
PMC_96,1	7360	0.993657	Ependymal - EPN - PF A	['Ependymal - EPN - PF A']	535686	3.83194e+07	1190.24	71462.7	646.613	4573	1.18199e+06	102350	264949	1.77214e+10	2.17398e+09	4.33164e+07	7.96681e+07	4.70713e+08	3.03369e+11	4.75105e+08	1.20193e+10	5.14959e+10	5.27646e+09	9.67762e+09	0.993657	0.00122253	0.000388176	1.06092e+09	1.60804e+09	0.0019366	2.47134e+10	2.59681	3.37864e+06	1.47751e+08	1.30748e+06	3964.83	124794	3.79466e+06	0.00134008	883414	2109	9.48245e+07	7.41189e+09	6.1269e+07	1.64719e+06	1.76814e+10	3.96679e+06	1.27786e+09	2.10753e+08
PMC_96,1	9962	0.996	Ependymal - EPN - PF A	['Ependymal - EPN - PF A']	594861	2.04146e+07	524.533	25098.8	2877.42	3911	459328	5518.1	9693.41	1.12635e+10	1.42771e+10	3.43042e+08	5.24592e+07	3.38459e+08	2.0234e+11	2.46515e+08	5.78455e+08	2.76403e+10	3.36385e+09	6.52631e+10	0.996	0.000550251	0.000219449	4.74461e+08	7.76549e+09	0.000899612	3.1042e+10	2.04056	4.52478e+06	2.31245e+09	60040.3	20869.3	523722	2.21896e+06	0.00121967	951246	2001.53	7.42426e+07	3.35425e+10	3.28745e+08	78274.3	8.82002e+09	2.01669e+08	7.54688e+08	1.00874e+08
PMC_96,1	12492	0.996049	Ependymal - EPN - PF A	['Ependymal - EPN - PF A']	538094	3.79088e+06	2241.47	1.32454e+06	3760.38	4751.22	2.23968e+06	10873.4	36556.4	2.62985e+08	4.06062e+08	1.5419e+08	1.74733e+08	8.5144e+06	1.12351e+11	3.31069e+07	1.79293e+09	1.28193e+10	8.33554e+08	7.94515e+09	0.996049	0.000936806	0.000129454	9.45412e+07	9.39912e+09	0.00182659	2.52224e+10	14.0868	1.42207e+07	8.54868e+07	2.01968e+06	2066.77	1.87858e+06	241315	0.000427397	649937	751.453	3.25993e+08	5.30611e+08	3.11321e+08	15031.6	3.53291e+09	4.84189e+06	2.55894e+09	1.60644e+08
PMC_96,1	15505	0.989114	Ependymal - EPN - PF A	['Ependymal - EPN - PF A']	298208	1.92323e+09	20466.1	7.5835e+06	8.74071	275867	2.24562e+06	2281.69	423301	456954	2.5077e+07	194631	1.92318e+09	1.26956e+07	6.27612e+10	1.40993e+06	7.01491e+07	0.000126116	9.6876e+07	9.18933e+08	0.989114	0.00486388	0.000110916	1.67952e+10	0.000106464	0.00442866	2.99526e+11	167.278	86941.2	638665	4963.75	204415	3.53237e+06	3.34644e+07	0.000651877	1.37203e+07	0.928614	1.1936e+08	1.81222e+11	6.69454e+06	8.99115e+06	0.000297005	1.05579e+09	5.81835e+08	1.17614e+11
PMC_96,1	18366	0.994981	Ependymal - EPN - PF A	['Ependymal - EPN - PF A']	72303.2	1.63649e+09	2590.14	7.4369e+06	0.894775	164644	1.51854e+06	277.433	697304	3.28765e+06	2.23325e+07	163267	1.98873e+09	6.89603e+06	4.94467e+10	97886	6.40152e+07	6.96075e+10	5.87998e+07	2.44946e+07	0.994981	0.00286151	0.000126553	5.4568e+08	5.13332e+10	0.00124666	2.71281e+11	171.322	1.17813e+06	762293	343.177	429024	1.42973e+06	7.06428e+06	0.000377709	4.44414e+06	0.775924	1.05821e+09	8.90876e+09	1.2111e+08	6.16368e+06	0.000130061	5.39762e+08	1.2083e+08	2.16049e+10
PMC_96,1	21464	0.995963	Ependymal - EPN - PF A	['Ependymal - EPN - PF A']	57825.1	944583	160.027	2.37186e+06	355.947	744.936	1.04509e+07	3146.88	1.43409e+06	4.14458e+09	9.83593e+08	3.66039e+08	8.68066e+06	1.00363e+07	1.13636e+11	2.34097e+07	2.79236e+08	3.49123e+10	3.42648e+08	4.05412e+09	0.995963	0.00261345	0.000184087	2.33494e+09	6.00968e+09	0.000582338	5.32633e+10	21.7401	3.55182e+06	1.09484e+08	42203.8	12237.7	618702	99322.6	0.000111704	756094	15664.4	3.05131e+08	5.88416e+08	2.36039e+08	10382	4.38618e+10	495793	2.68641e+08	5.31648e+06
PMC_96,1	24102	0.996129	Ependymal - EPN - PF A	['Ependymal - EPN - PF A']	1.1394e+06	2.00227e+06	2052.07	2.33753e+06	493.136	18390.5	554194	5460.07	61531.2	2.74772e+09	7.30871e+08	5.10075e+08	5.32444e+07	5.17184e+06	8.05241e+08	2.28855e+07	2.73534e+08	4.88071e+10	4.72269e+08	4.49567e+09	0.996129	0.0024971	0.000225564	1.94217e+09	5.68136e+09	0.000708235	6.54201e+10	1.46086	634360	1.91403e+08	509186	15801.1	1.13877e+07	181125	9.26839e+09	409793	192.452	1.73208e+08	2.36804e+08	1.6856e+08	4224.07	2.74688e+10	1.75732e+07	1.5096e+09	2851.58
PMC_96,1	27209	0.997071	Ependymal - EPN - PF A	['Ependymal - EPN - PF A']	1.19376e+06	1.29241e+07	1494.96	252641	19.7596	10586.1	4.50983e+06	4325.3	56341.9	1.17881e+09	3.86492e+08	1.05596e+08	3.22253e+06	6.25753e+06	4.09949e+09	732822	7.89508e+07	2.3559e+10	1.38387e+09	3.83579e+09	0.997071	0.00171396	0.000105511	1.24957e+09	5.6965e+09	0.000862429	9.14591e+09	0.588952	1.07724e+06	5.68233e+06	505431	919.854	1.17459e+07	75381.1	6.17963e+10	3.80025e+06	370.416	1.42408e+07	1.91863e+07	2.26067e+09	2895.03	2.17679e+10	1.82563e+06	1.47683e+09	2.07726e+06
PMC_96,2	635	0.591052	Ependymal - EPN - PF A	['Ependymal - EPN - PF A']	6.51746e+07	5.25587e+08	1.04945e+08	3.38554e+10	4.87811e+09	4.16353e+08	0.000234983	1.31821e+11	2.71919e+08	0.00387816	0.0239449	0.00142339	1.89533e+10	0.000604233	0.00256274	6.19952e+10	0.000871814	0.00227523	0.000164006	0.00240125	0.591052	0.040519	0.0512208	0.000756408	0.000772498	0.0288564	8.2412e+10	4.00488e+08	1.51883e+09	3.26906e+09	6.07712e+09	3.26316e+06	1.06252e+10	3.9144e+10	0.00210662	2.62603e+09	1.06692e+07	0.000496318	0.00712296	0.00761238	1.49534e+11	0.0571433	0.000529723	0.0155214	0.000105122
PMC_96,2	2021	0.991821	Ependymal - EPN - PF A	['Ependymal - EPN - PF A']	1.6034e+07	2.15343e+07	902.803	669884	2785.37	159285	1.93343e+07	26579.4	487036	1.11548e+11	1.95374e+11	1.19963e+08	1.63141e+10	1.32581e+10	0.000265745	2.72545e+09	2.89341e+08	7.79769e+10	1.8237e+11	3.40069e+10	0.991821	0.00223354	0.00140761	5.62598e+07	3.64263e+10	0.00108382	4.80245e+10	31.1149	3.91193e+07	4.38403e+07	1.71275e+06	70079.3	2.46475e+07	2.54469e+06	0.000688144	9.60437e+06	157895	3.26032e+10	0.000162189	4.26618e+09	1.33924e+08	0.000203837	2.0165e+09	1.95527e+11	3.29473e+10
PMC_96,2	3527	0.996731	Ependymal - EPN - PF A	['Ependymal - EPN - PF A']	1.26979e+07	1.51587e+07	301.555	244685	118.161	243256	503021	3359.97	3.34005e+06	2.90512e+08	8.61316e+08	5.68924e+06	2.20274e+09	2.0716e+09	1.96346e+11	3.41784e+08	9.93087e+07	1.00345e+11	2.21472e+09	6.68021e+09	0.996731	0.000840247	0.000659314	1.06227e+09	7.53708e+10	0.000876082	9.82024e+10	106.359	24967.3	1.83341e+07	55322.7	26890	2.80264e+06	2.914e+06	0.000358043	1.80721e+07	12459	3.97885e+08	1.64731e+10	1.26145e+10	490355	1.70198e+10	2.25163e+08	3.61893e+08	5.68539e+08
PMC_96,2	5277	0.99476	Ependymal - EPN - PF A	['Ependymal - EPN - PF A']	4.04302e+06	2.22794e+06	33.9562	3.1064e+06	295.444	8849.44	500704	49987.8	2.97631e+06	2.0714e+09	9.8891e+08	9.14632e+06	1.57444e+09	1.94206e+09	4.5124e+10	2.18308e+08	9.76215e+07	1.43604e+11	1.40279e+10	9.40778e+09	0.99476	0.00164608	0.00113356	1.45836e+09	5.53561e+10	0.00150588	7.54145e+10	6.46218	1.46392e+06	8.11197e+06	82847.6	216948	3.91449e+06	21753.5	0.000254239	1.44086e+07	16566.7	3.03141e+08	1.62906e+11	1.23858e+09	487466	2.89471e+11	1.59643e+08	3.02285e+10	4.41814e+09
PMC_96,2	7373	0.997999	Ependymal - EPN - PF A	['Ependymal - EPN - PF A']	2.2551e+06	977822	554.814	9083.76	59.4991	10448.5	2159.41	17902.9	58995.9	1.67928e+08	1.03312e+09	4.43017e+06	2.22146e+09	2.83823e+08	1.87876e+11	9.43626e+06	2.80978e+08	1.69448e+11	4.40428e+07	4.2873e+09	0.997999	0.0007036	0.000343946	4.99823e+07	1.73238e+10	0.000518751	1.45118e+11	43.4539	1.50602e+06	5.65325e+07	419182	25572.2	4.57948e+06	45391	0.000128175	92717.6	318.679	3.00849e+08	8.99966e+09	2.72579e+08	52352.4	1.78707e+11	4.09951e+07	7.73124e+07	2.02569e+08
PMC_96,2	9747	0.99833	Ependymal - EPN - PF A	['Ependymal - EPN - PF A']	1.39842e+06	1.22139e+07	67.3449	187993	166.858	13610.4	1.88502e+06	92.2634	577802	619745	1.26152e+10	8.43328e+06	7.55811e+06	9.91984e+07	1.18907e+10	4.14344e+07	2.36477e+08	8.17683e+09	2.37831e+09	1.2002e+10	0.99833	0.000577277	0.000676829	2.23643e+07	1.34302e+11	0.000295419	7.75844e+09	4.1006	71165.4	1.19015e+06	147400	60835.3	946589	1.22074e+06	2.61292e+10	80473.5	3536.59	2.4169e+09	1.38807e+10	8.79853e+06	93355.3	1.27215e+09	6.92711e+06	2.76278e+08	5.42706e+06
PMC_96,2	12034	0.998617	Ependymal - EPN - PF A	['Ependymal - EPN - PF A']	94519.6	422125	46.7978	86572.7	155.2	28.5167	83192.4	536.18	557681	8.4579e+07	1.73107e+09	4.9895e+06	8.83545e+07	1.4507e+09	3.20888e+10	2.34963e+06	8.97274e+07	7.5708e+09	1.3759e+09	9.48702e+08	0.998617	0.000366964	0.000594735	1.85395e+08	1.26411e+11	0.000208995	8.13526e+09	2.72828	93915.8	1.13212e+07	114047	29459.4	471137	43711.7	2.72054e+11	1.21968e+06	1781.95	3.48641e+08	3.20128e+10	1.81835e+08	1.78101e+06	2.25653e+10	1.74551e+08	6.11455e+08	1.13043e+09
PMC_96,2	14812	0.998001	Ependymal - EPN - PF A	['Ependymal - EPN - PF A']	1.21174e+06	1.2166e+07	63.0283	1.65685e+06	50.0237	10817.4	203169	18755.2	34674.4	6.46494e+06	7.1631e+08	548466	2.4697e+08	8.6221e+07	6.81069e+09	2.23636e+07	1.00522e+08	4.52039e+09	1.50894e+09	3.83106e+09	0.998001	0.00103872	0.000299726	8.06671e+07	1.04603e+11	0.000513358	5.5122e+09	2.28267	1.02175e+06	2.93081e+06	266096	2046.63	783924	77886.7	2.09265e+11	26289.4	4284.33	1.67092e+08	1.05363e+10	1.2946e+09	423952	1.02865e+10	5.33457e+07	2.47742e+08	2.40642e+07
PMC_96,2	17690	0.997963	Ependymal - EPN - PF A	['Ependymal - EPN - PF A']	85677.6	884577	77.0908	1.06497e+06	1091.28	689.555	2.99375e+06	25019.6	45289	7.00233e+07	3.40005e+08	5.9422e+06	1.48059e+08	2.783e+07	7.87364e+09	883131	5.75519e+08	3.4798e+09	1.03603e+09	5.02059e+09	0.997963	0.00109193	0.00013477	1.19849e+08	7.14568e+10	0.000448672	5.06028e+09	1.98953	2.38783e+06	8.9883e+06	58654.2	727.555	433961	40261.4	3.98045e+10	779945	498.064	6.85808e+07	5.24341e+08	1.07801e+09	201349	4.97064e+09	3.43754e+06	1.49225e+08	9.15524e+06
PMC_96,2	20753	0.997602	Ependymal - EPN - PF A	['Ependymal - EPN - PF A']	68313.6	971633	1003.09	26200.3	4.45455	11043.8	588647	15139.1	86672.2	5.39594e+08	5.34649e+08	5.95152e+06	1.44847e+08	6.0048e+07	5.6167e+10	926582	6.94692e+07	1.92426e+09	7.99342e+07	3.91354e+09	0.997602	0.00135629	0.000365728	1.61254e+09	1.23067e+10	0.000522979	4.83244e+09	3.30257	85949.3	2.34211e+07	21700.2	2718.42	915673	81224.9	1.58478e+11	3.43379e+06	708.16	1.46754e+09	5.39611e+08	1.04639e+08	224636	7.92359e+09	3.23903e+06	1.64389e+09	1.33751e+08
PMC_96,2	23719	0.998414	Ependymal - EPN - PF A	['Ependymal - EPN - PF A']	60514.3	886210	64.481	1.47613e+06	228.21	886.838	299003	12365	501001	3.97505e+07	4.31443e+09	4.31748e+06	1.55164e+08	6.71395e+06	4.77045e+09	881396	5.49864e+07	1.96848e+09	7.02049e+07	3.09386e+09	0.998414	0.000710916	0.000371425	8.72069e+07	8.96018e+09	0.000380312	5.43449e+09	38.4778	1.08809e+06	2.4713e+06	164041	2633.69	622760	84894	1.42879e+11	2.28046e+06	623.871	2.23709e+09	4.26106e+08	8.95434e+07	265337	7.81911e+09	2.9454e+06	1.5339e+09	1.46518e+08
PMC_96,2	27089	0.998394	Ependymal - EPN - PF A	['Ependymal - EPN - PF A']	102616	3.32209e+06	0.0490167	8878.73	853.08	20.1428	266749	886.816	24698.8	2.80492e+06	7.01894e+08	4.2862e+06	2.42932e+07	1.70966e+09	2.07427e+08	1.5952e+06	2.51543e+09	2.73713e+11	1.06936e+09	1.8218e+08	0.998394	0.000229034	0.000503268	3.04113e+08	1.92013e+10	0.000459488	1.81182e+09	382.595	16257.6	5122.77	3.03699e+06	2527.4	2.96749e+06	3.83528e+06	0.00012144	2.37288e+07	4.5115	1.91494e+09	6.24461e+09	5.7485e+07	3774.39	6.90443e+09	569240	4.95916e+07	1.115e+09
PMC_97,1	693	0.740348	Glioblastoma - DMG - K27	['Glioblastoma - DMG - K27']	1.49256e+10	2.16328e+09	4.02939e+08	1.26106e+09	14231.3	6.61117e+06	1.33594e+09	1.45393e+08	1.3665e+10	2.23414e+09	1.0233e+09	21094.5	0.024619	5.60945e+10	0.000747402	2.37229e+09	1.79843e+09	3.23843e+10	2.49805e+07	3.12835e+10	0.00042674	3.27279e+10	6.15414e+10	5.93895e+10	0.000251868	0.000181897	0.00110101	0.000275071	1.36465e+09	9.28462e+07	1.74669e+06	0.000553274	6.11859e+08	0.000888174	1.08202e+11	2.01612e+11	5.22558e+06	0.740348	0.00013913	9.71166e+10	0.12775	0.00212967	0.0711692	0.000956777	0.00309576
PMC_97,1	1896	0.883863	Glioblastoma - DMG - K27	['Glioblastoma - DMG - K27']	6.6266e+07	4.25417e+06	1.86271e+06	7.85692e+06	1.14167e+07	339944	2.1881e+10	2.17922e+09	1.08963e+10	1.60435e+09	1.68089e+10	163513	0.00182221	0.000427111	0.000156346	1.76643e+10	2.25271e+09	0.000429297	6.59601e+09	4.18494e+08	2.12598e+11	3.81186e+08	9.36317e+09	3.31277e+10	2.57484e+09	1.22365e+10	1.06563e+09	6.14951e+10	5.08022e+08	1.03643e+08	1.85942e+09	1.13982e+11	1.83729e+07	4.93526e+10	3.19571e+10	1.57996e+09	6.19275e+06	0.883863	0.000140089	0.000131427	0.0377845	0.000147034	0.00808949	0.000175919	0.000640374
PMC_97,1	3480	0.982557	Glioblastoma - DMG - K27	['Glioblastoma - DMG - K27']	37189.5	4096.38	2.25492e+06	139515	133.17	10959.1	1.02015e+07	1.60339e+06	9.34358e+07	2.18358e+08	2.39844e+08	7107.5	0.000440085	5.03888e+08	1.35333e+11	5.47456e+07	3.30393e+07	2.01268e+09	4.42832e+08	2.12714e+06	2.56505e+10	2.19734e+06	1.9073e+11	68634.4	1.42661e+08	1.65421e+07	3.29183e+09	1.77805e+11	4.9669e+10	5.83124e+08	207589	2.94132e+09	2.29043e+06	8.78854e+09	5.69687e+08	125071	202489	0.982557	2.58445e+11	1.48221e+10	0.00267582	0.00010103	0.0112685	0.000388821	0.000470336
PMC_97,1	5380	0.977048	Glioblastoma - DMG - K27	['Glioblastoma - DMG - K27']	86834.8	8.21955	103860	2544.74	35332.8	249.414	4.13136e+06	747101	2.53329e+08	1.17135e+08	2.52242e+08	2788.83	0.000145482	1.54175e+10	4.49611e+09	4.82679e+08	87976.9	6.90693e+07	7.21224e+06	698276	8.42083e+07	145446	5.27492e+09	189305	1.68097e+07	3.53148e+07	5.15726e+08	3.23218e+11	1.69232e+10	1.4666e+08	351303	1.74705e+10	1.49552e+07	3.20329e+10	5.53814e+07	1.04719e+06	38347.1	0.977048	2.14757e+11	2.15699e+10	0.00922791	7.25684e+10	0.00976503	0.000274945	0.000341547
PMC_97,1	7653	0.985419	Glioblastoma - DMG - K27	['Glioblastoma - DMG - K27']	517039	567.016	32330.6	144954	1912.21	1013.09	262109	386790	9.24022e+06	2.75318e+06	9.23358e+07	630.182	4.40133e+10	7.47229e+08	3.52346e+08	4.37184e+07	3.989e+06	1.59123e+08	1.63244e+07	324932	1.24314e+07	625.689	1.10519e+08	186095	3.98995e+06	2.17927e+06	3.15022e+08	2.4162e+09	1.86509e+09	1.15472e+09	3244.23	1.37605e+10	320792	2.33684e+09	1.39842e+08	1.61163e+06	364642	0.985419	7.77105e+09	1.55754e+11	0.00394209	2.76238e+09	0.00729534	0.000155518	9.69428e+10
PMC_97,1	10039	0.997553	Glioblastoma - DMG - K27	['Glioblastoma - DMG - K27']	36125.8	197.081	110497	57942.3	464.195	64.8229	49727.9	34363.6	2.58262e+06	1.28027e+06	9.75572e+06	51.1427	1.72331e+10	1.24132e+09	5.95211e+06	7.60873e+06	67248.1	1.35611e+07	3.92897e+06	55893.7	7.26951e+06	13384.4	4.7107e+09	33184.4	197683	73646.2	3.42149e+08	6.89735e+09	5.00907e+08	3.04653e+08	2112.15	1.04642e+10	1.90609e+06	1.06784e+10	1.99554e+06	210599	4588.24	0.997553	6.58827e+08	2.25842e+09	0.000525439	3.96243e+09	0.00129892	2.26688e+11	3.16381e+10
PMC_97,1	12689	0.997795	Glioblastoma - DMG - K27	['Glioblastoma - DMG - K27']	1.28548e+06	729.311	33775.9	133826	518.937	1141.57	61216.8	185476	6.12105e+06	1.14377e+06	7.36576e+06	479.715	7.29532e+10	1.26285e+09	1.6971e+08	94816.5	11544.2	2.89234e+06	574421	60396.9	9.72698e+06	1920.41	4.56701e+08	33580.5	2.68437e+06	626776	8.43541e+08	9.61144e+09	7.26064e+08	5.24268e+07	1814.64	1.72624e+10	1.92614e+06	1.02173e+10	4.2265e+06	341709	7254.49	0.997795	5.80485e+08	9.88503e+08	0.000602768	1.77073e+09	0.00116424	1.17064e+09	3.88853e+10
PMC_97,1	15477	0.998133	Glioblastoma - DMG - K27	['Glioblastoma - DMG - K27']	78267.2	40.5082	161174	7313.3	55.59	78.1057	466975	259087	2.86429e+06	179756	1.20955e+08	67.4969	3.374e+10	1.42426e+08	1.09284e+08	995877	74644.7	2.27375e+06	532428	43922.4	6.15333e+07	12167.2	3.30628e+08	29332	159724	495188	3.95916e+08	1.00951e+11	8.06499e+08	4.56101e+08	1403.45	1.13915e+10	1.33272e+06	1.00828e+10	2.26291e+07	274631	9613.51	0.998133	4.60384e+07	1.14227e+10	0.000552836	2.12449e+10	0.000858869	1.16736e+11	2.90584e+11
PMC_97,1	18369	0.998353	Glioblastoma - DMG - K27	['Glioblastoma - DMG - K27']	44562.9	3078.98	151554	6992.28	441.663	58.3473	445451	330990	1.88198e+07	147307	1.42648e+08	68.2354	2.88973e+10	1.63426e+09	8.66406e+07	8.40667e+06	573015	2.08483e+07	3.78787e+06	35847.3	5.27303e+06	796.681	3.13963e+08	2209.04	82712.8	582360	2.8725e+08	9.56956e+09	4.58212e+08	2.06666e+08	168.559	1.10615e+09	1.34499e+06	1.13053e+10	1.72979e+06	227355	7142.36	0.998353	3.05959e+08	1.00215e+10	0.000639089	2.47692e+09	0.000528998	7.5843e+09	1.90088e+10
PMC_97,1	21612	0.998754	Glioblastoma - DMG - K27	['Glioblastoma - DMG - K27']	50172.7	179.407	8619.73	4865.75	196.611	64.0617	224748	143940	1.1689e+06	69223.4	5.52636e+06	20.0794	2.11752e+10	746242	6.94377e+07	6.93007e+07	44473	1.17106e+07	504410	23337	5.26087e+06	579.832	2.22626e+09	1773.38	1.14416e+06	4.5913e+06	4.60284e+07	3.90215e+09	3.54267e+08	2.05025e+08	73.3566	9.97267e+07	1.35901e+06	8.21892e+08	1.55182e+07	133163	2770.27	0.998754	3.01119e+08	8.9999e+08	0.000308622	1.45199e+10	0.000608059	8.49169e+09	2.8239e+11
PMC_97,1	24422	0.998736	Glioblastoma - DMG - K27	['Glioblastoma - DMG - K27']	48487.7	132.384	7938.12	3817.86	139.792	60.8212	237233	145905	1.18054e+07	66986.4	5.35871e+06	188.182	2.28098e+10	6.84383e+07	4.50828e+07	5.62311e+07	37256.1	823742	3.69313e+06	191833	4.53511e+06	39.6284	2.15467e+09	1011.48	98240.4	293483	3.33933e+09	5.39733e+09	3.19704e+09	2.08433e+07	88.1035	1.05775e+10	1.28291e+06	8.62428e+08	1.31653e+06	8998.79	19164.6	0.998736	2.69558e+08	8.22351e+08	0.000337413	1.21701e+09	0.000585592	7.6562e+08	2.19856e+11
PMC_97,1	27674	0.998835	Glioblastoma - DMG - K27	['Glioblastoma - DMG - K27']	28152.6	1914.8	4504.48	5535.77	140.913	48.3407	217430	153848	769670	60461.9	5.69026e+06	203.041	1.47468e+10	5.98898e+07	5.1408e+07	6.9916e+06	52454.1	1.73882e+07	548171	293532	7.93061e+06	835.617	2.57964e+09	15800	99922.3	637345	3.41399e+07	2.58316e+09	2.84345e+08	1.61463e+08	79.3028	7.19411e+08	1.24926e+06	9.07151e+08	2.06568e+06	875.987	1512.25	0.998835	3.24856e+08	9.55563e+08	0.00024266	2.58475e+08	0.000582909	9.96507e+08	2.40391e+11
PMC_97,2	710	0.84832	Glioblastoma - DMG - K27	['Glioblastoma - DMG - K27']	3.29183e+09	6.23005e+08	6.54085e+09	1.91788e+10	2.39964e+06	3.64425e+07	9.80262e+07	2.79994e+07	0.000212955	7.39557e+07	2.48796e+09	1.58491e+08	0.048831	2.34242e+11	0.00129616	1.42871e+11	1.1539e+11	0.000129527	1.46637e+11	4.59879e+08	0.000114795	2.89426e+08	0.00297207	3.60389e+07	1.58181e+10	7.27894e+09	0.00104645	0.00449015	0.000738699	5.61302e+10	3.27047e+06	0.00618337	7.6114e+09	0.000916489	3.36031e+09	6.51448e+07	1.94206e+08	0.84832	0.000104003	1.84217e+11	0.0268858	0.000760894	0.0161258	0.000380292	0.0153514
PMC_97,2	2109	0.984781	Glioblastoma - DMG - K27	['Glioblastoma - DMG - K27']	4.3096e+06	3.30368e+06	3934.47	724869	3209.28	2.00134e+08	4.21618e+07	3.91099e+07	9.45747e+06	438718	5.40866e+07	211235	0.000432689	5.59663e+09	1.12063e+10	3.02994e+08	2.69324e+08	1.03002e+10	5.13631e+08	33784.8	1.38989e+09	41313.2	3.0104e+11	157616	3.08068e+08	2.27812e+06	3.52387e+07	3.19784e+10	9.15028e+06	5.03733e+08	2.21571e+10	3.65702e+10	3.78189e+07	1.84226e+11	1.56877e+08	482515	946.198	0.984781	2.37954e+10	2.29459e+11	0.000587043	7.82914e+10	0.00012159	1.81344e+10	0.00876924
PMC_97,2	3842	0.957242	Glioblastoma - DMG - K27	['Glioblastoma - DMG - K27']	854487	55973.6	1.67813e+06	320842	1978.44	109977	199620	2.09946e+07	1.13303e+08	1.32316e+08	9.43506e+08	172474	0.00033366	2.47208e+10	8.66968e+09	6.14064e+08	6.70494e+06	7.4092e+08	1.53602e+09	1.70591e+06	8.67893e+07	3422.04	9.22836e+08	4413.63	2.26472e+07	6.20663e+06	9.7519e+08	9.02145e+10	8.0765e+09	3.79268e+08	1.75776e+06	1.06313e+11	7.86433e+06	1.46371e+11	1.33703e+09	39014.8	80617.6	0.957242	2.96811e+11	3.93734e+11	0.0200177	0.000221639	0.00459639	0.000385057	0.00368735
PMC_97,2	5789	0.986484	Glioblastoma - DMG - K27	['Glioblastoma - DMG - K27']	347861	4908.58	204262	39317.6	55.4983	6157.81	174547	514458	1.81182e+08	2.78042e+07	1.3416e+09	40753.5	0.000202019	3.77779e+08	1.62184e+10	4.99288e+08	7.28617e+06	1.09811e+09	1.0681e+09	62685	3.09762e+08	2495.53	4.06985e+09	17842.8	644990	1.19612e+06	8.34473e+08	7.66774e+09	6.66054e+09	3.40856e+08	13022.4	1.65189e+11	3.39809e+07	1.87039e+10	4.75842e+07	168661	73542.2	0.986484	5.92152e+09	9.65634e+09	0.00435506	2.90488e+11	0.0032902	0.000123708	0.000684369
PMC_97,2	8293	0.988367	Glioblastoma - DMG - K27	['Glioblastoma - DMG - K27']	754311	6468.62	752090	89725.3	3884.81	8914.58	2.66871e+06	4.23545e+06	3.76013e+08	2.11734e+06	1.10744e+09	46454.4	0.000337881	2.06633e+08	1.9031e+10	2.58997e+09	3.81105e+07	8.4996e+07	8.45721e+07	38477.6	2.35161e+08	1479.61	2.9904e+10	11493.2	415034	76527.4	8.88145e+08	0.000156234	6.05363e+09	2.74066e+08	152132	3.42563e+10	428503	3.13726e+10	4.58503e+08	161395	484902	0.988367	2.57715e+09	5.75874e+09	0.00407498	1.39657e+11	0.00248105	6.15902e+10	0.000386529
PMC_97,2	10820	0.987221	Glioblastoma - DMG - K27	['Glioblastoma - DMG - K27']	547604	68009	3.52001e+06	552370	498.317	38882.9	2.213e+06	291528	3.07227e+07	3.26024e+06	1.90819e+09	6741.13	0.000611482	6.79769e+08	3.46024e+10	2.45706e+08	3.71362e+06	1.84963e+08	4.10514e+08	85405.5	3.06018e+08	31383.1	4.24733e+09	2034.96	593010	990546	7.05914e+08	0.000134004	5.58478e+09	2.31306e+08	120966	1.49642e+11	1.85178e+07	1.33893e+11	3.94456e+08	275213	9673.89	0.987221	3.96401e+09	3.29724e+09	0.00702605	2.09902e+10	0.00183524	3.51817e+10	0.00044918
PMC_97,2	13776	0.997103	Glioblastoma - DMG - K27	['Glioblastoma - DMG - K27']	1.84868e+06	3954.5	82101.7	346547	367.897	18105.4	94246.8	33538.8	6.65997e+06	416432	2.21947e+08	457.294	0.00015163	8.31295e+07	5.40647e+08	5.87782e+07	1.33834e+06	5.37441e+07	1.95664e+07	329486	4.00006e+07	26030.9	1.92749e+09	20129.9	3.08075e+06	1.27697e+06	5.2708e+08	3.72563e+10	4.78829e+09	1.72942e+09	13137.7	6.77593e+09	848936	9.49012e+08	2.72062e+07	9262.26	167902	0.997103	9.44879e+08	1.16827e+10	0.000949369	1.17657e+09	0.000572239	1.55098e+10	0.000226903
PMC_97,2	16709	0.998861	Glioblastoma - DMG - K27	['Glioblastoma - DMG - K27']	1.0303e+06	2134.21	377683	27130.1	8.60586	858.829	473069	12814.4	3.16577e+07	87747.7	8.80318e+06	150.461	4.71125e+10	3.23468e+07	1.63097e+09	1.99793e+08	4.09589e+06	1.24724e+08	5.1798e+06	152266	2.1066e+08	13658	8.9895e+08	13230.3	1.63334e+06	922864	4.05651e+09	1.47931e+11	2.04611e+10	6.44656e+07	269.579	4.16404e+09	492194	5.63309e+09	7.47635e+06	4397.61	8012.53	0.998861	2.27115e+09	5.53114e+08	0.000274915	4.47531e+09	0.000250232	6.60346e+08	6.61694e+10
PMC_97,2	19818	0.99852	Glioblastoma - DMG - K27	['Glioblastoma - DMG - K27']	1.97909e+06	2601.11	312979	236868	112.548	959.265	409247	130943	2.98935e+06	2.86869e+06	1.71735e+08	264.105	0.00012531	7.1198e+07	5.24784e+08	3.31938e+08	606758	4.11833e+07	1.34341e+08	26812	5.63316e+07	2204.86	1.3206e+10	13604.4	2.93352e+06	895636	4.45634e+08	1.24143e+10	3.16004e+10	1.24783e+09	485.526	2.89764e+10	4.54959e+06	3.9086e+09	1.76975e+08	5465.83	7046.09	0.99852	5.56702e+08	5.82143e+08	0.000452718	7.19574e+09	0.000359953	8.44227e+08	0.00013624
PMC_97,2	22833	0.998884	Glioblastoma - DMG - K27	['Glioblastoma - DMG - K27']	79677.9	10330.7	175988	129448	7.3277	4018.03	382.539	137007	1.58557e+07	191345	1.32772e+08	1520.36	3.33719e+10	3.45655e+07	1.09229e+08	1.37739e+08	1.97653e+06	7.84997e+06	3.91455e+06	186367	2.48751e+08	12487.4	6.33902e+08	13614.4	1.35514e+06	671248	2.42982e+08	1.10972e+11	2.33226e+10	9.31829e+07	261.41	2.02223e+09	2.52649e+06	4.12995e+09	8.11134e+06	56968.5	5551.71	0.998884	2.6557e+08	6.39618e+08	0.000281963	4.71565e+09	0.00027932	7.79871e+08	4.70876e+10
PMC_97,2	26534	0.998608	Glioblastoma - DMG - K27	['Glioblastoma - DMG - K27']	92295.9	10947.9	334097	155303	124.51	355.996	66772.3	18963.2	3.00838e+06	197554	1.31062e+08	169.623	4.89089e+09	2.97262e+07	1.02614e+09	1.12117e+07	2.074e+06	6.33269e+06	2.28485e+07	19409.5	1.87045e+08	1010.99	6.23981e+08	98.0065	1.04496e+06	600938	2.80725e+08	2.10277e+11	2.0036e+10	8.68734e+07	3130.77	2.87767e+09	299900	5.37384e+09	9.31955e+06	6041.04	6978.5	0.998608	2.20264e+08	6.47174e+08	0.000399666	3.17642e+10	0.000326271	7.46467e+09	2.96681e+11
PMC_97,2	29681	0.998356	Glioblastoma - DMG - K27	['Glioblastoma - DMG - K27']	74402.9	524.266	378992	114053	33.8302	1.67875	77896.2	29343	3.97467e+06	1.84821e+06	1.4237e+08	1525.65	4.24636e+10	4.50604e+07	8.20442e+07	810274	1.0042e+06	2.50524e+06	706644	1913.88	7.1823e+06	580.478	4.19784e+08	1032.18	68634.4	3.69012e+06	2.37886e+09	2.94318e+11	1.2383e+10	5.34746e+08	2690.02	2.63698e+09	2.10628e+06	3.80916e+09	357591	8520.89	9067.43	0.998356	1.88975e+08	8.82705e+08	0.00047335	1.86411e+10	0.000421234	7.6246e+09	1.52526e+11
PMC_98	668	0.780125	Glio-neuronal - RETB - RETB	['Other glioma - LGG PA - PA']	4.8934e+10	0.000231684	0.00454121	2.6212e+10	0.00185951	0.00421857	0.000601381	0.00230029	0.00303514	3.74308e+09	1.33399e+11	9.62103e+10	1.61897e+11	4.63646e+10	1.71508e+11	0.00157882	0.002452	3.18594e+09	1.22009e+11	0.000350598	1.00513e+09	9.86977e+10	0.00302669	0.000894885	2.03296e+10	0.000666829	0.00711726	0.00184545	0.00126792	0.00495527	2.90643e+10	0.0385281	0.000473226	0.00190948	3.58547e+10	0.00223537	0.780125	0.00142219	1.04869e+11	0.000896517	2.84781e+10	7.62866e+10	0.000403509	0.000118712	4.90693e+10
PMC_98	2283	0.900869	Other glioma - LGG PA - PA	['Other glioma - LGG PA - PA']	6.65219e+09	3.00025e+09	0.000138533	1.83698e+10	3.37799e+10	3.23258e+10	5.24552e+10	0.030058	1.07516e+10	1.29796e+10	1.99195e+07	2.38994e+07	6.05674e+10	8.27342e+07	7.85382e+09	2.21311e+08	2.53877e+07	3.15409e+08	850351	0.00157846	55493.5	5.55567e+07	1.90897e+09	0.000635403	6.93064e+07	3.29064e+10	6.43602e+09	0.0202197	1.22208e+09	2.50434e+10	0.00031049	0.000289299	2.51769e+10	2.69101e+11	2.4513e+08	0.000367788	1.69128e+11	8.54823e+10	9.67648e+06	0.000861256	0.000680825	1.03178e+10	1.21181e+11	3.30057e+10	5.97086e+06
PMC_98	3834	0.965477	Other glioma - LGG PA - PA	['Other glioma - LGG PA - PA']	0.000134062	1.40899e+07	0.00184812	1.86791e+11	6.82365e+10	6.53924e+08	0.000499113	0.000600591	0.000280208	7.69368e+07	1.12171e+09	1.23111e+08	1.33668e+10	1.75404e+08	5.44566e+08	2.79249e+08	4.34057e+06	19320.8	207613	3.01518e+11	14768.8	1.04813e+07	2.30923e+10	2.27032e+10	7.40076e+06	3.58532e+10	8.62244e+06	0.00398586	7.47294e+06	7.75233e+08	4.05438e+09	0.000692981	4.23774e+10	6.80601e+08	618979	0.00750711	2.51443e+10	4.4528e+09	2.8805e+08	0.00198302	2.4298e+10	2.8214e+06	0.000198672	8.22801e+09	6.31425e+07
PMC_98	6100	0.916495	Other glioma - LGG PA - PA	['Other glioma - LGG PA - PA']	3.33838e+06	1.84294e+10	0.0107015	0.00177795	3.90348e+08	1.54812e+10	0.0042384	0.000607459	0.00115065	1.68728e+08	3.91555e+09	7.83382e+08	7.48758e+08	2.9984e+11	3.57902e+07	7.24504e+06	2.29383e+07	2.35361e+07	59084.3	7.6048e+08	7964.11	1.12008e+08	7.2973e+08	0.000123175	7.06595e+07	3.00644e+10	1.40063e+10	0.018273	3.06812e+08	7.03093e+06	1.97045e+10	0.00991808	4.20326e+10	8.05282e+10	386620	2.51546e+10	2.02665e+10	0.00043712	5.21315e+06	6.07935e+10	6.85565e+10	3.08954e+07	1.67089e+10	4.76934e+08	2.42625e+08
PMC_98	8568	0.951222	Other glioma - LGG PA - PA	['Other glioma - LGG PA - PA']	1.18382e+07	8.7135e+09	0.000595264	0.000292851	7.4136e+07	3.33675e+09	0.000588433	0.000299151	0.000253522	1.41408e+08	1.10604e+10	1.68409e+09	3.23596e+09	0.00014615	1.40406e+08	4.74722e+07	9.84602e+07	1.4524e+09	1.95293e+06	2.44461e+10	3.74807e+06	8.77798e+07	1.9867e+09	0.000242125	4.67031e+08	3.38491e+10	1.16511e+10	0.00688589	3.98423e+08	7.79776e+06	1.66392e+10	0.0107529	1.31712e+10	0.000694151	5.98261e+06	6.53475e+10	3.31687e+09	0.00300271	2.44749e+08	5.30941e+10	0.000554572	2.34986e+07	1.14576e+11	1.05997e+10	3.37546e+08
PMC_98	11317	0.969109	Other glioma - LGG PA - PA	['Other glioma - LGG PA - PA']	1.99181e+10	2.52686e+07	0.000108423	1.62296e+11	8.50955e+06	6.88367e+07	0.000235103	0.000121567	2.636e+11	1.31774e+06	1.30367e+08	8.47411e+06	2.64338e+08	3.13879e+08	6.66988e+08	1.97874e+07	1.15054e+07	88117.6	551292	3.46071e+10	41697.9	2.11383e+06	1.26634e+11	1.06378e+10	6.57961e+07	6.34226e+08	3.32538e+10	0.000740429	503207	3.13369e+08	7.89806e+08	0.00104431	0.00035744	5.33165e+09	35797.9	9.32837e+10	9.79597e+08	5.90998e+11	7.92569e+08	0.00730767	7.6198e+10	4.73371e+08	0.00040563	4.51149e+10	3.12885e+08
PMC_98	14365	0.967917	Other glioma - LGG PA - PA	['Other glioma - LGG PA - PA']	2.0479e+10	3.90693e+06	0.000177999	2.36005e+11	1.41591e+09	2.0185e+08	0.000566174	8.72172e+10	8.64742e+10	7.00771e+07	1.49725e+08	6.92441e+06	3.86757e+08	2.09048e+09	2.66552e+10	4.55982e+07	5.13958e+06	1.96182e+06	1.08589e+06	2.87032e+10	80854.1	3.12689e+07	1.24362e+10	2.12424e+10	6.46814e+07	7.7265e+09	1.90828e+10	0.00119193	1.09303e+06	3.16073e+08	1.89679e+09	0.00424744	0.000214803	2.18657e+10	67319	0.00024579	1.77993e+10	9.28811e+10	9.98755e+07	0.00522643	5.20354e+10	9.41021e+07	0.0016465	6.91676e+10	3.43796e+08
PMC_98	17396	0.982743	Other glioma - LGG PA - PA	['Other glioma - LGG PA - PA']	1.03482e+10	4.66896e+06	8.02515e+10	1.67247e+11	4.41864e+07	1.21712e+09	0.00026063	9.49731e+10	3.72529e+10	1.13432e+06	4.69717e+08	1.90553e+06	2.08129e+08	3.7888e+08	3.99038e+09	5.08182e+06	93474.2	93886.3	111203	4.96186e+09	36121.2	1.5992e+06	2.28611e+10	4.75737e+09	2.65409e+08	3.70494e+09	5.82586e+09	0.00077852	3.35474e+06	2.74048e+07	2.88609e+10	0.00393426	0.000126071	3.46256e+10	1.15459e+06	7.96669e+10	2.38469e+06	6.13932e+10	7.78054e+07	0.00084846	7.2004e+09	1.58196e+08	0.000136204	4.79599e+09	7.78838e+06
PMC_98	20525	0.963314	Other glioma - LGG PA - PA	['Other glioma - LGG PA - PA']	2.10736e+08	5.44739e+06	4.06082e+08	2.97065e+09	25417.3	3.42088e+06	1.90226e+11	3.07281e+10	2.66929e+09	7.27609e+06	3.19842e+07	992.581	1.68423e+09	961749	1.05787e+09	1644.31	185718	968737	73.2401	2.56463e+07	1.83442e+06	3.14886e+06	6.9469e+07	4.26264e+09	3.00867e+06	9.94065e+09	6.14087e+09	0.00602093	1.35422e+08	7.24381e+06	1.03658e+08	0.00266224	1.62851e+11	0.000387321	1.40572e+07	8.8746e+06	579796	0.00179802	971205	0.000232523	2.64739e+10	7.10549e+08	3.38065e+10	9.26369e+09	2.89533e+07
PMC_98	23805	0.982426	Other glioma - LGG PA - PA	['Other glioma - LGG PA - PA']	3.49068e+08	1.5189e+08	3.54472e+10	2.32967e+09	53086.7	5.57312e+06	2.18751e+11	3.86644e+10	1.42788e+10	8.3743e+06	1.30536e+07	975.187	7.39417e+07	1.00675e+06	3.48418e+07	785.105	395.544	1.27052e+06	15.6576	1.98041e+08	87632.5	1.92624e+06	1.91654e+07	5.41763e+10	390541	3.23092e+10	5.16474e+09	0.00163722	4.71464e+06	1.04193e+08	1.78077e+07	0.00104438	1.01587e+10	0.000102976	1.47436e+06	8.03573e+07	588024	0.000606569	3.75882e+06	9.83103e+10	1.13122e+11	9.54209e+07	8.86605e+09	1.56482e+07	1.04835e+07
PMC_98	26959	0.978298	Other glioma - LGG PA - PA	['Other glioma - LGG PA - PA']	3.06523e+08	1.5137e+08	4.00583e+08	2.25471e+09	41956.8	5.56969e+06	1.37326e+11	3.81702e+11	1.5658e+10	1.11069e+08	3.86859e+07	27084.4	1.1016e+09	3.05431e+07	9.51094e+07	19902.7	101752	7365.98	8.64907	1.30473e+10	79254	486154	5.31304e+07	1.13185e+11	1.56248e+08	5.38355e+09	9.02405e+09	0.00252115	2.38793e+07	7.55673e+06	2.01665e+07	0.00179507	1.55133e+11	6.81989e+10	8362.72	2.36239e+09	2.72035e+06	0.000637471	799805	0.000160844	1.35189e+11	1.14003e+09	8.24343e+09	2.03239e+10	1.42358e+06
PMC_98	30257	0.979993	Other glioma - LGG PA - PA	['Other glioma - LGG PA - PA']	5.59519e+08	1.08081e+06	1.62694e+11	7.8981e+09	5.98218e+07	6.7385e+08	9.63716e+10	5.48913e+11	1.13279e+11	1.24588e+07	2.39025e+09	5.36854e+07	4.38974e+07	4.75062e+07	1.41944e+09	2.29422e+07	1.59264e+07	49024.5	32919.1	5.22605e+07	397989	3.58775e+06	2.8993e+10	6.86902e+08	2.12379e+08	5.45075e+08	3.16917e+08	0.00304532	75690.1	5.17469e+08	5.2819e+10	0.00330805	5.90383e+10	5.02053e+10	138159	7.5094e+09	1.5602e+09	0.000306435	6.75361e+07	0.00064351	2.14363e+11	3.11054e+08	6.61873e+10	4.66353e+09	2.31844e+06
PMC_99	596	0.794844	Embryonal - MB SHH - CHL AD INF	['Embryonal - MB SHH - CHL AD INF']	9.67186e+09	0.0329582	2.19698e+10	7.4373e+09	0.000146198	2.70308e+10	4.22097e+10	0.000501205	4.44164e+08	0.00916573	0.00469055	0.0304319	6.49323e+08	2.60999e+09	8.70296e+09	0.0013679	0.00647216	0.794844	0.00155241	0.000105257	0.000431179	0.00413744	0.000162474	9.38471e+10	1.1372e+09	0.00112538	1.89167e+10	2.40607e+10	0.0118946	0.00993675	0.000185042	3.95573e+08	5.08144e+08	0.00017552	0.00926827	0.000397446	0.000405534	3.23179e+08	7.3321e+08	6.47582e+09	8.08575e+08	0.000153669	3.04488e+07	1.03042e+09	7.60541e+07
PMC_99	1935	0.98894	Embryonal - MB SHH - CHL AD INF	['Embryonal - MB SHH - CHL AD INF']	4.47971e+08	0.00103061	1.71496e+07	4.44604e+07	1.59525e+10	7.52627e+06	2.08591e+08	3.7354e+08	335098	8.48226e+09	2.4656e+10	8.66545e+09	7.38208e+07	2.97226e+10	3.27783e+11	0.000938493	0.00153012	0.98894	0.000153551	1.27408e+10	5.77451e+09	2.40595e+11	1.00907e+10	5.45931e+08	8.7128e+07	8.1698e+09	7.70058e+07	3.25752e+06	0.000116895	0.000159814	1.74483e+11	3.97986e+06	5.07971e+06	3.09168e+08	0.000227259	1.27347e+10	2.96121e+08	1.83799e+07	5.90859e+09	7.64207e+08	4.92527e+08	3.36188e+10	2.09196e+08	2.26505e+09	6.71449e+08
PMC_99	3466	0.999126	Embryonal - MB SHH - CHL AD INF	['Embryonal - MB SHH - CHL AD INF']	1.56197e+06	0.00024872	20326.1	3.18537e+07	911742	256031	981874	1.78733e+08	133133	1.27473e+10	5.67316e+09	3.58185e+08	2.63119e+06	9.47343e+07	3.41659e+10	2.81336e+11	6.81662e+09	0.999126	1.06917e+11	2.30302e+08	8.7512e+08	7.37529e+08	6.7293e+07	6.34102e+07	1.17103e+07	1.10835e+10	5.58299e+06	1.59174e+07	5.33704e+09	1.8339e+10	9.94359e+07	598106	65480.9	3.12398e+08	0.000137407	4.92369e+08	2.51721e+06	7.45379e+07	3.5673e+08	2.65402e+08	5.63421e+08	4.01542e+10	4.28394e+07	1.35346e+08	1.88474e+09
PMC_99	5366	0.999004	Embryonal - MB SHH - CHL AD INF	['Embryonal - MB SHH - CHL AD INF']	1.21427e+07	0.00076661	23642.3	5.13331e+06	140176	844695	302535	837474	210910	4.01302e+07	4.84534e+08	2.99174e+08	1.31512e+09	8.13386e+06	2.42355e+08	2.01056e+10	0.000131203	0.999004	3.52053e+09	619869	1.13445e+09	1.23533e+08	2.09022e+08	257285	821233	1.35402e+09	5.59369e+06	3.3491e+06	4.84014e+09	4.0197e+09	1.32405e+08	1.32934e+07	443113	1.33199e+07	4.82729e+09	8.26271e+06	2.90789e+06	7.62982e+06	6.26461e+07	269062	8.94265e+07	3.91121e+09	607877	2.16365e+06	3.6726e+07
PMC_99	7415	0.99927	Embryonal - MB SHH - CHL AD INF	['Embryonal - MB SHH - CHL AD INF']	19599.2	0.000104974	248.961	4.93684e+06	146863	1.57374e+07	510141	2.51369e+07	34981.8	1.3519e+06	5.72589e+07	1.00718e+07	2.9297e+07	1.579e+08	1.50732e+09	1.9007e+10	0.000290876	0.99927	7.97866e+10	8.80518e+07	2.05064e+10	9.19467e+09	5.21967e+07	2.76674e+08	66570.3	6.53108e+08	1.00615e+08	22579.7	1.24441e+09	1.30132e+08	428389	2.43124e+07	2.09535e+06	6.61358e+07	0.000159799	3.6909e+06	67003.6	1.84242e+08	5.75493e+08	6.6546e+06	3.57096e+06	1.24916e+11	891488	3.65705e+07	2.84197e+06
PMC_99	9835	0.999484	Embryonal - MB SHH - CHL AD INF	['Embryonal - MB SHH - CHL AD INF']	11937.5	6.10172e+10	16100.4	2.82197e+07	2736.55	77394.8	38241.1	1.2665e+07	383754	1.68557e+06	2.99869e+06	3.70123e+06	2.85707e+06	8.78141e+06	1.30457e+09	1.13634e+10	0.000128362	0.999484	5.20837e+10	4.41074e+06	1.67173e+11	3.56041e+10	3.21422e+08	1.61509e+08	23745.4	3.78577e+08	9.68494e+06	277319	1.96067e+09	2.08888e+08	2.02338e+06	3.02689e+06	963243	9.26551e+07	0.000205563	1.55642e+06	264576	2.96214e+08	6.35505e+07	6.37567e+06	853523	1.70377e+11	2.49064e+07	4.9518e+06	279483
PMC_99	12720	0.999373	Embryonal - MB SHH - CHL AD INF	['Embryonal - MB SHH - CHL AD INF']	27969.1	0.000252372	2628.02	1.19569e+07	40269.6	581730	126990	274456	1445.75	1.4542e+08	4.28457e+09	2.27396e+08	1.87693e+08	8.71627e+06	1.9091e+08	8.94328e+10	0.000235962	0.999373	1.49165e+11	73889.6	5.61389e+08	3.85888e+07	2.6534e+08	40190.7	312505	2.17384e+07	1.23455e+06	352487	3.01525e+09	1.0937e+10	2.02771e+06	488278	20749.1	3.89015e+08	9.4502e+09	513.763	2.14037e+06	4.06946e+06	7.51906e+07	1.21729e+07	2.12914e+08	3.01654e+09	31614.4	2.48907e+06	6.37998e+07
PMC_99	15632	0.999301	Embryonal - MB SHH - CHL AD INF	['Embryonal - MB SHH - CHL AD INF']	2.67353e+06	0.000214478	118189	1.68738e+07	4670.43	4.65509e+06	204727	233921	4865.31	1.47568e+07	3.83045e+08	1.62048e+08	1.06471e+09	8.24401e+06	7.33173e+08	9.21902e+10	0.000310938	0.999301	2.76533e+10	352052	6.73139e+07	2.19845e+08	4.31413e+08	18470.2	1.4921e+06	3.14182e+08	3.28918e+06	2.58699e+06	4.32298e+09	1.12483e+09	212840	2.25171e+06	33078.6	1.53473e+09	3.25907e+09	4.22288e+06	232676	1.55722e+08	1.26954e+09	1.23348e+06	1.7855e+09	5.22195e+09	1.05197e+07	2.811e+07	2.96815e+08
PMC_99	18692	0.999462	Embryonal - MB SHH - CHL AD INF	['Embryonal - MB SHH - CHL AD INF']	55.9417	4.80194e+10	3254.71	4.19279e+06	28682.2	3.88099e+06	2.16054e+06	1.72142e+06	70658.6	421415	1.48591e+09	611340	5.89721e+07	2.10252e+08	2.15786e+09	5.90274e+08	4.61142e+10	0.999462	7.32999e+10	1.15435e+08	1.32903e+11	1.18808e+09	4.96997e+09	1.48697e+08	7454.37	8.08449e+08	2.71257e+06	1.07219e+06	1.1146e+10	1.39487e+08	1.31584e+06	71391.7	883488	9.88534e+08	0.000296305	2.15295e+06	31343	3.27044e+08	9.35737e+07	6.60852e+06	4.80128e+06	3.40918e+10	4.03507e+06	7.40611e+07	7.98959e+06
PMC_99	21583	0.999284	Embryonal - MB SHH - CHL AD INF	['Embryonal - MB SHH - CHL AD INF']	753.71	5.18235e+10	359.672	4.59387e+06	4240.19	8930.4	3.1892e+06	1.55728e+06	1.35766e+06	3.68201e+06	1.25238e+09	526845	1.3278e+08	2.69431e+08	3.64321e+08	1.03072e+09	6.75954e+10	0.999284	0.000150285	1.22627e+08	1.30946e+11	1.25853e+10	6.47518e+08	1.50184e+08	6268.87	1.1586e+10	3.19274e+07	1.96621e+07	1.68901e+08	2.40007e+07	1.24533e+06	7.35787e+06	679625	1.17398e+10	0.000368254	301248	467919	5.23806e+08	1.34753e+08	5.62489e+06	8.55911e+06	2.88474e+10	5.05456e+07	6.10551e+07	94320.7
PMC_99	25070	0.999471	Embryonal - MB SHH - CHL AD INF	['Embryonal - MB SHH - CHL AD INF']	680.953	6.3784e+10	4323.5	6.47346e+06	4149.71	1.44333e+07	2.63975e+06	1.32578e+07	98596.5	1.95759e+06	4.9897e+08	597133	4.13864e+06	8.84845e+06	2.39425e+07	6.06358e+08	6.51995e+09	0.999471	0.000105915	9.82592e+06	1.12434e+11	1.75902e+09	4.35345e+09	1.09458e+08	44634.7	6.11788e+08	2.64873e+06	4.19861e+06	6.59502e+08	2.12444e+07	2.30555e+06	3.96635e+07	703602	4.77951e+08	0.000242899	131430	258753	780861	3.25001e+07	2.06281e+06	1.59299e+06	8.79937e+08	791108	1.43008e+08	2.30594e+06
PMC_99	28236	0.999688	Embryonal - MB SHH - CHL AD INF	['Embryonal - MB SHH - CHL AD INF']	3691.13	4.47476e+10	2065.09	5.54923e+06	198.979	53722.2	1.55686e+06	889508	38443.8	1.149e+06	4.43758e+07	470256	3.30815e+07	1.1211e+08	1.11665e+09	2.85562e+08	3.86087e+10	0.999688	3.93003e+10	7.68338e+06	1.71472e+11	2.03063e+09	2.89135e+09	1.22509e+08	59524.9	5.41646e+08	2.30458e+07	1.60479e+06	2.37745e+09	7.73603e+06	1.48448e+06	2.32759e+07	55249.9	3.72284e+09	0.000146968	70319.8	150061	6.70792e+06	2.56213e+07	1.40661e+07	1.03277e+07	7.60521e+09	575364	1.04307e+08	2.5764e+07
[truncated: 42 more columns]
