# Supplementary material for: Ultra-fast deep-learned CNS tumour classification during surgery
Source: Nature. 2023 Oct 11;622(7984):842–9. doi: 10.1038/s41586-023-06615-2 (PMC10600004; doi:10.1038/s41586-023-06615-2)
Supplement: Supplementary file 9 — Supplementary Table 6 [file 41586_2023_6615_MOESM9_ESM.xlsx]

## Sheet: Sheet1
sample	label	timepoint	min_cpgs	max_cpgs	mean_cpgs	incorrect >= 0.95	incorrect < 0.95	correct < 0.95	correct >= 0.95
PMC_53	Ependymal - EPN - PF A	0	359	888	606	0	47	52	1
PMC_53	Ependymal - EPN - PF A	1	1462	2063	1793	0	2	63	35
PMC_53	Ependymal - EPN - PF A	2	2821	3830	3212	0	0	16	84
PMC_53	Ependymal - EPN - PF A	3	4479	5655	4935	0	0	1	99
PMC_53	Ependymal - EPN - PF A	4	6279	7753	6909	0	0	1	99
PMC_53	Ependymal - EPN - PF A	5	8496	9845	9137	0	0	0	100
PMC_53	Ependymal - EPN - PF A	6	10763	12433	11477	0	0	0	100
PMC_53	Ependymal - EPN - PF A	7	13072	15143	13896	0	0	0	100
PMC_53	Ependymal - EPN - PF A	8	15637	17774	16488	0	0	0	100
PMC_53	Ependymal - EPN - PF A	9	18106	20455	19164	0	0	0	100
PMC_53	Ependymal - EPN - PF A	10	21035	22993	21891	0	0	0	100
PMC_53	Ependymal - EPN - PF A	11	23568	25658	24705	0	0	0	100
PMC_96.2	Ependymal - EPN - PF A	0	473	937	652	1	31	67	1
PMC_96.2	Ependymal - EPN - PF A	1	1673	2377	1959	1	0	48	51
PMC_96.2	Ependymal - EPN - PF A	2	3185	3946	3536	0	0	12	88
PMC_96.2	Ependymal - EPN - PF A	3	4991	6207	5408	0	0	1	99
PMC_96.2	Ependymal - EPN - PF A	4	7029	8491	7585	0	0	0	100
PMC_96.2	Ependymal - EPN - PF A	5	9187	10764	9980	0	0	0	100
PMC_96.2	Ependymal - EPN - PF A	6	11803	13415	12538	0	0	0	100
PMC_96.2	Ependymal - EPN - PF A	7	14139	16189	15226	0	0	0	100
PMC_96.2	Ependymal - EPN - PF A	8	16900	19107	18052	0	0	0	100
PMC_96.2	Ependymal - EPN - PF A	9	19934	22273	20934	0	0	0	100
PMC_96.2	Ependymal - EPN - PF A	10	22806	25140	23911	0	0	0	100
PMC_96.2	Ependymal - EPN - PF A	11	26038	27871	26980	0	0	0	100
PMC_42	Glioblastoma - DMG - K27	0	405	783	598	0	59	41	0
PMC_42	Glioblastoma - DMG - K27	1	1432	2150	1799	0	14	64	22
PMC_42	Glioblastoma - DMG - K27	2	2726	3682	3231	0	3	25	72
PMC_42	Glioblastoma - DMG - K27	3	4484	5468	4922	0	0	11	89
PMC_42	Glioblastoma - DMG - K27	4	6298	7529	6934	0	0	7	93
PMC_42	Glioblastoma - DMG - K27	5	8468	9789	9160	0	0	2	98
PMC_42	Glioblastoma - DMG - K27	6	10845	12249	11505	0	0	0	100
PMC_42	Glioblastoma - DMG - K27	7	13129	14834	13963	0	0	0	100
PMC_42	Glioblastoma - DMG - K27	8	15637	17462	16572	0	0	0	100
PMC_42	Glioblastoma - DMG - K27	9	18203	20284	19289	0	0	0	100
PMC_42	Glioblastoma - DMG - K27	10	20914	23152	22013	0	0	0	100
PMC_42	Glioblastoma - DMG - K27	11	23716	26139	24831	0	0	0	100
PMC_60	Embryonal - MB SHH - CHL AD INF	0	532	863	692	0	33	65	2
PMC_60	Embryonal - MB SHH - CHL AD INF	1	1748	2452	2083	0	7	63	30
PMC_60	Embryonal - MB SHH - CHL AD INF	2	3339	4297	3742	0	1	31	68
PMC_60	Embryonal - MB SHH - CHL AD INF	3	5072	6427	5699	0	0	8	92
PMC_60	Embryonal - MB SHH - CHL AD INF	4	7379	8788	7979	0	0	3	97
PMC_60	Embryonal - MB SHH - CHL AD INF	5	9697	11317	10514	0	0	1	99
PMC_60	Embryonal - MB SHH - CHL AD INF	6	12193	14163	13188	0	0	0	100
PMC_60	Embryonal - MB SHH - CHL AD INF	7	15109	17038	16016	0	0	1	99
PMC_60	Embryonal - MB SHH - CHL AD INF	8	17873	20171	18970	0	0	0	100
PMC_60	Embryonal - MB SHH - CHL AD INF	9	20728	23113	22041	0	0	0	100
PMC_60	Embryonal - MB SHH - CHL AD INF	10	23453	26437	25165	0	0	0	100
PMC_60	Embryonal - MB SHH - CHL AD INF	11	26669	29700	28379	0	0	0	100
PMC_111	Embryonal - MB G3G4 - G4	0	474	818	620	0	21	77	2
PMC_111	Embryonal - MB G3G4 - G4	1	1548	2158	1821	0	7	48	45
PMC_111	Embryonal - MB G3G4 - G4	2	2869	3768	3272	0	0	24	76
PMC_111	Embryonal - MB G3G4 - G4	3	4522	5508	5011	0	0	4	96
PMC_111	Embryonal - MB G3G4 - G4	4	6428	7575	7016	0	0	0	100
PMC_111	Embryonal - MB G3G4 - G4	5	8652	9849	9271	0	0	0	100
PMC_111	Embryonal - MB G3G4 - G4	6	10981	12278	11663	0	0	0	100
PMC_111	Embryonal - MB G3G4 - G4	7	13223	14973	14134	0	0	0	100
PMC_111	Embryonal - MB G3G4 - G4	8	15839	17716	16770	0	0	0	100
PMC_111	Embryonal - MB G3G4 - G4	9	18338	20521	19463	0	0	0	100
PMC_111	Embryonal - MB G3G4 - G4	10	21051	23333	22237	0	0	0	100
PMC_111	Embryonal - MB G3G4 - G4	11	23549	26066	25060	0	0	0	100
PMC_55	Embryonal - MB G3G4 - G4	0	408	800	586	0	25	72	3
PMC_55	Embryonal - MB G3G4 - G4	1	1483	2007	1765	0	1	37	62
PMC_55	Embryonal - MB G3G4 - G4	2	2764	3531	3158	0	0	3	97
PMC_55	Embryonal - MB G3G4 - G4	3	4395	5300	4822	0	0	1	99
PMC_55	Embryonal - MB G3G4 - G4	4	6216	7330	6754	0	0	0	100
PMC_55	Embryonal - MB G3G4 - G4	5	8393	9707	8927	0	0	0	100
PMC_55	Embryonal - MB G3G4 - G4	6	10630	12100	11221	0	0	0	100
PMC_55	Embryonal - MB G3G4 - G4	7	12900	14540	13604	0	0	0	100
PMC_55	Embryonal - MB G3G4 - G4	8	15283	17058	16124	0	0	0	100
PMC_55	Embryonal - MB G3G4 - G4	9	17960	19578	18743	0	0	0	100
PMC_55	Embryonal - MB G3G4 - G4	10	20518	22343	21387	0	0	0	100
PMC_55	Embryonal - MB G3G4 - G4	11	23234	25394	24130	0	0	0	100
PMC_96.1	Ependymal - EPN - PF A	0	492	903	667	0	40	56	4
PMC_96.1	Ependymal - EPN - PF A	1	1732	2504	2027	0	5	51	44
PMC_96.1	Ependymal - EPN - PF A	2	3197	4118	3624	0	0	16	84
PMC_96.1	Ependymal - EPN - PF A	3	4876	6091	5513	0	0	5	95
PMC_96.1	Ependymal - EPN - PF A	4	7006	8325	7734	0	0	1	99
PMC_96.1	Ependymal - EPN - PF A	5	9416	10814	10193	0	0	0	100
PMC_96.1	Ependymal - EPN - PF A	6	11921	13531	12774	0	0	0	100
PMC_96.1	Ependymal - EPN - PF A	7	14502	16374	15489	0	0	0	100
PMC_96.1	Ependymal - EPN - PF A	8	17390	19290	18329	0	0	0	100
PMC_96.1	Ependymal - EPN - PF A	9	20558	22235	21248	0	0	0	100
PMC_96.1	Ependymal - EPN - PF A	10	23545	25254	24257	0	0	0	100
PMC_96.1	Ependymal - EPN - PF A	11	26596	28198	27371	0	0	0	100
PMC_110	Ependymal - EPN - PF A	0	460	791	593	0	57	41	2
PMC_110	Ependymal - EPN - PF A	1	1521	2044	1771	1	12	56	31
PMC_110	Ependymal - EPN - PF A	2	2807	3531	3158	0	3	29	68
PMC_110	Ependymal - EPN - PF A	3	4382	5646	4827	1	1	9	89
PMC_110	Ependymal - EPN - PF A	4	6114	7751	6772	1	0	5	94
PMC_110	Ependymal - EPN - PF A	5	8215	9787	8920	0	0	1	99
PMC_110	Ependymal - EPN - PF A	6	10451	11882	11200	0	0	0	100
PMC_110	Ependymal - EPN - PF A	7	12612	14297	13566	0	0	0	100
PMC_110	Ependymal - EPN - PF A	8	15186	16779	16095	0	0	0	100
PMC_110	Ependymal - EPN - PF A	9	17689	19349	18694	0	0	0	100
PMC_110	Ependymal - EPN - PF A	10	20447	21984	21358	0	0	0	100
PMC_110	Ependymal - EPN - PF A	11	23067	25011	24131	0	0	0	100
PMC_102.2	Embryonal - ATRT - TYR	0	344	621	454	1	61	37	1
PMC_102.2	Embryonal - ATRT - TYR	1	1109	1597	1353	0	13	78	9
PMC_102.2	Embryonal - ATRT - TYR	2	2151	2752	2446	0	4	57	39
PMC_102.2	Embryonal - ATRT - TYR	3	3401	4031	3721	0	0	37	63
PMC_102.2	Embryonal - ATRT - TYR	4	4819	5564	5208	0	0	11	89
PMC_102.2	Embryonal - ATRT - TYR	5	6478	7177	6872	0	0	2	98
PMC_102.2	Embryonal - ATRT - TYR	6	8256	8875	8621	0	0	0	100
PMC_102.2	Embryonal - ATRT - TYR	7	10268	10726	10457	0	0	0	100
PMC_102.2	Embryonal - ATRT - TYR	8	11734	11749	11745	0	0	0	100
PMC_102.2	Embryonal - ATRT - TYR	9	11735	11749	11746	0	0	0	100
PMC_102.2	Embryonal - ATRT - TYR	10	11735	11749	11746	0	0	0	100
PMC_102.2	Embryonal - ATRT - TYR	11	11734	11749	11746	0	0	0	100
PMC_100	Other glioma - LGG PA - PA	0	484	887	672	0	63	37	0
PMC_100	Other glioma - LGG PA - PA	1	1681	2375	2024	0	19	69	12
PMC_100	Other glioma - LGG PA - PA	2	3072	4112	3637	0	6	55	39
PMC_100	Other glioma - LGG PA - PA	3	5086	6235	5567	0	3	30	67
PMC_100	Other glioma - LGG PA - PA	4	7207	8521	7783	0	1	16	83
PMC_100	Other glioma - LGG PA - PA	5	9508	10999	10243	0	0	12	88
PMC_100	Other glioma - LGG PA - PA	6	12175	13642	12862	0	0	5	95
PMC_100	Other glioma - LGG PA - PA	7	14687	16656	15572	0	0	0	100
PMC_100	Other glioma - LGG PA - PA	8	17349	19304	18423	0	0	0	100
PMC_100	Other glioma - LGG PA - PA	9	20285	22496	21404	0	0	0	100
PMC_100	Other glioma - LGG PA - PA	10	23310	25377	24390	0	0	0	100
PMC_100	Other glioma - LGG PA - PA	11	26412	28558	27463	0	0	0	100
PMC_106	Glioblastoma - DMG - K27	0	455	787	613	0	68	32	0
PMC_106	Glioblastoma - DMG - K27	1	1554	2293	1840	0	13	76	11
PMC_106	Glioblastoma - DMG - K27	2	2835	3807	3285	0	7	45	48
PMC_106	Glioblastoma - DMG - K27	3	4483	5401	4996	0	0	23	77
PMC_106	Glioblastoma - DMG - K27	4	6264	7646	6986	0	0	13	87
PMC_106	Glioblastoma - DMG - K27	5	8565	9903	9210	0	1	3	96
PMC_106	Glioblastoma - DMG - K27	6	10821	12358	11575	0	0	3	97
PMC_106	Glioblastoma - DMG - K27	7	13224	14771	14020	0	0	1	99
PMC_106	Glioblastoma - DMG - K27	8	15632	17487	16638	0	0	0	100
PMC_106	Glioblastoma - DMG - K27	9	18200	20384	19308	0	0	0	100
PMC_106	Glioblastoma - DMG - K27	10	20861	23045	22070	0	0	0	100
PMC_106	Glioblastoma - DMG - K27	11	23819	25975	24932	0	0	0	100
PMC_99	Embryonal - MB SHH - CHL AD INF	0	484	891	675	0	12	73	15
PMC_99	Embryonal - MB SHH - CHL AD INF	1	1727	2521	2041	0	0	10	90
PMC_99	Embryonal - MB SHH - CHL AD INF	2	3230	4159	3654	0	0	0	100
PMC_99	Embryonal - MB SHH - CHL AD INF	3	5068	6121	5580	0	0	0	100
PMC_99	Embryonal - MB SHH - CHL AD INF	4	7208	8417	7802	0	0	0	100
PMC_99	Embryonal - MB SHH - CHL AD INF	5	9600	10997	10258	0	0	0	100
PMC_99	Embryonal - MB SHH - CHL AD INF	6	12298	13745	12900	0	0	0	100
PMC_99	Embryonal - MB SHH - CHL AD INF	7	14885	16831	15657	0	0	0	100
PMC_99	Embryonal - MB SHH - CHL AD INF	8	17430	19754	18577	0	0	0	100
PMC_99	Embryonal - MB SHH - CHL AD INF	9	20480	22564	21554	0	0	0	100
PMC_99	Embryonal - MB SHH - CHL AD INF	10	23422	25792	24590	0	0	0	100
PMC_99	Embryonal - MB SHH - CHL AD INF	11	26425	28993	27761	0	0	0	100
PMC_107	Ependymal - EPN - PF A	0	432	785	583	0	38	60	2
PMC_107	Ependymal - EPN - PF A	1	1458	2025	1768	0	5	54	41
PMC_107	Ependymal - EPN - PF A	2	2752	3603	3166	0	0	9	91
PMC_107	Ependymal - EPN - PF A	3	4308	5483	4872	0	0	4	96
PMC_107	Ependymal - EPN - PF A	4	6185	7618	6842	0	0	0	100
PMC_107	Ependymal - EPN - PF A	5	8236	9878	9017	0	0	0	100
PMC_107	Ependymal - EPN - PF A	6	10478	12170	11349	0	0	0	100
PMC_107	Ependymal - EPN - PF A	7	12788	14649	13747	0	0	0	100
PMC_107	Ependymal - EPN - PF A	8	15358	17158	16319	0	0	0	100
PMC_107	Ependymal - EPN - PF A	9	17912	19906	18995	0	0	0	100
PMC_107	Ependymal - EPN - PF A	10	20548	22679	21677	0	0	0	100
PMC_107	Ependymal - EPN - PF A	11	23430	25443	24468	0	0	0	100
PMC_68	Embryonal - MB G3G4 - G3	0	481	834	618	0	56	43	1
PMC_68	Embryonal - MB G3G4 - G3	1	1634	2120	1866	1	9	78	12
PMC_68	Embryonal - MB G3G4 - G3	2	3013	3697	3348	0	1	57	42
PMC_68	Embryonal - MB G3G4 - G3	3	4463	5638	5116	0	0	29	71
PMC_68	Embryonal - MB G3G4 - G3	4	6495	7881	7167	0	0	8	92
PMC_68	Embryonal - MB G3G4 - G3	5	8758	10040	9441	0	0	1	99
PMC_68	Embryonal - MB G3G4 - G3	6	11100	12591	11882	0	0	2	98
PMC_68	Embryonal - MB G3G4 - G3	7	13704	15126	14400	0	0	0	100
PMC_68	Embryonal - MB G3G4 - G3	8	16223	17786	17083	0	0	0	100
PMC_68	Embryonal - MB G3G4 - G3	9	18815	20694	19858	0	0	0	100
PMC_68	Embryonal - MB G3G4 - G3	10	21659	23481	22645	0	0	0	100
PMC_68	Embryonal - MB G3G4 - G3	11	24520	26562	25563	0	0	0	100
PMC_104	Embryonal - ATRT - MYC	0	472	872	653	0	20	78	2
PMC_104	Embryonal - ATRT - MYC	1	1670	2221	1935	1	1	35	63
PMC_104	Embryonal - ATRT - MYC	2	3176	3924	3484	0	0	8	92
PMC_104	Embryonal - ATRT - MYC	3	4810	5953	5309	0	0	1	99
PMC_104	Embryonal - ATRT - MYC	4	6805	8077	7465	0	0	0	100
PMC_104	Embryonal - ATRT - MYC	5	9055	10559	9851	0	0	0	100
PMC_104	Embryonal - ATRT - MYC	6	11295	13084	12382	0	0	0	100
PMC_104	Embryonal - ATRT - MYC	7	13736	15934	15003	0	0	0	100
PMC_104	Embryonal - ATRT - MYC	8	16419	18732	17775	0	0	0	100
PMC_104	Embryonal - ATRT - MYC	9	19249	21706	20637	0	0	0	100
PMC_104	Embryonal - ATRT - MYC	10	22172	24627	23541	0	0	0	100
PMC_104	Embryonal - ATRT - MYC	11	25139	27764	26547	0	0	0	100
PMC_97.1	Glioblastoma - DMG - K27	0	501	874	676	0	47	52	1
PMC_97.1	Glioblastoma - DMG - K27	1	1755	2418	2054	0	8	69	23
PMC_97.1	Glioblastoma - DMG - K27	2	3214	4198	3657	0	0	32	68
PMC_97.1	Glioblastoma - DMG - K27	3	5112	6255	5607	0	0	11	89
PMC_97.1	Glioblastoma - DMG - K27	4	7352	8714	7873	0	0	1	99
PMC_97.1	Glioblastoma - DMG - K27	5	9575	11140	10376	0	0	0	100
PMC_97.1	Glioblastoma - DMG - K27	6	12090	13944	13041	0	0	0	100
PMC_97.1	Glioblastoma - DMG - K27	7	14792	16648	15797	0	0	0	100
PMC_97.1	Glioblastoma - DMG - K27	8	17323	19458	18723	0	0	0	100
PMC_97.1	Glioblastoma - DMG - K27	9	20466	22579	21772	0	0	0	100
PMC_97.1	Glioblastoma - DMG - K27	10	23559	25656	24866	0	0	0	100
PMC_97.1	Glioblastoma - DMG - K27	11	26916	28878	28051	0	0	0	100
PMC_108	Glioblastoma - DMG - K27	0	385	837	576	0	67	33	0
PMC_108	Glioblastoma - DMG - K27	1	1461	2086	1750	0	18	67	15
PMC_108	Glioblastoma - DMG - K27	2	2795	3566	3150	0	6	54	40
PMC_108	Glioblastoma - DMG - K27	3	4329	5306	4805	0	2	27	71
PMC_108	Glioblastoma - DMG - K27	4	6059	7253	6734	0	1	13	86
PMC_108	Glioblastoma - DMG - K27	5	8186	9467	8866	0	0	7	93
PMC_108	Glioblastoma - DMG - K27	6	10369	11826	11151	0	0	1	99
PMC_108	Glioblastoma - DMG - K27	7	12502	14250	13520	0	0	1	99
PMC_108	Glioblastoma - DMG - K27	8	14861	16960	16018	0	0	0	100
PMC_108	Glioblastoma - DMG - K27	9	17161	19348	18595	0	0	1	99
PMC_108	Glioblastoma - DMG - K27	10	19854	21872	21234	0	0	0	100
PMC_108	Glioblastoma - DMG - K27	11	22924	24735	23969	0	0	0	100
PMC_5	Embryonal - MB G3G4 - G4	0	439	942	643	0	8	85	7
PMC_5	Embryonal - MB G3G4 - G4	1	1701	2316	1964	0	1	14	85
PMC_5	Embryonal - MB G3G4 - G4	2	3095	4142	3497	0	0	1	99
PMC_5	Embryonal - MB G3G4 - G4	3	4809	5830	5327	0	0	0	100
PMC_5	Embryonal - MB G3G4 - G4	4	6970	8112	7464	0	0	0	100
PMC_5	Embryonal - MB G3G4 - G4	5	9067	10490	9837	0	0	0	100
PMC_5	Embryonal - MB G3G4 - G4	6	11594	13094	12378	0	0	0	100
PMC_5	Embryonal - MB G3G4 - G4	7	14080	15900	15010	0	0	0	100
PMC_5	Embryonal - MB G3G4 - G4	8	16998	18794	17788	0	0	0	100
PMC_5	Embryonal - MB G3G4 - G4	9	19763	21526	20638	0	0	0	100
PMC_5	Embryonal - MB G3G4 - G4	10	22578	24438	23538	0	0	0	100
PMC_5	Embryonal - MB G3G4 - G4	11	25787	27501	26551	0	0	0	100
PMC_109	Embryonal - MB G3G4 - G3	0	437	749	603	0	40	60	0
PMC_109	Embryonal - MB G3G4 - G3	1	1536	2154	1822	0	6	67	27
PMC_109	Embryonal - MB G3G4 - G3	2	2846	3574	3253	0	0	27	73
PMC_109	Embryonal - MB G3G4 - G3	3	4566	5376	4991	0	0	7	93
PMC_109	Embryonal - MB G3G4 - G3	4	6439	7549	6984	0	0	1	99
PMC_109	Embryonal - MB G3G4 - G3	5	8530	9879	9200	0	0	0	100
PMC_109	Embryonal - MB G3G4 - G3	6	10875	12374	11576	0	0	0	100
PMC_109	Embryonal - MB G3G4 - G3	7	13310	14943	14054	0	0	0	100
PMC_109	Embryonal - MB G3G4 - G3	8	15951	17783	16681	0	0	0	100
PMC_109	Embryonal - MB G3G4 - G3	9	18734	20458	19381	0	0	0	100
PMC_109	Embryonal - MB G3G4 - G3	10	21330	23300	22145	0	0	0	100
PMC_109	Embryonal - MB G3G4 - G3	11	24198	26198	24970	0	0	0	91
PMC_101	Ependymal - EPN - PF B	0	390	783	604	0	58	41	1
PMC_101	Ependymal - EPN - PF B	1	1505	2172	1849	0	5	74	21
PMC_101	Ependymal - EPN - PF B	2	2924	3842	3330	0	0	36	64
PMC_101	Ependymal - EPN - PF B	3	4678	5772	5116	0	0	9	91
PMC_101	Ependymal - EPN - PF B	4	6650	7930	7172	0	0	2	98
PMC_101	Ependymal - EPN - PF B	5	8763	10249	9432	0	0	0	100
PMC_101	Ependymal - EPN - PF B	6	11143	12794	11843	0	0	0	100
PMC_101	Ependymal - EPN - PF B	7	13480	15347	14343	0	0	0	100
PMC_101	Ependymal - EPN - PF B	8	16179	17971	17009	0	0	0	100
PMC_101	Ependymal - EPN - PF B	9	18760	20823	19757	0	0	0	100
PMC_101	Ependymal - EPN - PF B	10	21505	23766	22580	0	0	0	100
PMC_101	Ependymal - EPN - PF B	11	24424	26627	25474	0	0	0	100
PMC_98	Other glioma - LGG PA - PA	0	562	924	751	0	52	48	0
PMC_98	Other glioma - LGG PA - PA	1	1930	2634	2259	0	17	70	13
PMC_98	Other glioma - LGG PA - PA	2	3539	4387	4034	0	12	57	31
PMC_98	Other glioma - LGG PA - PA	3	5579	6597	6135	0	4	45	51
PMC_98	Other glioma - LGG PA - PA	4	7939	9100	8559	2	4	29	65
PMC_98	Other glioma - LGG PA - PA	5	10529	12080	11296	0	5	35	60
PMC_98	Other glioma - LGG PA - PA	6	13430	14876	14192	1	3	19	77
PMC_98	Other glioma - LGG PA - PA	7	16473	17876	17158	0	0	21	79
PMC_98	Other glioma - LGG PA - PA	8	19480	21148	20322	0	0	17	83
PMC_98	Other glioma - LGG PA - PA	9	22791	24550	23613	0	0	21	79
PMC_98	Other glioma - LGG PA - PA	10	25980	27839	26931	0	0	13	87
PMC_98	Other glioma - LGG PA - PA	11	29560	31302	30385	0	0	13	87
PMC_62	Embryonal - MB G3G4 - G4	0	506	914	687	0	17	75	8
PMC_62	Embryonal - MB G3G4 - G4	1	1727	2302	2055	0	0	33	67
PMC_62	Embryonal - MB G3G4 - G4	2	3247	4070	3701	0	0	11	89
PMC_62	Embryonal - MB G3G4 - G4	3	5079	6121	5645	0	0	3	97
PMC_62	Embryonal - MB G3G4 - G4	4	7186	8579	7909	0	0	0	100
PMC_62	Embryonal - MB G3G4 - G4	5	9607	11321	10431	0	0	0	100
PMC_62	Embryonal - MB G3G4 - G4	6	12242	14051	13076	0	0	0	100
PMC_62	Embryonal - MB G3G4 - G4	7	15114	16969	15846	0	0	0	100
PMC_62	Embryonal - MB G3G4 - G4	8	17969	19975	18778	0	0	0	100
PMC_62	Embryonal - MB G3G4 - G4	9	20973	23072	21796	0	0	0	100
PMC_62	Embryonal - MB G3G4 - G4	10	23982	26003	24881	0	0	0	100
PMC_62	Embryonal - MB G3G4 - G4	11	27131	29123	28076	0	0	0	100
PMC_102	Embryonal - ATRT - TYR	0	397	677	510	0	49	50	1
PMC_102	Embryonal - ATRT - TYR	1	1203	1729	1521	0	7	65	28
PMC_102	Embryonal - ATRT - TYR	2	2478	2991	2712	0	0	21	79
PMC_102	Embryonal - ATRT - TYR	3	3859	4435	4147	0	0	1	99
PMC_102	Embryonal - ATRT - TYR	4	5480	6109	5782	0	0	0	100
PMC_102	Embryonal - ATRT - TYR	5	7563	7646	7615	0	0	0	100
PMC_102	Embryonal - ATRT - TYR	6	7667	7674	7672	0	0	0	100
PMC_102	Embryonal - ATRT - TYR	7	7667	7674	7671	0	0	0	100
PMC_102	Embryonal - ATRT - TYR	8	7667	7674	7672	0	0	0	100
PMC_102	Embryonal - ATRT - TYR	9	7667	7674	7672	0	0	0	100
PMC_102	Embryonal - ATRT - TYR	10	7667	7674	7672	0	0	0	100
PMC_102	Embryonal - ATRT - TYR	11	7667	7674	7672	0	0	0	100
PMC_112	Other glioma - LGG PA - PA	0	378	703	538	0	64	36	0
PMC_112	Other glioma - LGG PA - PA	1	1373	1892	1633	0	21	70	9
PMC_112	Other glioma - LGG PA - PA	2	2546	3240	2943	0	6	58	36
PMC_112	Other glioma - LGG PA - PA	3	4048	4812	4496	0	3	34	63
PMC_112	Other glioma - LGG PA - PA	4	5715	6795	6296	0	1	20	79
PMC_112	Other glioma - LGG PA - PA	5	7681	8797	8306	0	0	3	97
PMC_112	Other glioma - LGG PA - PA	6	9730	11081	10425	0	0	2	98
PMC_112	Other glioma - LGG PA - PA	7	12036	13294	12647	0	0	0	100
PMC_112	Other glioma - LGG PA - PA	8	14231	15732	14992	0	0	0	100
PMC_112	Other glioma - LGG PA - PA	9	16663	18148	17436	0	0	0	100
PMC_112	Other glioma - LGG PA - PA	10	19061	20677	19907	0	0	0	100
PMC_112	Other glioma - LGG PA - PA	11	21582	23470	22479	0	0	0	100
PMC_105	Glioblastoma - DMG - K27	0	421	900	574	0	49	50	1
PMC_105	Glioblastoma - DMG - K27	1	1340	2136	1761	0	3	47	50
PMC_105	Glioblastoma - DMG - K27	2	2772	3686	3188	0	0	7	93
PMC_105	Glioblastoma - DMG - K27	3	4480	5393	4881	0	0	0	100
PMC_105	Glioblastoma - DMG - K27	4	6353	7227	6857	0	0	0	100
PMC_105	Glioblastoma - DMG - K27	5	8545	9403	9027	0	0	0	100
PMC_105	Glioblastoma - DMG - K27	6	11019	11504	11334	0	0	0	100
PMC_105	Glioblastoma - DMG - K27	7	12050	12064	12061	0	0	0	100
PMC_105	Glioblastoma - DMG - K27	8	12050	12064	12061	0	0	0	100
PMC_105	Glioblastoma - DMG - K27	9	12050	12064	12061	0	0	0	100
PMC_105	Glioblastoma - DMG - K27	10	12050	12064	12061	0	0	0	100
PMC_105	Glioblastoma - DMG - K27	11	12050	12064	12061	0	0	0	100
PMC_103	Other glioma - PXA - PXA	0	431	874	595	0	60	40	0
PMC_103	Other glioma - PXA - PXA	1	1515	2081	1790	0	20	64	16
PMC_103	Other glioma - PXA - PXA	2	2831	3653	3205	0	6	56	38
PMC_103	Other glioma - PXA - PXA	3	4464	5561	4926	0	2	25	73
PMC_103	Other glioma - PXA - PXA	4	6345	7512	6920	0	0	18	82
PMC_103	Other glioma - PXA - PXA	5	8399	9870	9113	0	0	8	92
PMC_103	Other glioma - PXA - PXA	6	10757	12609	11454	0	0	7	93
PMC_103	Other glioma - PXA - PXA	7	13068	15013	13879	0	0	1	99
PMC_103	Other glioma - PXA - PXA	8	15471	17629	16479	0	0	1	99
PMC_103	Other glioma - PXA - PXA	9	18234	20424	19101	0	0	0	100
PMC_103	Other glioma - PXA - PXA	10	20878	23259	21825	0	0	1	99
PMC_103	Other glioma - PXA - PXA	11	23506	26105	24661	0	0	1	99
PMC_29	Other glioma - LGG PA - PA	0	415	761	613	0	80	20	0
PMC_29	Other glioma - LGG PA - PA	1	1601	2105	1822	0	54	44	2
PMC_29	Other glioma - LGG PA - PA	2	2808	3676	3277	0	42	53	5
PMC_29	Other glioma - LGG PA - PA	3	4328	5620	5024	0	28	63	9
PMC_29	Other glioma - LGG PA - PA	4	6365	7692	7041	0	25	60	15
PMC_29	Other glioma - LGG PA - PA	5	8606	9975	9294	0	12	69	19
PMC_29	Other glioma - LGG PA - PA	6	10866	12311	11673	0	19	61	20
PMC_29	Other glioma - LGG PA - PA	7	13260	14855	14163	0	17	59	24
PMC_29	Other glioma - LGG PA - PA	8	15910	17479	16796	0	9	65	26
PMC_29	Other glioma - LGG PA - PA	9	18542	20348	19480	0	9	68	23
PMC_29	Other glioma - LGG PA - PA	10	21424	23406	22239	0	7	71	22
PMC_29	Other glioma - LGG PA - PA	11	24148	26297	25073	0	4	73	23
PMC_69	Embryonal - MB G3G4 - G3	0	464	801	642	0	21	77	2
PMC_69	Embryonal - MB G3G4 - G3	1	1643	2138	1898	0	2	40	58
PMC_69	Embryonal - MB G3G4 - G3	2	3057	3795	3414	0	0	11	89
PMC_69	Embryonal - MB G3G4 - G3	3	4793	5661	5206	0	0	1	99
PMC_69	Embryonal - MB G3G4 - G3	4	6662	7798	7301	0	0	0	100
PMC_69	Embryonal - MB G3G4 - G3	5	8930	10278	9644	0	0	0	100
PMC_69	Embryonal - MB G3G4 - G3	6	11373	12867	12112	0	0	0	100
PMC_69	Embryonal - MB G3G4 - G3	7	13674	15507	14650	0	0	0	100
PMC_69	Embryonal - MB G3G4 - G3	8	16471	18305	17357	0	0	0	100
PMC_69	Embryonal - MB G3G4 - G3	9	19276	21176	20131	0	0	0	100
PMC_69	Embryonal - MB G3G4 - G3	10	21876	23954	22978	0	0	0	100
PMC_69	Embryonal - MB G3G4 - G3	11	25025	27280	25934	0	0	0	100
PMC_2	Other glioma - PXA - PXA	0	415	797	580	0	89	11	0
PMC_2	Other glioma - PXA - PXA	1	1456	2010	1720	0	70	29	1
PMC_2	Other glioma - PXA - PXA	2	2799	3454	3100	0	43	48	9
PMC_2	Other glioma - PXA - PXA	3	4237	5283	4743	1	36	55	8
PMC_2	Other glioma - PXA - PXA	4	6033	7185	6635	0	24	59	17
PMC_2	Other glioma - PXA - PXA	5	8163	9447	8778	1	15	60	24
PMC_2	Other glioma - PXA - PXA	6	10190	11823	11034	0	19	56	25
PMC_2	Other glioma - PXA - PXA	7	12448	14150	13351	0	11	60	29
PMC_2	Other glioma - PXA - PXA	8	14908	16698	15851	0	10	57	33
PMC_2	Other glioma - PXA - PXA	9	17242	19280	18408	0	5	56	39
PMC_2	Other glioma - PXA - PXA	10	19554	21848	21005	0	7	47	46
PMC_2	Other glioma - PXA - PXA	11	22317	24718	23723	0	3	48	49
PMC_97.2	Glioblastoma - DMG - K27	0	533	973	717	0	38	59	3
PMC_97.2	Glioblastoma - DMG - K27	1	1810	2476	2154	1	7	49	43
PMC_97.2	Glioblastoma - DMG - K27	2	3446	4368	3850	0	0	19	81
PMC_97.2	Glioblastoma - DMG - K27	3	5369	6535	5894	0	0	0	100
PMC_97.2	Glioblastoma - DMG - K27	4	7615	8867	8230	0	0	1	99
PMC_97.2	Glioblastoma - DMG - K27	5	10223	11435	10833	0	0	0	100
PMC_97.2	Glioblastoma - DMG - K27	6	12784	14185	13577	0	0	0	100
PMC_97.2	Glioblastoma - DMG - K27	7	15567	17075	16426	0	0	0	100
PMC_97.2	Glioblastoma - DMG - K27	8	18598	20203	19493	0	0	0	100
PMC_97.2	Glioblastoma - DMG - K27	9	21836	23495	22615	0	0	0	100
PMC_97.2	Glioblastoma - DMG - K27	10	24881	26554	25789	0	0	0	100
PMC_97.2	Glioblastoma - DMG - K27	11	28205	29986	29086	0	0	0	100
