# Supplementary material for: Ultra-fast deep-learned CNS tumour classification during surgery
Source: Nature. 2023 Oct 11;622(7984):842–9. doi: 10.1038/s41586-023-06615-2 (PMC10600004; doi:10.1038/s41586-023-06615-2)
Supplement: Supplementary file 11 — Supplementary Table 8 [file 41586_2023_6615_MOESM11_ESM.xlsx]

## Sheet: Sheet1
Table_1_number	sample_name	number_probes	Max score	Max score class	Reference class	Control - CONTR - ADENOPIT	Control - CONTR - CEBM	Control - CONTR - HEMI	Control - CONTR - HYPTHAL	Control - CONTR - INFLAM	Control - CONTR - PINEAL	Control - CONTR - PONS	Control - CONTR - REACT	Control - CONTR - WM	Embryonal - ATRT - MYC	Embryonal - ATRT - SHH	Embryonal - ATRT - TYR	Embryonal - CNS NB - FOXR2	Embryonal - ETMR - ETMR	Embryonal - HGNET - BCOR	Embryonal - MB G3G4 - G3	Embryonal - MB G3G4 - G4	Embryonal - MB SHH - CHL AD INF	Embryonal - MB WNT - WNT	Ependymal - EPN - MPE	Ependymal - EPN - PF A	Ependymal - EPN - PF B	Ependymal - EPN - RELA	Ependymal - EPN - SPINE	Ependymal - EPN - YAP	Ependymal - SUBEPN - ALL	Glio-neuronal - CN - CN	Glio-neuronal - DLGNT - DLGNT	Glio-neuronal - ENB - A	Glio-neuronal - ENB - B	Glio-neuronal - LGG - DIG/DIA	Glio-neuronal - LGG - DNT	Glio-neuronal - LGG - GG	Glio-neuronal - LGG - RGNT	Glio-neuronal - LIPN - LIPN	Glio-neuronal - PGG - nC	Glio-neuronal - RETB - RETB	Glioblastoma - DMG - K27	Glioblastoma - GBM - G34	Glioblastoma - GBM - MES	Glioblastoma - GBM - MID	Glioblastoma - GBM - MYCN	Glioblastoma - GBM - RTK I	Glioblastoma - GBM - RTK II
1	INTRA_1	558	0.516429	Glio-neuronal - RETB - RETB	['Sella - CPH - ADM']	0.00439301	0.000569183	0.117165	0.00122781	0.000870265	0.00534522	0.00138773	0.0195242	0.00390334	0.000393421	0.000633857	0.00340392	3.2488e+09	1.52965e+11	2.70747e+11	0.000344955	6.51806e+09	6.69939e+08	3.77056e+09	0.000158086	2.16283e+07	1.37005e+11	0.000165819	0.00255519	4.70673e+09	0.00594538	0.00199627	0.000640044	0.000133487	0.000214985	2.23241e+11	0.00864437	0.00075271	3.90005e+11	1.99561e+09	0.00506564	0.516429	3.6899e+08	5.73081e+08	0.000564906	9.67314e+08	7.13671e+08	1.96024e+10	2.45932e+10
1	INTRA_1	1771	0.801539	Other glioma - LGG PA - PA	['Sella - CPH - ADM']	0.000437962	2.52616e+10	0.0132807	0.000304383	0.000382052	4.2461e+09	0.000756445	0.00250231	0.00041795	2.89881e+11	4.51427e+10	9.55424e+09	0.000150624	0.00597946	2.18247e+10	9.87309e+08	9.42425e+08	1.73391e+09	3.94466e+08	0.000302358	888148	1.12181e+09	5.79846e+09	0.000476409	2.61485e+09	0.000307258	0.000102034	0.00744953	2.68772e+10	9.88471e+09	4.44771e+09	0.0054105	1.4575e+11	1.20609e+11	1.09441e+08	0.0617877	0.000465468	0.000535449	4.79437e+09	0.000517815	0.00254799	3.46968e+08	0.000188808	9.39001e+09
1	INTRA_1	2980	0.507212	Control - CONTR - INFLAM	['Sella - CPH - ADM']	0.00031746	7.3268e+07	0.000267895	6.93746e+07	0.507212	3.7569e+10	0.000268775	0.0154637	2.12958e+10	0.000326132	0.00049815	0.000252304	0.00036747	0.000255084	6.10554e+09	0.000314708	3.12143e+10	2.29847e+07	7.13644e+07	0.000200313	4.51454e+06	2.2476e+08	2.53747e+10	1.55169e+10	2.9802e+08	3.25847e+10	8.53952e+09	0.000469227	1.04594e+10	0.000142113	7.42193e+10	0.000143824	1.00269e+10	4.44437e+09	1.19151e+09	0.000349698	0.0021741	1.24694e+11	9.22852e+09	8.66035e+10	4.75255e+09	8.51954e+06	5.95779e+09	1.16379e+09
1	INTRA_1	4660	0.631323	Other glioma - CHGL - CHGL	['Sella - CPH - ADM']	0.0107726	1.98528e+08	0.00156764	7.74857e+08	8.40579e+10	0.000776453	5.70522e+10	0.00113265	1.056e+11	7.42133e+08	7.1081e+06	1.19097e+09	2.07304e+09	7.95726e+07	3.37437e+10	2.48526e+07	2.02755e+06	807.2	5657.16	0.000860105	8125.85	3.4183e+08	1.389e+10	0.000310659	2.36085e+09	0.000360278	3.01246e+11	0.000139958	2.55663e+07	8.81691e+10	6.71134e+10	6.3582e+09	2.40004e+11	713012	7288.33	0.00372608	0.000104087	3.0408e+08	3.03422e+07	0.000186883	3.59513e+08	1.93568e+06	1.93014e+06	4.94953e+07
1	INTRA_1	6688	0.842135	Control - CONTR - INFLAM	['Sella - CPH - ADM']	6.62839e+10	5.14261e+06	1.08824e+11	2.11396e+06	0.842135	1.41382e+08	3.61488e+10	0.00357001	5.97717e+06	5.1808e+10	4.71752e+11	2.75662e+10	1.96757e+10	1.50665e+11	4.80355e+10	1.23779e+10	3.95874e+08	5.18124e+07	470282	0.00200048	2.76218e+06	5.93628e+08	4.42869e+09	7.146e+10	1.55551e+09	3.63565e+10	8.4203e+08	1.72364e+09	1.63988e+09	7.06633e+09	6.29919e+10	1.03806e+09	7.37128e+07	5.1429e+06	3.63306e+06	0.000101374	7.34212e+10	2.644e+08	4.71672e+08	0.000105394	2.16493e+06	2.76148e+07	5.70207e+07	9.21177e+07
1	INTRA_1	8816	0.816249	Control - CONTR - INFLAM	['Sella - CPH - ADM']	0.000166492	1.96972e+07	2.46578e+11	3.47205e+06	0.816249	2.35354e+09	1.52016e+10	0.00572747	6.1895e+06	6.65654e+09	1.61404e+11	1.20037e+11	1.51892e+09	1.13357e+10	9.75643e+10	2.76056e+09	1.83559e+08	2.04944e+09	6.77945e+06	0.0016064	1.22067e+07	3.78225e+08	2.07966e+10	9.09291e+10	1.18364e+08	2.4581e+09	6.46575e+08	2.33334e+08	1.98315e+09	0.000132208	9.23635e+10	8.63153e+07	6.23015e+06	1.38684e+08	3.67166e+06	0.000205922	0.00012143	2.54239e+08	2.10098e+09	5.03534e+11	3.21671e+07	2.62574e+07	1.44621e+08	2.38569e+08
1	INTRA_1	11387	0.920745	Control - CONTR - INFLAM	['Sella - CPH - ADM']	4.62384e+10	4.79236e+07	4.1284e+09	4.47489e+07	0.920745	1.14194e+08	4.41625e+09	0.00574024	2.02254e+07	1.8864e+11	1.79632e+11	7.17184e+09	4.54995e+06	3.13348e+09	8.31234e+09	1.21325e+09	2.01322e+06	9.77658e+06	2.00917e+06	0.00740724	1.41143e+07	4.56175e+09	2.32358e+09	0.00165329	4.70377e+08	7.22242e+08	6.4859e+07	3.91573e+06	4.29349e+06	6.17797e+09	5.46806e+10	2.58167e+06	6.68305e+07	544691	45768.4	0.000122023	8.87585e+10	1.87122e+07	1.92404e+07	3.63752e+10	5285.96	1.24164e+06	1.78261e+06	6.66881e+06
1	INTRA_1	13825	0.938237	Melanocytic - MELCYT - MELCYT	['Sella - CPH - ADM']	1.98621e+10	3.83447e+09	0.000472154	8.88314e+09	0.000795126	4.28666e+10	0.000138622	0.00253953	2.3165e+09	9.25251e+08	4.56081e+09	0.000649222	8.13928e+09	2.76865e+09	3.76556e+08	1.64935e+11	8.81438e+10	2.2354e+08	4.48714e+08	2.75795e+10	63101	4.22197e+08	1.44912e+08	4.02403e+10	5.3904e+08	2.2658e+09	3.74407e+06	0.0078944	7.1228e+10	2.57084e+09	2.5148e+11	0.000205474	3.12458e+09	6.68474e+09	77673.9	0.00040797	0.00243277	1.34949e+10	807575	1.13277e+10	4.58495e+08	950179	1.39106e+08	7.3775e+06
1	INTRA_1	16323	0.845231	Melanocytic - MELCYT - MELCYT	['Sella - CPH - ADM']	1.73329e+10	9.05206e+10	0.00118609	8.63077e+10	0.00261543	0.000132239	0.000761819	0.0146281	9.16481e+08	2.38328e+11	0.000163518	0.00220202	8.09983e+09	5.99071e+09	2.80234e+08	6.63479e+09	0.000624104	7.90967e+08	2.13968e+09	0.000179277	1.05752e+07	1.30714e+09	1.81887e+10	0.000255396	7.99661e+08	1.28265e+11	3.20522e+07	0.00735803	5.83238e+10	3.88426e+10	0.00012818	0.00121961	2.34809e+11	3.26736e+10	1.12144e+07	0.00353972	0.00324877	2.55341e+09	3.72383e+06	6.64102e+09	4.75714e+07	1.64811e+06	4.35136e+07	3.11212e+07
1	INTRA_1	19031	0.680952	Sella - PITUI SCO GCT - SCO GCT	['Sella - CPH - ADM']	0.00253517	1.90046e+09	0.00612839	1.45117e+10	0.000597627	0.0319429	0.000134348	0.00483384	9.83532e+09	5.78111e+09	1.00132e+09	8.34012e+10	4.32762e+06	4.75331e+06	2.38558e+11	3.49272e+08	1.68088e+08	1.1274e+06	5.20875e+06	0.000871968	2.69069e+06	1.32448e+09	4.1519e+10	0.00167081	1.23118e+10	2.10222e+10	2.27969e+08	7.53418e+10	8.33953e+08	0.00038109	0.000248763	8.84769e+09	0.00017718	5.37189e+06	37606.7	3.5707e+11	0.00102952	5.89382e+06	1.28927e+06	5.40294e+09	1.15069e+06	3.57579e+07	2.14395e+06	3.47071e+07
1	INTRA_1	21453	0.867561	Sella - PITUI SCO GCT - SCO GCT	['Sella - CPH - ADM']	0.000801345	2.46732e+08	0.00077505	1.12477e+08	0.00023187	0.0011947	4.60825e+08	0.00266999	3.11364e+10	2.58357e+10	2.74753e+09	4.04995e+11	1.47337e+06	9.6062e+06	1.68495e+11	1.08052e+08	2.15106e+07	506685	3.03274e+07	0.000212421	149934	5.0111e+08	5.68464e+09	0.000544303	1.27635e+09	7.52199e+10	2.57852e+07	2.57343e+11	1.73719e+10	0.000563882	0.000168405	1.46748e+10	3.99957e+10	648784	5416.61	2.50204e+11	5.30393e+10	9.65985e+06	1.51999e+07	0.000353602	1.70653e+06	6.45892e+06	1.20182e+07	2.27256e+09
1	INTRA_1	24283	0.750282	Sella - PITUI SCO GCT - SCO GCT	['Sella - CPH - ADM']	0.00117651	1.08361e+10	0.00131602	5.38611e+08	0.000629449	0.0148767	7.44566e+10	0.00407375	8.25299e+09	1.06421e+11	1.12442e+10	5.79782e+09	3.11115e+06	9.8727e+06	5.07232e+10	728586	1.87128e+09	2.24515e+06	1.55849e+08	0.000674435	499107	1.86249e+09	8.2483e+10	0.00106091	1.50963e+09	2.1947e+10	4.41968e+09	2.18374e+10	1.8387e+09	0.000822757	0.000577628	2.14214e+09	7.71426e+10	1.33277e+07	1.35598e+06	3.4692e+10	0.000337684	7.38342e+06	1.3496e+07	0.000244799	1.69881e+07	6.45236e+07	768911	1.50117e+08
2	INTRA_2	530	0.448729	Pineal - PIN T - PB B	['Embryonal - MB G3G4 - G3']	1.98127e+10	1.09451e+11	1.71892e+11	2.1272e+08	2.24027e+11	0.000967413	2.55028e+11	5.02356e+09	6.62258e+09	0.00226678	0.0141299	0.0153513	0.0027547	0.00588476	7.51704e+10	0.110599	0.0221997	0.000847331	0.00150149	2.68253e+09	8.58171e+08	1.90522e+08	0.00046173	2.77007e+09	2.0615e+08	3.43822e+08	1.52869e+08	0.00841299	0.00100075	0.000389399	2.7069e+10	0.000211067	7.41114e+07	1.94871e+10	3.35068e+10	7.97244e+10	0.0765416	0.000132323	0.000120216	1.47401e+08	0.000321391	1.571e+11	5.54974e+07	1.94952e+09
2	INTRA_2	1766	0.721657	Embryonal - MB G3G4 - G3	['Embryonal - MB G3G4 - G3']	5.29305e+08	1.17315e+10	1.32973e+08	3.35273e+06	2.55606e+06	0.000124482	2.68005e+06	617632	1.16227e+08	2.06967e+11	0.000252303	9.65529e+09	0.0262374	0.00012635	0.000476095	0.721657	0.0764105	0.000354055	0.027248	1.91781e+10	1.01217e+10	8.75657e+08	0.000193894	3.08397e+07	1.721e+08	9.42251e+06	1.49613e+08	1.66098e+09	2.07863e+11	3.07765e+11	547728	3.99136e+07	3.58125e+06	1.84381e+10	5.58552e+09	2.82777e+11	0.00163369	7.48092e+09	3.00938e+11	1.57274e+06	5.9538e+10	2.43616e+11	6.74815e+07	4.26616e+06
2	INTRA_2	3235	0.935576	Embryonal - MB G3G4 - G3	['Embryonal - MB G3G4 - G3']	2.09891e+09	5.39694e+07	2.25977e+06	283.88	1.09049e+08	2.77006e+09	544.189	460416	1.72263e+06	0.000374365	0.000498791	1.33365e+11	0.000317606	0.000374888	1.06097e+10	0.935576	0.00254081	6.42935e+09	0.00258497	1.40735e+10	1.54638e+08	1.41653e+08	1.51163e+11	1.13332e+06	2.43083e+08	946055	1.1284e+06	5.23257e+07	9.65329e+09	3.09797e+11	35848	3.89175e+06	37051.1	2.13765e+06	4.00678e+08	1.38905e+11	0.000684151	2.92981e+08	7.37461e+10	1.59751e+06	1.31406e+10	2.37493e+10	4.22983e+07	1.73614e+07
2	INTRA_2	4999	0.983235	Embryonal - MB G3G4 - G3	['Embryonal - MB G3G4 - G3']	2.05425e+06	2.51671e+07	6025.33	28.9301	4.03131e+06	1.38464e+10	30.2917	442455	214194	4.16638e+09	1.94114e+10	6.59286e+08	2.09654e+10	6.73659e+09	3.75917e+09	0.983235	0.00817822	1.03279e+10	0.00258734	1.33338e+09	1.12146e+08	1.27315e+07	3.23723e+08	57760.1	1.15955e+06	151409	184131	1.88504e+06	4.09468e+09	2.49397e+10	278266	1.14235e+06	5545.42	1.66275e+06	2.50209e+07	2.11062e+09	0.000335185	1.21777e+08	1.55872e+10	73774.4	9.3429e+07	5.61093e+08	954805	1.6735e+07
2	INTRA_2	7154	0.981605	Embryonal - MB G3G4 - G3	['Embryonal - MB G3G4 - G3']	1.92185e+06	3.14118e+06	8542.61	1.83646	2.12154e+06	8.4675e+08	496.451	1.72883e+06	566274	6.7541e+09	2.13762e+11	3.3159e+08	2.44175e+10	2.99309e+09	7.78758e+08	0.981605	0.00708421	1.67891e+11	0.00507398	1.60624e+07	630624	95729.5	1.53455e+09	4292.71	8658.66	4358.07	112086	8.1331e+06	3.33612e+10	1.25176e+11	33699.5	788817	3096.27	1.38005e+06	3.16642e+08	2.97418e+09	0.000326748	1.43784e+08	1.30912e+10	1.05798e+06	3.36447e+08	9.03818e+07	789114	1.16742e+06
2	INTRA_2	9526	0.986164	Embryonal - MB G3G4 - G3	['Embryonal - MB G3G4 - G3']	1.40367e+06	1.1348e+07	171107	21.458	3.06806e+06	7.50084e+06	76.2133	3.38741e+06	1.42593e+06	1.88791e+11	2.63903e+10	5.59962e+08	1.02585e+09	1.76809e+10	3.31316e+09	0.986164	0.00387056	5.10774e+09	0.00233913	5.19251e+06	90534.3	148721	5.99745e+08	1133.76	669.808	24959.6	52174	1.26675e+08	6.53821e+09	1.97574e+10	40329.6	2.15182e+07	5526.47	1.61554e+06	4.71248e+06	1.55147e+09	0.000242126	9.86513e+06	7.13933e+08	1.01729e+06	2.72716e+08	2.87246e+08	427537	4.2621e+06
2	INTRA_2	12105	0.985467	Embryonal - MB G3G4 - G3	['Embryonal - MB G3G4 - G3']	93189.7	789160	8444.31	127.133	687044	4.01237e+08	410.946	63476.1	1.07363e+06	1.56343e+11	3.01361e+10	4.42802e+08	2.09324e+10	1.23946e+10	3.96247e+07	0.985467	0.00363214	9.92646e+09	0.00537898	1.69472e+07	2.99762e+06	134253	8.26712e+08	484.365	5046.41	746.564	35674.5	6.31212e+06	7.15502e+10	1.92562e+10	117363	1.05109e+07	17850.4	1.65335e+06	1.0899e+08	6.43517e+07	5.69753e+10	9.47543e+06	7.5323e+07	33639	2.36749e+08	3.6523e+07	279395	253997
2	INTRA_2	14551	0.981005	Embryonal - MB G3G4 - G3	['Embryonal - MB G3G4 - G3']	594644	3.37873e+07	40235.7	556.13	4.16168e+06	2.25215e+10	19.6651	1.38542e+06	296953	1.2013e+11	2.90581e+10	1.2899e+09	1.1764e+11	1.10248e+10	4.76756e+08	0.981005	0.0058167	5.21353e+09	0.00488525	6.30925e+06	3.65823e+06	567495	1.58697e+09	19924.1	124787	33198.3	9070.37	5.93128e+07	9.09858e+10	5.89894e+10	387808	1.09778e+06	606.815	1.07884e+06	1.44569e+08	2.04606e+08	0.000173571	5.13411e+06	7.42884e+08	52465.2	6.70594e+06	2.15054e+08	1.45303e+06	1.8663e+06
2	INTRA_2	17379	0.975386	Embryonal - MB G3G4 - G3	['Embryonal - MB G3G4 - G3']	6.43199e+06	6.76629e+06	54557.8	1203.63	2.10853e+06	4.60777e+09	316.066	87929.8	546464	5.67701e+09	1.55207e+11	9.17355e+08	8.23975e+09	5.71866e+08	6.50308e+08	0.975386	0.0111327	6.93003e+08	0.00678311	5.01295e+06	525148	6860.76	2.62646e+09	1844.2	121379	42338	112931	5.73988e+07	8.90866e+10	5.98971e+10	25421.7	1.90718e+06	106991	2.18522e+06	2.36367e+08	1.33664e+09	0.000181607	3.59514e+06	4.88826e+08	294158	4.95826e+07	2.45383e+08	1.10311e+06	1.3971e+06
2	INTRA_2	20180	0.956333	Embryonal - MB G3G4 - G3	['Embryonal - MB G3G4 - G3']	4.88177e+08	7.46716e+06	278011	3630.24	2.77606e+08	5.35221e+09	1.13375e+06	2.15124e+06	104142	3.72294e+10	7.41243e+10	0.000144449	7.53118e+07	1.83332e+11	6.73805e+07	0.956333	0.0149902	4.26036e+09	0.00147664	972482	3.78558e+06	2.71891e+08	3.54846e+09	2.48902e+06	562896	138341	567495	85297.1	1.2048e+10	6.89313e+08	9888.57	1.78182e+08	8529.38	1.10877e+07	3.73509e+06	5.7886e+06	0.000276643	5.655e+08	1.46218e+10	43369.8	498510	4.55072e+06	242834	899890
2	INTRA_2	22886	0.979615	Embryonal - MB G3G4 - G3	['Embryonal - MB G3G4 - G3']	1.59903e+08	6.4279e+07	9180.6	5038.52	208498	2.52243e+09	66420	51296	6306.48	4.9445e+08	1.80051e+11	1.43403e+11	4.59778e+08	4.12359e+10	8.79579e+06	0.979615	0.0140161	4.37612e+09	0.0012873	75651.1	1.12303e+07	6.20067e+07	9.49616e+08	285439	170682	364780	1.73356e+06	542969	2.5489e+09	1.15495e+09	27613.1	1.80207e+07	5240.09	122535	179367	742292	2.20992e+10	4.47056e+07	8.72968e+08	1.95757e+06	3.65537e+06	3.07311e+07	1.58083e+06	50947.1
2	INTRA_2	26071	0.978348	Embryonal - MB G3G4 - G3	['Embryonal - MB G3G4 - G3']	3.57597e+07	3.55541e+06	4692	13252.2	2.09996e+07	2.4523e+09	342513	1.35813e+06	2125.95	2.05064e+10	3.4797e+11	3.61675e+11	1.28673e+08	1.74859e+11	1.26398e+08	0.978348	0.00897292	1.56373e+10	0.000826904	1.02124e+07	2.0638e+07	2.38819e+08	1.20417e+10	2.08463e+07	570632	1.12468e+06	4.08804e+06	56386.9	2.74078e+08	3.96931e+09	37971	3.22754e+06	34950	1.69783e+06	1.23573e+06	5.24675e+07	8.04817e+10	1.42534e+08	1.72419e+09	623569	87681	1.85925e+07	1.73789e+06	989381
3	INTRA_3	686	0.535553	Nerve - SCHW - SCHW	['Other glioma - LGG PA - PA']	0.000398996	3.20848e+10	8.89114e+10	8.09171e+10	0.00184729	0.000172826	0.00162943	0.00351632	0.000137908	0.00584551	0.128364	0.0602909	0.000208351	0.00189678	1.48502e+08	0.00011424	7.09989e+10	1.92581e+11	1.60164e+10	0.000101646	0.000219188	0.000226964	0.00225039	0.000230619	2.54645e+10	0.00107184	7.40087e+10	0.00860635	9.07155e+09	0.000157556	0.0010286	9.05917e+10	4.88872e+10	0.00018433	6.38782e+09	0.00291346	5.57307e+10	0.000959864	0.000179112	0.00195	0.000150359	3.0062e+11	2.67868e+10	2.78034e+10
3	INTRA_3	1839	0.410698	Mesenchymal - CHORDM - CHORDM	['Other glioma - LGG PA - PA']	0.000112842	5.16869e+10	4.99956e+07	1.23405e+08	0.000926692	1.81711e+09	1.97771e+10	0.00378284	1.12137e+08	0.0172575	0.0470333	0.0505421	3.40085e+08	0.000376444	9.78958e+07	4.65136e+09	7.08279e+08	1.11998e+10	2.83119e+09	0.000849247	0.000985753	0.000639634	0.000162379	6.05332e+11	7.93067e+09	0.00195287	4.41305e+10	1.0121e+11	1.40123e+10	0.000197264	0.00418051	6.29988e+07	3.9554e+09	1.45735e+10	1.46132e+09	0.0015714	2.41865e+10	7.73582e+08	4.85495e+09	0.000440955	7.05164e+06	4.9453e+08	4.22842e+07	8.4152e+08
3	INTRA_3	3387	0.924572	Embryonal - ATRT - TYR	['Other glioma - LGG PA - PA']	7.17162e+08	9.86365e+09	1.93172e+11	1.03639e+09	0.00806456	0.000268317	1.29935e+10	0.000920446	2.08837e+08	0.00289084	0.00372782	0.924572	36278.4	3.96527e+09	1.18626e+09	2.70823e+11	3.2177e+10	5.74514e+07	9.83774e+08	0.000167355	2.89286e+07	9.48237e+09	0.000142547	8.03155e+10	5.87777e+07	2.0513e+10	4.56535e+06	3.76475e+07	3.11882e+09	0.000485777	0.00089725	4.97334e+08	8.97122e+07	312498	50933.1	2.08721e+10	0.0160483	21900.5	1.07368e+08	8.19215e+08	35874.9	2.57368e+07	811.796	1.15316e+07
3	INTRA_3	5010	0.84141	Control - CONTR - INFLAM	['Other glioma - LGG PA - PA']	2.32927e+09	7.6622e+09	1.91877e+10	1.43233e+08	0.84141	1.04796e+11	8.62465e+09	0.0120986	330146	0.00784754	0.000386448	0.0312727	4.31223e+06	2.83038e+10	1.58741e+08	3.44363e+10	1.83754e+11	1.74114e+09	1.8375e+09	5.681e+08	3.98733e+06	4.41502e+08	8.926e+08	2.20984e+09	1.2349e+08	6.06042e+08	1.08743e+08	7.30337e+09	2.19731e+10	5.6282e+10	0.000301171	3.1579e+08	7.21479e+07	1.67067e+06	876130	0.000524035	0.0171182	2.91488e+06	3.842e+06	3.79254e+08	632911	1.78828e+06	1.59522e+06	3.65274e+06
3	INTRA_3	6905	0.91262	Control - CONTR - INFLAM	['Other glioma - LGG PA - PA']	1.273e+10	9.38676e+08	2.92559e+09	1.14924e+08	0.91262	3.15277e+09	4.42572e+09	0.0100706	4.19703e+06	0.00315973	0.000268026	0.0130777	765110	1.80211e+10	1.58244e+07	3.84131e+10	1.30681e+10	9.33052e+06	1.00345e+08	3.46665e+10	64114.2	2.64808e+08	6.31371e+08	4.77935e+08	3.01865e+06	4.97688e+08	389984	7.25838e+09	2.36569e+09	4.05577e+10	1.63076e+11	5.00287e+08	1.05031e+07	3.16928e+06	105339	0.00025365	0.00788456	1.08895e+07	2.27019e+06	6.19514e+08	971452	84905.5	1.22582e+06	577347
3	INTRA_3	7357	0.919689	Control - CONTR - INFLAM	['Other glioma - LGG PA - PA']	1.40889e+10	6.01567e+08	2.18921e+10	7.98364e+07	0.919689	3.76449e+10	4.12059e+09	0.0104898	3.54354e+06	0.00184711	0.000166729	0.00813749	555995	1.36702e+10	1.98201e+06	2.02832e+09	6.78308e+08	5.8292e+06	6.77529e+06	2.37858e+09	4562.13	1.91637e+07	7.07022e+08	3.07708e+08	2.45782e+07	4.83867e+08	3.56112e+06	7.60672e+09	1.71801e+10	3.10646e+10	1.63248e+10	3.45243e+08	1.19133e+09	2.17846e+06	7372.29	0.000207322	0.00518138	1.30146e+07	2.84311e+06	8.20277e+08	93467.6	87362.5	1.4001e+06	748761
3	INTRA_3	7357	0.919689	Control - CONTR - INFLAM	['Other glioma - LGG PA - PA']	1.40889e+10	6.01567e+08	2.18921e+10	7.98364e+07	0.919689	3.76449e+10	4.12059e+09	0.0104898	3.54354e+06	0.00184711	0.000166729	0.00813749	555995	1.36702e+10	1.98201e+06	2.02832e+09	6.78308e+08	5.8292e+06	6.77529e+06	2.37858e+09	4562.13	1.91637e+07	7.07022e+08	3.07708e+08	2.45782e+07	4.83867e+08	3.56112e+06	7.60672e+09	1.71801e+10	3.10646e+10	1.63248e+10	3.45243e+08	1.19133e+09	2.17846e+06	7372.29	0.000207322	0.00518138	1.30146e+07	2.84311e+06	8.20277e+08	93467.6	87362.5	1.4001e+06	748761
3	INTRA_3	7357	0.919689	Control - CONTR - INFLAM	['Other glioma - LGG PA - PA']	1.40889e+10	6.01567e+08	2.18921e+10	7.98364e+07	0.919689	3.76449e+10	4.12059e+09	0.0104898	3.54354e+06	0.00184711	0.000166729	0.00813749	555995	1.36702e+10	1.98201e+06	2.02832e+09	6.78308e+08	5.8292e+06	6.77529e+06	2.37858e+09	4562.13	1.91637e+07	7.07022e+08	3.07708e+08	2.45782e+07	4.83867e+08	3.56112e+06	7.60672e+09	1.71801e+10	3.10646e+10	1.63248e+10	3.45243e+08	1.19133e+09	2.17846e+06	7372.29	0.000207322	0.00518138	1.30146e+07	2.84311e+06	8.20277e+08	93467.6	87362.5	1.4001e+06	748761
3	INTRA_3	7357	0.919689	Control - CONTR - INFLAM	['Other glioma - LGG PA - PA']	1.40889e+10	6.01567e+08	2.18921e+10	7.98364e+07	0.919689	3.76449e+10	4.12059e+09	0.0104898	3.54354e+06	0.00184711	0.000166729	0.00813749	555995	1.36702e+10	1.98201e+06	2.02832e+09	6.78308e+08	5.8292e+06	6.77529e+06	2.37858e+09	4562.13	1.91637e+07	7.07022e+08	3.07708e+08	2.45782e+07	4.83867e+08	3.56112e+06	7.60672e+09	1.71801e+10	3.10646e+10	1.63248e+10	3.45243e+08	1.19133e+09	2.17846e+06	7372.29	0.000207322	0.00518138	1.30146e+07	2.84311e+06	8.20277e+08	93467.6	87362.5	1.4001e+06	748761
3	INTRA_3	7357	0.919689	Control - CONTR - INFLAM	['Other glioma - LGG PA - PA']	1.40889e+10	6.01567e+08	2.18921e+10	7.98364e+07	0.919689	3.76449e+10	4.12059e+09	0.0104898	3.54354e+06	0.00184711	0.000166729	0.00813749	555995	1.36702e+10	1.98201e+06	2.02832e+09	6.78308e+08	5.8292e+06	6.77529e+06	2.37858e+09	4562.13	1.91637e+07	7.07022e+08	3.07708e+08	2.45782e+07	4.83867e+08	3.56112e+06	7.60672e+09	1.71801e+10	3.10646e+10	1.63248e+10	3.45243e+08	1.19133e+09	2.17846e+06	7372.29	0.000207322	0.00518138	1.30146e+07	2.84311e+06	8.20277e+08	93467.6	87362.5	1.4001e+06	748761
3	INTRA_3	7357	0.919689	Control - CONTR - INFLAM	['Other glioma - LGG PA - PA']	1.40889e+10	6.01567e+08	2.18921e+10	7.98364e+07	0.919689	3.76449e+10	4.12059e+09	0.0104898	3.54354e+06	0.00184711	0.000166729	0.00813749	555995	1.36702e+10	1.98201e+06	2.02832e+09	6.78308e+08	5.8292e+06	6.77529e+06	2.37858e+09	4562.13	1.91637e+07	7.07022e+08	3.07708e+08	2.45782e+07	4.83867e+08	3.56112e+06	7.60672e+09	1.71801e+10	3.10646e+10	1.63248e+10	3.45243e+08	1.19133e+09	2.17846e+06	7372.29	0.000207322	0.00518138	1.30146e+07	2.84311e+06	8.20277e+08	93467.6	87362.5	1.4001e+06	748761
3	INTRA_3	7357	0.919689	Control - CONTR - INFLAM	['Other glioma - LGG PA - PA']	1.40889e+10	6.01567e+08	2.18921e+10	7.98364e+07	0.919689	3.76449e+10	4.12059e+09	0.0104898	3.54354e+06	0.00184711	0.000166729	0.00813749	555995	1.36702e+10	1.98201e+06	2.02832e+09	6.78308e+08	5.8292e+06	6.77529e+06	2.37858e+09	4562.13	1.91637e+07	7.07022e+08	3.07708e+08	2.45782e+07	4.83867e+08	3.56112e+06	7.60672e+09	1.71801e+10	3.10646e+10	1.63248e+10	3.45243e+08	1.19133e+09	2.17846e+06	7372.29	0.000207322	0.00518138	1.30146e+07	2.84311e+06	8.20277e+08	93467.6	87362.5	1.4001e+06	748761
4	INTRA_4	588	0.561538	Control - CONTR - INFLAM	['Nerve - SCHW - SCHW']	0.00541016	4.2107e+09	0.000160498	4.9618e+08	0.561538	0.000521268	0.00130125	0.0282623	4.49432e+09	0.00639194	0.0166381	0.0330396	0.000131809	0.00495871	3.29942e+10	0.00115309	0.000196167	7.42163e+09	6.36358e+08	0.00125466	6.99078e+08	2.11363e+11	0.000127514	0.000340635	1.92518e+09	3.28686e+11	5.31941e+09	0.000395622	1.41714e+10	0.000568676	0.000271152	3.26335e+10	1.50546e+10	1.24056e+11	4.64382e+08	0.00212603	0.0212885	3.36411e+10	7.46459e+08	5.03212e+10	1.53588e+09	2.08523e+08	1.6173e+08	5.03245e+08
4	INTRA_4	1840	0.62761	Nerve - SCHW - SCHW	['Nerve - SCHW - SCHW']	0.000223831	2.67882e+08	0.00037943	2.63781e+08	0.0823757	3.62152e+10	0.00135556	0.100698	1.1945e+11	1.54506e+11	9.74839e+10	0.000109097	4.40096e+09	6.83509e+09	2.37033e+09	1.32179e+10	1.49041e+10	5.52587e+07	515345	0.000435948	3.07109e+07	3.87236e+08	1.70792e+11	1.13271e+11	1.96376e+09	1.78193e+11	1.55403e+11	0.000313022	4.11217e+07	3.09543e+10	0.000723018	0.000148242	1.32175e+11	4.04097e+11	3.77343e+08	4.07363e+11	0.000206103	2.28412e+08	3.41565e+07	8.7343e+09	1.02146e+09	5.4606e+06	2.83676e+08	5.88072e+07
4	INTRA_4	3422	0.919938	Nerve - SCHW - SCHW	['Nerve - SCHW - SCHW']	0.000243166	4.86266e+08	2.24302e+07	3.75804e+06	0.0220587	3.57849e+10	2.91937e+10	0.00356924	4.35452e+06	3.45214e+08	5.10215e+06	3.59664e+06	1.35654e+06	5.66212e+09	55928.6	2.36053e+08	663906	3.07726e+07	6.597e+06	6.85394e+09	1.06811e+06	9.51504e+07	247916	2.52988e+10	2.57091e+08	3.73315e+08	1.06683e+09	802167	8.51749e+07	0.000159614	8.49752e+09	71823.6	6.72788e+06	15002	74323.1	0.000207098	9.74544e+06	5.8223e+06	1.65931e+08	4.54267e+08	98887.5	184119	1.12923e+07	1.82896e+07
4	INTRA_4	5150	0.802017	Nerve - SCHW - SCHW	['Nerve - SCHW - SCHW']	5.50307e+11	6.94043e+07	0.00038748	2.18443e+07	0.0399992	2.55193e+09	0.000176589	0.00849789	1.74037e+11	1.01798e+10	5.63122e+09	1.52378e+10	4.98748e+09	2.26902e+09	5.41128e+08	1.02987e+09	2.51498e+08	775820	8401.88	0.000144204	1.85764e+06	2.22999e+08	7.42007e+08	8.88054e+09	6.09207e+07	1.55688e+10	3.33439e+10	0.000117146	1.16499e+08	2.70508e+10	0.000188918	3.81508e+10	8.72669e+08	7.23628e+08	859518	0.000127852	2.7409e+09	7.26209e+08	5.00948e+08	5.72285e+10	4.05148e+07	514820	1.38702e+08	4.51502e+07
4	INTRA_4	7364	0.944655	Nerve - SCHW - SCHW	['Nerve - SCHW - SCHW']	0.000788065	1.08936e+09	1.67429e+08	1.7742e+08	0.00221967	7.01351e+09	1.9909e+11	0.000685724	8.32232e+06	1.08334e+08	372601	11886	1.73645e+06	6.15215e+07	3.19213e+06	3.27039e+07	2.4069e+06	692797	4.09094e+07	1.98904e+10	4275.16	1.12813e+08	1.5265e+07	3.75692e+10	5.83141e+06	4.65962e+09	1.56483e+08	364991	2.40965e+08	0.000208498	4.45008e+10	338646	3.24097e+07	477.562	42644.9	0.000120236	9991.74	2.54075e+07	8.62878e+06	2.12068e+09	1.6414e+06	130653	3.24776e+06	1.55843e+08
4	INTRA_4	9773	0.975681	Nerve - SCHW - SCHW	['Nerve - SCHW - SCHW']	0.000159734	8.37104e+06	2.38775e+08	1.10157e+08	0.000229687	3.37388e+10	1.43643e+11	0.00034348	4.21565e+06	3.33027e+06	27406.8	115014	24740.1	2.04271e+08	1.87543e+06	23957.8	233666	102148	85804	9.94943e+08	3875.06	2.37041e+06	1.94392e+07	2.58893e+09	3.19266e+07	1.15507e+10	6.5282e+07	1.24987e+06	1.62099e+06	1.8008e+11	2.77311e+11	45498.4	3.81061e+06	543.179	18359.8	3.45595e+10	3.18155e+06	2.52591e+07	1.70868e+07	1.44262e+10	95481.7	30277.6	633779	4.18376e+06
4	INTRA_4	12285	0.993067	Nerve - SCHW - SCHW	['Nerve - SCHW - SCHW']	2.58855e+11	3.33819e+07	1.16652e+07	3.18699e+06	0.000156652	4.75639e+08	3.70335e+10	0.00016501	620321	73839	7392.14	15121.1	33964.9	3.3763e+08	10495.3	11159.7	7096.37	979.437	30069.8	2.9429e+09	4326.47	2.75991e+07	3.35261e+06	1.51675e+10	4.68281e+06	1.61356e+10	1.75603e+08	431437	253671	2.0803e+09	3.22295e+09	118968	695149	1555.22	17246.3	5.26442e+08	63627.9	2.54506e+06	791214	4.99038e+08	272308	18589	3.93017e+06	1.94304e+06
4	INTRA_4	14730	0.985301	Nerve - SCHW - SCHW	['Nerve - SCHW - SCHW']	4.26208e+08	9.59155e+06	1.00016e+11	3.34461e+07	5.72968e+09	1.68663e+10	3.90467e+10	7.98782e+10	4.67861e+08	3.94606e+07	2.62445e+07	2.80224e+09	7.24417e+06	3.05614e+08	656250	1.76365e+07	5.30846e+06	51488.2	79799	4.59543e+10	6898.62	1.13262e+08	61631	6.00374e+09	8.85697e+06	6.59258e+08	2.56413e+07	1.61014e+10	182448	592980	6.22812e+10	5.55429e+07	4.41354e+07	2.05903e+06	12101.7	1.61453e+10	1.35981e+10	4.61699e+08	501578	1.5642e+08	2.32794e+06	198413	2.70262e+08	2.60028e+07
4	INTRA_4	17508	0.985734	Nerve - SCHW - SCHW	['Nerve - SCHW - SCHW']	1.63381e+08	2.4873e+06	9.17056e+09	9.76826e+06	5.48906e+09	1.26662e+10	1.25266e+11	5.58717e+10	3.65304e+08	4.29883e+07	3.30617e+08	1.25446e+09	5.96166e+07	7.62275e+08	1.54218e+07	1.08472e+08	2.63381e+07	10001.3	446433	0.000207597	71023.1	1.00102e+08	89032.6	9.67571e+09	2.93307e+08	1.39683e+10	4.0789e+07	6.85781e+08	6881.71	214990	7.81935e+10	2.45329e+07	5.15869e+07	53311.9	446.109	2.31589e+10	6.84266e+08	3.7073e+08	1.34916e+06	2.28719e+09	1.90698e+07	248816	3.29241e+07	6.04437e+07
4	INTRA_4	20197	0.991176	Nerve - SCHW - SCHW	['Nerve - SCHW - SCHW']	8.02548e+06	1.5289e+07	7.14748e+09	1.48478e+09	3.60232e+09	9.10202e+08	2.2899e+11	3.45031e+10	5.17165e+08	4.55493e+07	3.31835e+07	1.39063e+09	7.59927e+06	4.72028e+09	541519	1.31212e+08	3.6036e+07	7350.84	33614.7	5.06825e+10	3658.94	3.37004e+07	54239.3	4.88901e+09	6.79746e+06	5.09209e+08	1.61738e+06	5.70302e+08	5881.87	1.28932e+06	2.53517e+11	2.34128e+07	3.20478e+08	60813	387.743	8.27087e+08	6.66191e+07	3.08972e+08	808008	1.23677e+10	2.26692e+06	249726	3.03062e+08	3.93255e+06
4	INTRA_4	22924	0.991506	Nerve - SCHW - SCHW	['Nerve - SCHW - SCHW']	8.33425e+08	3.47235e+07	4.87113e+09	2.29757e+09	6.46642e+10	2.23441e+09	4.22382e+11	0.000116093	9.55943e+07	7.16027e+08	2.09775e+10	2.91314e+09	13216.9	7.10176e+10	75461.4	1.33876e+07	1.04951e+06	401603	6618.21	2.59734e+11	1.10095e+06	1.83194e+07	1.5373e+08	1.21715e+10	2.29342e+06	1.54933e+10	1.48811e+07	4.35775e+09	3716.59	6.75048e+07	1.0538e+11	2.43065e+07	2.05909e+09	316852	12560.2	0.000559451	1.36497e+09	1.06751e+08	1.8254e+07	2.49413e+10	756504	160577	1.8516e+06	1.34013e+06
4	INTRA_4	25878	0.989546	Nerve - SCHW - SCHW	['Nerve - SCHW - SCHW']	5.28353e+06	705738	1.19688e+11	8.04896e+07	3.96666e+09	6.85822e+08	2.00331e+11	3.12358e+10	8.10589e+08	5.38015e+06	5.06882e+07	1.40818e+09	1.11789e+08	1.16841e+10	1.38412e+07	1.08467e+07	1.9288e+06	30495.8	283048	7.24562e+10	3437.34	2.66584e+07	1.0603e+07	5.80086e+09	1.29556e+08	1.00786e+09	2.77572e+06	8.50627e+08	6511.47	71603.8	2.17933e+10	3.1688e+08	4.74356e+08	74387.8	239.377	8.6538e+08	1.08259e+08	5.4006e+08	1.39266e+07	1.96172e+09	5.47205e+06	23925.4	4.19492e+07	7.92636e+06
5	INTRA_5	529	0.691025	Other glioma - LGG PA - PA	['Other glioma - LGG PA - PA']	1.41568e+09	4.03271e+09	0.000644007	3.27499e+09	1.63527e+11	2.80369e+09	0.0011218	0.0513606	9.19206e+10	5.50373e+10	0.000198964	1.85137e+10	6.29419e+08	5.11653e+10	0.000139161	1.48483e+08	3.72668e+08	1.44336e+08	2.45043e+06	0.00184846	3.32367e+08	2.03315e+10	0.000211896	0.00202933	2.85607e+11	0.00192164	2.62367e+11	0.0123089	3.45375e+08	5.81645e+08	0.000389227	0.00593941	0.000552789	0.000129137	2.02527e+06	0.000123152	8.18057e+10	0.000675417	5.32867e+08	0.00487827	5.81076e+10	2.02213e+11	2.16167e+11	0.000116291
5	INTRA_5	1814	0.814797	Glioma IDH - A IDH - A IDH	['Other glioma - LGG PA - PA']	8.29524e+07	4.24385e+10	0.000392691	0.00310836	3.75649e+09	3.34879e+08	0.0620629	0.000261174	0.00132249	3.56845e+09	0.000253716	0.00297544	5.23656e+07	0.000130334	2.25886e+10	7.55157e+07	4.83868e+09	1.83533e+10	1.28324e+07	0.000178202	1.22954e+08	0.000108367	0.00027235	0.00945334	8.29936e+08	6.47358e+10	2.6253e+08	0.00140349	1.1556e+10	3.39962e+07	3.33422e+10	0.000440759	2.15249e+10	7.28945e+09	2.0378e+06	0.000118292	2.83637e+11	0.000155672	4.71129e+08	3.01005e+10	1.95079e+09	3.70135e+09	1.1815e+08	5.63936e+08
5	INTRA_5	3114	0.854901	Glioma IDH - A IDH - A IDH	['Other glioma - LGG PA - PA']	3.05862e+07	9.97091e+08	6.8546e+10	7.70175e+10	1.77769e+10	1.86936e+08	0.00134724	7.11947e+10	0.000137785	1.65818e+10	2.00824e+10	8.24777e+10	5.73059e+06	2.12031e+11	3.58856e+10	1.67606e+08	2.60209e+08	1.60855e+06	1.63703e+06	1.17694e+11	816126	5.9969e+09	3.79844e+10	0.00105633	1.52942e+09	1.18661e+11	6.18592e+07	0.00037336	2.58742e+09	2.92355e+08	1.85939e+10	9.9806e+10	9.29926e+08	1.29608e+10	30257.4	4.15243e+10	9.73155e+08	4.21533e+10	6.76879e+07	6.83285e+10	2.64217e+09	2.90581e+09	3.01339e+08	1.11425e+10
5	INTRA_5	5013	0.973564	Other glioma - LGG PA - PA	['Other glioma - LGG PA - PA']	2.45175e+08	4.55258e+08	2.45062e+11	2.24419e+10	3.2706e+07	3.66452e+07	5.31867e+09	0.000214953	6.85143e+09	1.19006e+09	2.08682e+11	1.31416e+08	1.07688e+10	3.14478e+10	8.78831e+09	1.99882e+07	2.80554e+07	9328.69	8108.84	0.000568043	1.59725e+08	5.74212e+08	1.5912e+11	0.00018216	2.27174e+10	0.00426555	0.000166922	0.000239435	342337	6.58751e+07	3.7856e+09	0.00577531	1.2406e+11	3.09275e+11	55085.7	2.17657e+10	5.28517e+09	0.000357653	8.35833e+07	9.75451e+10	4.54046e+10	6.94224e+08	1.69316e+11	2.6075e+09
5	INTRA_5	7108	0.975656	Other glioma - LGG PA - PA	['Other glioma - LGG PA - PA']	2.48334e+07	3.89345e+08	3.74757e+09	2.24515e+09	1.35424e+06	2.75847e+06	4.59257e+11	0.000148823	1.67844e+11	2.44717e+09	4.45354e+08	1.09662e+07	2.22381e+08	5.57913e+09	7.71987e+09	1.33965e+06	2.45184e+06	2.73423e+07	27046.8	7.22303e+10	1.24699e+08	2.95858e+10	1.3193e+11	0.000121328	1.54597e+10	0.00097654	0.000255009	0.000188764	1.24458e+08	4.94533e+07	9.07028e+07	0.00106379	5.12712e+09	2.55248e+11	1.34399e+06	4.47529e+09	9.48884e+06	0.00184822	3.12108e+08	0.000775871	5.6375e+10	9.52208e+08	0.000143764	2.62101e+11
5	INTRA_5	9898	0.969693	Other glioma - LGG PA - PA	['Other glioma - LGG PA - PA']	5.23519e+07	6.19277e+07	1.7751e+10	3.22163e+08	4.08562e+08	3.45012e+06	0.000152116	0.00108683	4.67612e+08	3.5967e+08	1.14779e+08	921594	2.76425e+07	1.5737e+10	1.28459e+09	6244.69	16325.5	2.29096e+06	1830.49	3.68696e+11	340356	2.94829e+08	2.50736e+09	0.000227584	2.18635e+08	9.1507e+09	1.66624e+10	0.000225236	4.31131e+08	2.24134e+09	5.25813e+08	6.07368e+10	2.40465e+10	1.05616e+10	2.22962e+06	3.82824e+09	1.03032e+08	0.000253917	1.27022e+08	0.00439988	7.95115e+09	3.27565e+08	4.56134e+10	7.30616e+10
5	INTRA_5	10404	0.988222	Other glioma - LGG PA - PA	['Other glioma - LGG PA - PA']	425233	2.29058e+08	1.72092e+10	1.42945e+09	2.17832e+08	2.78273e+07	9.94288e+10	0.00107402	1.40604e+10	2.75358e+08	4.17631e+07	35014.2	1.39618e+07	3.3666e+09	1.92256e+08	142390	272260	351147	4472.37	1.03673e+11	36811.8	3.9234e+08	4.61921e+09	5.98051e+11	2.15177e+07	1.23033e+11	3.34463e+09	0.0002109	1.76688e+08	1.40303e+09	4.8936e+08	2.26216e+10	7.26104e+08	3.94954e+09	434316	2.1277e+09	7.47165e+07	9.92296e+08	1.86356e+08	0.0015684	2.34979e+10	5.80463e+08	9.73356e+09	1.63236e+11
5	INTRA_5	10405	0.988445	Other glioma - LGG PA - PA	['Other glioma - LGG PA - PA']	428322	2.35916e+08	1.87998e+10	1.51299e+09	2.10922e+07	2.77895e+06	9.9525e+10	0.00108319	1.38162e+10	2.66426e+08	4.0398e+07	3.56445e+06	1.29949e+06	3.00282e+08	1.80816e+08	12499.7	2516.18	3.10993e+06	382.47	1.05726e+10	328744	3.75594e+07	4.33246e+06	5.93656e+10	199558	1.23049e+11	3.36705e+09	0.000217712	1.6221e+08	1.34217e+09	5.1178e+08	2.32851e+10	7.579e+08	3.88621e+07	407654	2.20126e+10	7.61377e+06	8.80528e+10	1.6096e+07	0.00148731	2.06301e+09	5.12956e+07	8.48024e+09	1.45265e+11
5	INTRA_5	10405	0.988445	Other glioma - LGG PA - PA	['Other glioma - LGG PA - PA']	428322	2.35916e+08	1.87998e+10	1.51299e+09	2.10922e+07	2.77895e+06	9.9525e+10	0.00108319	1.38162e+10	2.66426e+08	4.0398e+07	3.56445e+06	1.29949e+06	3.00282e+08	1.80816e+08	12499.7	2516.18	3.10993e+06	382.47	1.05726e+10	328744	3.75594e+07	4.33246e+06	5.93656e+10	199558	1.23049e+11	3.36705e+09	0.000217712	1.6221e+08	1.34217e+09	5.1178e+08	2.32851e+10	7.579e+08	3.88621e+07	407654	2.20126e+10	7.61377e+06	8.80528e+10	1.6096e+07	0.00148731	2.06301e+09	5.12956e+07	8.48024e+09	1.45265e+11
5	INTRA_5	10405	0.988445	Other glioma - LGG PA - PA	['Other glioma - LGG PA - PA']	428322	2.35916e+08	1.87998e+10	1.51299e+09	2.10922e+07	2.77895e+06	9.9525e+10	0.00108319	1.38162e+10	2.66426e+08	4.0398e+07	3.56445e+06	1.29949e+06	3.00282e+08	1.80816e+08	12499.7	2516.18	3.10993e+06	382.47	1.05726e+10	328744	3.75594e+07	4.33246e+06	5.93656e+10	199558	1.23049e+11	3.36705e+09	0.000217712	1.6221e+08	1.34217e+09	5.1178e+08	2.32851e+10	7.579e+08	3.88621e+07	407654	2.20126e+10	7.61377e+06	8.80528e+10	1.6096e+07	0.00148731	2.06301e+09	5.12956e+07	8.48024e+09	1.45265e+11
5	INTRA_5	10405	0.988445	Other glioma - LGG PA - PA	['Other glioma - LGG PA - PA']	428322	2.35916e+08	1.87998e+10	1.51299e+09	2.10922e+07	2.77895e+06	9.9525e+10	0.00108319	1.38162e+10	2.66426e+08	4.0398e+07	3.56445e+06	1.29949e+06	3.00282e+08	1.80816e+08	12499.7	2516.18	3.10993e+06	382.47	1.05726e+10	328744	3.75594e+07	4.33246e+06	5.93656e+10	199558	1.23049e+11	3.36705e+09	0.000217712	1.6221e+08	1.34217e+09	5.1178e+08	2.32851e+10	7.579e+08	3.88621e+07	407654	2.20126e+10	7.61377e+06	8.80528e+10	1.6096e+07	0.00148731	2.06301e+09	5.12956e+07	8.48024e+09	1.45265e+11
5	INTRA_5	10405	0.988445	Other glioma - LGG PA - PA	['Other glioma - LGG PA - PA']	428322	2.35916e+08	1.87998e+10	1.51299e+09	2.10922e+07	2.77895e+06	9.9525e+10	0.00108319	1.38162e+10	2.66426e+08	4.0398e+07	3.56445e+06	1.29949e+06	3.00282e+08	1.80816e+08	12499.7	2516.18	3.10993e+06	382.47	1.05726e+10	328744	3.75594e+07	4.33246e+06	5.93656e+10	199558	1.23049e+11	3.36705e+09	0.000217712	1.6221e+08	1.34217e+09	5.1178e+08	2.32851e+10	7.579e+08	3.88621e+07	407654	2.20126e+10	7.61377e+06	8.80528e+10	1.6096e+07	0.00148731	2.06301e+09	5.12956e+07	8.48024e+09	1.45265e+11
6	INTRA_6	649	0.758035	Other glioma - PXA - PXA	['Glioblastoma - GBM - RTK II']	1.54747e+08	101231	2.44076e+09	1.42614e+08	7.33636e+10	1.40033e+08	6.04676e+09	0.000699073	3.16902e+09	1.65238e+11	0.0015605	3.05264e+10	3.62806e+10	0.000279004	0.000810102	5.74342e+10	3.5592e+09	5.79449e+08	1.4447e+11	2.36026e+09	3.66543e+09	2.06127e+08	0.00413372	6.03474e+09	1.23104e+11	8.14353e+08	2.18464e+07	3.55834e+11	3.52926e+09	1.47217e+09	0.00088079	2.45858e+10	5.83393e+11	2.11563e+09	374355	2.16995e+08	1.43467e+10	0.00599494	0.00453653	0.0704334	3.05346e+10	0.00492005	0.000276048	0.0252004
6	INTRA_6	2053	0.72399	Glioblastoma - GBM - RTK II	['Glioblastoma - GBM - RTK II']	7390.58	22856.8	392449	683493	6.43852e+07	54.0985	1.26233e+09	2.98942e+08	3.38333e+10	3.41282e+08	3.60833e+08	3.67013e+06	1.07071e+09	0.000100432	0.000103606	7.58922e+08	1.55869e+08	1.2979e+08	2.78712e+08	6.44617e+09	2.9939e+10	8.57385e+08	0.000345921	1.69297e+10	3.78222e+10	2.32229e+10	2.7479e+10	5.64565e+06	255521	556432	1.14846e+09	2.75992e+08	4.14866e+08	5.13145e+06	2.52642e+08	4.07429e+08	134678	0.000779477	0.0455352	0.101937	4.14301e+10	0.00582762	0.0650295	0.72399
6	INTRA_6	3611	0.822838	Glioblastoma - GBM - RTK II	['Glioblastoma - GBM - RTK II']	182778	65034.7	3966.31	2367.95	2380.71	10238.8	545580	8.80157e+06	2.92812e+07	8.59757e+08	1.48512e+10	248394	1.83338e+07	9.82745e+07	4.91056e+10	3.33715e+08	3.58577e+08	2.25162e+09	433799	1.0137e+09	4.4665e+09	6.71376e+08	0.000289318	5.66429e+08	5.04078e+09	3.5011e+09	7.19888e+08	4.31756e+06	3.41236e+07	3.95958e+06	3.08626e+06	1.05912e+07	2.62396e+08	562431	6.54564e+07	1.24214e+08	1.49667e+06	5.77743e+10	0.013048	0.0743855	4.03176e+08	0.00545047	0.0254972	0.822838
6	INTRA_6	5443	0.869086	Glioblastoma - GBM - RTK II	['Glioblastoma - GBM - RTK II']	121613	49628	1384.56	88.1164	145398	209.84	488240	5.3258e+06	2.78622e+06	3.32377e+09	8.33947e+09	4.19275e+06	1.21362e+06	6.31099e+10	3.57466e+11	4.90365e+06	2.88779e+06	1.72315e+09	2.00138e+06	3.61131e+07	4.24338e+07	1.95383e+08	0.00027208	5.84294e+08	3.23398e+09	6.28254e+08	3.35778e+08	2.11887e+08	1.60255e+08	2.99076e+06	103807	3.12073e+07	8.28982e+06	1.82135e+06	4.73403e+09	7.32414e+06	145334	1.88219e+11	0.00669024	0.0449374	2.97541e+10	0.00779155	0.00653643	0.869086
6	INTRA_6	7518	0.945881	Glioblastoma - GBM - RTK II	['Glioblastoma - GBM - RTK II']	6392.7	4476.36	80.3807	139.151	3283.83	6.49034	218175	1.94538e+06	33119.8	3.89766e+09	7.98277e+08	156193	544609	2.79226e+09	3.2413e+09	3.42986e+06	1.22184e+07	2.00688e+08	270825	1.64042e+08	1.16734e+08	3.0773e+07	3.55848e+10	1.13239e+08	3.92616e+08	1.16454e+09	1.62202e+08	56663.8	5.63216e+06	2.78744e+06	379420	4.63303e+06	3.06475e+06	9846.17	4.93002e+07	2.27441e+06	21100.7	5.55846e+09	0.00349716	0.0389257	4.30363e+08	0.00258232	0.0039834	0.945881
6	INTRA_6	9849	0.91791	Glioblastoma - GBM - RTK II	['Glioblastoma - GBM - RTK II']	118352	574.829	1130.35	131.828	5459.44	110.49	311110	5.259e+06	523852	1.13205e+09	2.01307e+09	2614.75	2400.19	1.96742e+09	9.60131e+07	2.85857e+07	4.46001e+06	3.97132e+07	246762	2.70722e+08	73471.8	906799	1.30474e+11	1.82424e+08	2.83782e+09	1.10339e+09	1.56841e+08	1.61138e+07	6.95595e+06	479470	281665	1.34292e+07	2.83964e+07	72530.2	6.00488e+06	6.56135e+06	133480	9.30776e+09	0.00139152	0.0616774	1.04718e+10	0.00103021	0.00512531	0.91791
6	INTRA_6	12392	0.950518	Glioblastoma - GBM - RTK II	['Glioblastoma - GBM - RTK II']	2542.22	233.847	7.40658	2.9303	910.852	1.00872	4862.81	631089	69940.8	3.82576e+07	4.96709e+07	2891.93	11268.1	8.81768e+08	6.6535e+08	742837	1.84864e+06	4.19854e+07	170330	1.77766e+08	2.05126e+07	1.73091e+06	7.46211e+09	1.2542e+08	2.62887e+08	8.56179e+07	1.84017e+08	63878.3	880025	132174	4214.62	146015	73176.4	12424.2	9.53241e+06	2.93179e+07	3324.03	2.52824e+10	0.00175062	0.0374077	4.77277e+08	0.00107694	0.00590006	0.950518
6	INTRA_6	14954	0.937607	Glioblastoma - GBM - RTK II	['Glioblastoma - GBM - RTK II']	4035.44	2845.12	26.2685	26.5604	18362.7	0.0427903	29496.2	652520	2669.15	1.85212e+07	3.40379e+08	164.129	3902.46	4.45622e+08	9.2789e+06	2.31895e+06	8897.48	1.9247e+07	6756.07	1.17194e+08	1.63751e+06	1.66673e+07	6.29502e+09	1.05939e+08	4.2032e+09	1.3594e+09	2.77335e+07	101522	3.63701e+06	52617.6	3291.96	59985.8	1.12384e+07	2794.84	5.57259e+06	3145.17	1092.11	6.97377e+07	0.000940074	0.0574029	4.52106e+07	0.000466634	0.0028714	0.937607
6	INTRA_6	17875	0.936444	Glioblastoma - GBM - RTK II	['Glioblastoma - GBM - RTK II']	3027	206.459	159755	54811.1	1.29811e+06	306.82	495903	644079	1.67564e+09	3.97811e+07	2.45325e+10	1.66202e+06	667519	3.06817e+09	7.28992e+09	1.24807e+08	3.41033e+06	8.13374e+06	2.22602e+08	2.67568e+06	4.07066e+07	4.55469e+07	1.83206e+11	2.01089e+07	1.28026e+10	2.32038e+07	4.90704e+07	396023	98282.6	3.37158e+06	1.0377e+06	2.07389e+06	1.20266e+08	318216	4.31989e+06	326113	23492.7	0.000110043	0.00289932	0.0232863	1.82336e+10	0.000840207	0.0278476	0.936444
6	INTRA_6	20919	0.944845	Glioblastoma - GBM - RTK II	['Glioblastoma - GBM - RTK II']	16331	0.00524558	2183.13	21957.6	479720	8.91794	2.22375e+06	3.18154e+06	3.75313e+07	1.47982e+08	1.2994e+10	30740.8	488232	2.12904e+08	2.62377e+09	2.77679e+08	1.01762e+06	1.86548e+06	4.66694e+07	4.36867e+06	6.57427e+07	3.38947e+07	1.21408e+11	1.48246e+08	1.67565e+10	2.40476e+08	6.92865e+07	64516.1	1.47482e+06	113677	376071	760224	6.61925e+06	1.61346e+06	324832	1.29147e+06	25.6821	8.25087e+10	0.00254345	0.0243603	6.60066e+08	0.000431936	0.024488	0.944845
6	INTRA_6	22368	0.938244	Glioblastoma - GBM - RTK II	['Glioblastoma - GBM - RTK II']	19409.1	42.2894	17122.5	155616	430363	7.43157	1.59799e+06	2.36726e+06	2.87574e+08	1.5983e+08	1.28362e+09	221009	98637	3.37734e+08	6.23892e+10	2.07568e+08	758185	2.17075e+07	4.22684e+06	7.34615e+07	1.16882e+09	4.85867e+07	2.11051e+10	1.79159e+08	3.30423e+07	3.53487e+07	1.03364e+09	44232.6	1.26278e+06	1.14142e+06	37193.8	682334	6.07116e+06	1.1897e+06	3.44977e+06	1.28146e+06	1925.7	0.000101826	0.00401378	0.0244265	8.85273e+08	0.000557876	0.0288095	0.938244
6	INTRA_6	22367	0.938528	Glioblastoma - GBM - RTK II	['Glioblastoma - GBM - RTK II']	19854.1	0.42056	1754.09	15170.3	403949	0.751051	1.52652e+06	225582	2.88662e+08	1.57106e+07	1.21094e+10	210.043	95144.5	3.17301e+08	6.1379e+09	2.04927e+08	729597	2.10103e+07	4.29749e+06	6.95083e+07	1.11122e+08	4.63844e+07	2.03498e+10	1.71188e+07	3.23242e+09	3.38528e+08	1.02487e+09	43173.5	131213	118047	361672	678181	6.03509e+07	1.15738e+06	339360	1.28485e+06	186.348	9.93733e+10	0.00389637	0.0241569	8.79412e+08	0.000538131	0.0290289	0.938528
7	INTRA_7	638	0.876678	Plexus - PLEX - PED A	['Plexus - PLEX - PED A']	6.17359e+09	2.53439e+11	1.97559e+08	1.80308e+09	9.73712e+08	0.00155087	1.62787e+10	1.93491e+08	3.48731e+09	1.27794e+11	2.15457e+10	0.000379247	6.55281e+07	9.26042e+09	0.000498502	0.00015271	0.00102378	2.80791e+09	2.46258e+11	0.000831213	0.000110499	0.00281756	0.00152831	7.14881e+09	0.000724833	4.56651e+10	1.67135e+09	38655.6	6.51383e+08	7.0598e+09	9.29798e+07	1.26305e+08	3.51491e+08	1.53698e+06	4.88271e+08	7.72478e+09	2.75937e+10	3.77787e+06	1.05654e+10	7.50149e+07	281142	8.69883e+08	5.92165e+06	2.08242e+08
7	INTRA_7	1912	0.911952	Plexus - PLEX - PED A	['Plexus - PLEX - PED A']	3.99822e+10	3.37534e+10	1.1546e+06	3.44292e+08	2.95749e+06	2.41963e+11	1.05634e+10	406813	1.29056e+09	9.27013e+09	0.000351875	0.00284229	3.13022e+06	0.000900344	2.15554e+10	0.000209287	0.000191571	9.18319e+10	5.83683e+10	0.000127556	0.000156003	0.00478545	0.000519485	9.59367e+09	1.96092e+10	8.21701e+09	4.53561e+08	190383	6.45034e+09	8.20721e+09	5.48945e+07	1.14014e+07	7.88617e+06	219847	1.34503e+06	1.99131e+11	1.43861e+10	6.23215e+07	2.19035e+10	1.9931e+08	1.86104e+07	1.60193e+11	3.53914e+06	5.33056e+06
7	INTRA_7	3555	0.968334	Plexus - PLEX - PED A	['Plexus - PLEX - PED A']	1.40301e+09	4.58861e+10	5.79769e+07	6.37895e+06	1.01635e+07	0.000138745	2.40365e+08	779619	1.49031e+10	2.98484e+09	4.58909e+09	0.00106038	1.20981e+06	1.43899e+09	0.000124929	2.21555e+10	5.41911e+11	3.71192e+08	1.00525e+09	0.000388145	7.36988e+09	0.00492084	0.0034488	6.23311e+10	0.000230313	1.02206e+11	2.99475e+08	3734.09	1.0635e+09	3.84548e+08	3.19007e+08	4.62675e+07	2.63992e+08	187981	1.40224e+08	1.31511e+09	8.37143e+07	39946.1	2.67646e+06	2.04758e+06	123848	2.67923e+08	128502	2.73474e+06
7	INTRA_7	5250	0.977928	Plexus - PLEX - PED A	['Plexus - PLEX - PED A']	2.09275e+09	3.63079e+11	3.36809e+08	3.57544e+07	6.26849e+06	0.000203731	8.5759e+06	343192	5.33181e+08	1.35445e+10	1.82969e+11	0.000654284	78485.4	3.7391e+08	4.90468e+10	3.49355e+07	8.2647e+10	2.07671e+08	7.72211e+08	0.000146637	1.40053e+10	0.0017296	0.0011677	1.86501e+11	8.34311e+10	3.01904e+10	8.61439e+07	18894.3	6.59056e+06	4.92051e+08	9.98227e+06	3.19513e+06	8.50552e+06	8243.73	6.7066e+06	8.50211e+08	8.23068e+08	110734	875068	538197	4915.78	7.61387e+06	45029.5	58690.1
7	INTRA_7	7408	0.986589	Plexus - PLEX - PED A	['Plexus - PLEX - PED A']	1.32631e+09	9.97895e+09	1.7791e+08	2.97405e+06	8.67151e+06	5.64815e+10	1.7076e+08	4.09393e+06	1.20866e+09	2.09876e+10	1.17883e+11	0.000353058	232182	4.64841e+08	2.26245e+09	1.67252e+09	1.22767e+11	9.35854e+07	1.68316e+09	7.16121e+10	3.753e+07	0.000477922	0.00036725	3.55999e+10	2.74175e+11	8.21488e+08	3.61997e+08	10657.7	2.70696e+07	3.14886e+08	1.59658e+08	851550	2.0876e+07	512.669	1.7735e+07	7.02786e+08	1.41179e+11	6242.43	814095	3.17361e+06	24051.5	973165	16178.4	2359.32
7	INTRA_7	9994	0.987247	Plexus - PLEX - PED A	['Plexus - PLEX - PED A']	1.65292e+09	2.53179e+10	1.59706e+08	940605	8.82219e+06	3.55431e+10	1.16015e+07	283111	7.69866e+07	1.2508e+10	4.077e+09	0.000210579	109475	1.41708e+09	6.01012e+09	8.73529e+08	4.00874e+08	1.81737e+08	3.28751e+08	2.25616e+10	5.58404e+07	7.74322e+10	9.91284e+10	9.39813e+08	1.13362e+11	3.05051e+08	903512	58.7408	7.47123e+06	1.67298e+09	7.84225e+06	449527	960511	1015.48	248317	2.80676e+09	8.58425e+09	22732.6	3.81431e+06	1.77467e+06	1137.31	2.29323e+06	855.985	8000.6
7	INTRA_7	12519	0.986848	Plexus - PLEX - PED A	['Plexus - PLEX - PED A']	2.38554e+08	1.13976e+09	2.62171e+08	1.06103e+07	5.55561e+06	4.96968e+10	1.66922e+08	1.81772e+06	1.10831e+09	1.00116e+10	1.89401e+10	0.000143867	7288	2.98006e+08	3.67851e+10	6.31742e+08	3.2846e+09	4.80937e+06	1.56815e+08	7.17543e+09	1.42551e+08	2.45919e+11	4.84298e+10	5.37766e+07	8.54524e+09	2.00263e+09	2.61684e+06	460.248	6.88012e+06	1.72751e+09	4.13735e+06	4.47152e+06	1.06862e+07	73.7418	82474.1	1.16516e+09	6.69445e+09	82.2797	1.89348e+06	1.43889e+06	575.635	1.59005e+06	738.798	6751.85
7	INTRA_7	15631	0.99038	Plexus - PLEX - PED A	['Plexus - PLEX - PED A']	2.52321e+07	3.30711e+06	97665.3	21476	710474	4.82566e+09	2.15507e+06	193709	72776.2	3.13746e+08	4.42801e+08	6.3748e+10	505.75	2.24351e+09	6.32009e+08	1.00444e+11	7.23456e+08	9275.43	2.25076e+08	1.4302e+10	1.95311e+09	3.65761e+10	9.31635e+09	1.5922e+10	2.63899e+10	3.64277e+08	15664.3	1816.62	876969	4.19054e+08	3.04617e+06	136230	1.4815e+06	33.8397	118.289	655818	1.60978e+11	12690.3	1.28459e+07	64051.1	1036.99	852208	115.065	155110
7	INTRA_7	18427	0.995171	Plexus - PLEX - PED A	['Plexus - PLEX - PED A']	1.8039e+07	1.98552e+06	33889.3	179028	4.43776e+06	2.45331e+09	1.82104e+06	102780	45003.2	9.45597e+07	1.19345e+09	1.96314e+10	2171.14	2.34395e+09	1.94961e+08	4.40295e+09	3.28176e+08	64102.1	1.19271e+08	8.36739e+08	2.13113e+09	4.21297e+10	4.54941e+09	7.33719e+08	2.90326e+10	4.43294e+09	157152	172.247	242674	2.3032e+07	1.34873e+06	34.599	56947.1	8.69472	482.491	402727	2.65407e+09	60.8801	7.57655e+06	25608	241.945	27032.2	51.5812	4824.29
7	INTRA_7	21499	0.991438	Plexus - PLEX - PED A	['Plexus - PLEX - PED A']	3.5593e+06	282307	24307.8	8532.6	1.43061e+07	3.60868e+09	84548.1	149007	234810	1.7457e+09	3.31658e+08	4.78981e+10	25.7365	3.59466e+07	2.06189e+09	1.72478e+11	9.15926e+08	96183.9	3.18304e+07	1.41096e+09	1.12047e+09	2.47432e+10	4.37696e+07	8.56446e+08	2.01177e+08	2.64993e+09	101893	332.662	5968.01	3.53678e+08	1.55221e+06	3696.24	102154	5.7646	63.421	1.07454e+07	4.76724e+09	310.432	9.39513e+06	304600	266.331	411630	308.936	50960.1
7	INTRA_7	24517	0.99026	Plexus - PLEX - PED A	['Plexus - PLEX - PED A']	3.7867e+06	3.44554e+06	538457	7676.16	562364	3.51668e+08	404476	8167.62	42608.7	2.89775e+09	6.745e+08	7.07664e+10	815.059	2.85794e+08	5.58759e+08	2.13741e+10	1.31292e+10	97422.2	2.03842e+09	1.63791e+10	1.64634e+09	2.06927e+09	8.04072e+09	6.80879e+08	3.34562e+10	3.49904e+07	238401	79.3509	1.03181e+07	4.97517e+07	1.28122e+06	133721	1.82237e+06	109.496	1257.67	1.12558e+07	8.29809e+09	58.8769	1.36903e+08	449909	59.2701	688284	8.65341	9442.26
7	INTRA_7	27752	0.985124	Plexus - PLEX - PED A	['Plexus - PLEX - PED A']	1.63694e+07	72045.5	216995	35223.6	4.56912e+06	2.43235e+09	540501	8583.08	260587	1.94988e+08	3.46137e+08	3.75472e+11	2129.23	1.38652e+09	2.58996e+08	1.16227e+09	4.2343e+09	59731.4	2.55681e+09	2.55386e+08	7.90385e+07	6.3646e+08	3.56852e+09	2.00063e+09	1.2686e+10	4.52022e+08	2318.85	455.175	72450.7	1.76409e+08	2.1704e+06	20953.4	78880.4	4.53263	547.134	1.54027e+06	2.18764e+09	319.718	6.73076e+06	42600.1	234.181	514690	26.7761	101888
8	INTRA_8	695	0.354243	Control - CONTR - INFLAM	['Other glioma - LGG PA - PA']	0.000113144	0.000124072	0.000890085	0.000171659	0.354243	4.46773e+11	0.0472588	0.0982608	0.00141763	0.000177485	0.0304823	0.0089014	0.000322167	0.00738068	5.41911e+09	0.00160396	0.00082812	1.30383e+11	3.90893e+06	0.00204147	1.91938e+09	6.2944e+10	0.00104124	0.000860875	2.26512e+11	0.000383105	0.000121812	0.0244756	3.58968e+09	1.43524e+11	4.06764e+10	0.0150543	7.62912e+10	0.00191377	5.01571e+08	0.00350693	0.0409183	0.000519474	5.23451e+10	0.00152435	0.00032231	3.1387e+10	0.000206053	6.64433e+09
8	INTRA_8	2126	0.649553	Melanocytic - MELCYT - MELCYT	['Other glioma - LGG PA - PA']	3.04205e+06	6.05192e+09	2.33934e+11	1.9881e+11	0.00134878	3.94905e+08	0.0028158	0.00857929	9.96947e+09	9.5926e+10	0.00265803	0.00504247	1.99182e+10	8.52703e+10	5.11347e+10	3.08775e+10	5.18179e+10	1.90828e+09	6.75742e+09	0.000446575	2.91793e+07	8.93152e+09	0.000183063	0.00266282	8.35095e+08	0.000111837	4.79828e+08	0.0255622	2.30555e+10	3.51811e+07	0.00123431	0.000138931	4.20902e+09	0.000576106	3.964e+08	0.000208303	5.45608e+10	0.00113258	8.73186e+07	0.000238618	0.000138641	5.5563e+09	2.57757e+09	7.91928e+09
8	INTRA_8	3779	0.406029	Other glioma - PXA - PXA	['Other glioma - LGG PA - PA']	1.74512e+08	0.000303886	0.00185656	0.000231861	0.000392775	3.16575e+09	0.0140672	0.100278	3.04402e+11	1.94272e+10	0.00923852	0.00289469	8.46117e+08	3.64748e+10	0.00117972	4.28352e+09	2.97655e+11	1.66132e+10	2.03526e+08	0.00131024	3.25909e+08	4.07785e+09	0.00151297	0.000628324	6.19021e+10	0.000161065	7.96236e+07	0.240803	8.29375e+09	1.43771e+10	0.0194624	0.0127641	0.00262418	0.00420566	1.23158e+09	0.000590813	0.000204693	0.000567405	1.35378e+09	0.000235361	9.19555e+09	1.00208e+11	1.44601e+08	5.04513e+09
8	INTRA_8	5778	0.398867	Glioma IDH - A IDH - A IDH	['Other glioma - LGG PA - PA']	4.33425e+06	7.44035e+08	0.000446564	1.71869e+10	2.56335e+08	3.42774e+10	1.65209e+11	0.00127255	5.47602e+09	0.000125561	0.00296121	0.000216759	2.01408e+10	4.85113e+08	9.85886e+08	1.67093e+09	2.92271e+09	1.3914e+06	2.14586e+07	5.32408e+09	59180.9	5.18453e+08	0.00048993	5.56688e+10	5.37025e+08	5.66618e+09	5.64308e+07	0.0877338	2.11411e+08	2.54421e+08	5.59056e+10	0.00813286	4.35613e+10	0.000504466	392026	1.21898e+08	0.0039739	0.000851034	2.7032e+08	7.20155e+10	7.06845e+09	7.97197e+09	2.14727e+09	1.94207e+10
8	INTRA_8	7981	0.762052	Glioma IDH - A IDH - A IDH	['Other glioma - LGG PA - PA']	2.15789e+09	1.86305e+08	6.12597e+10	3.08462e+10	0.0331487	4.15334e+07	0.000428938	0.0158924	3.72649e+09	2.18253e+09	0.00504924	0.000214804	2.06869e+10	5.29835e+10	3.13062e+11	4.81447e+09	1.37093e+08	2.25464e+08	963171	2.62666e+08	3.08847e+06	4.80922e+07	5.08903e+10	1.88302e+11	1.42423e+06	2.29504e+09	1.36601e+07	0.0276431	3.89393e+09	4.21888e+07	1.14804e+10	0.00012962	1.48165e+09	9.89e+10	157067	2.65416e+10	0.0031548	0.00104497	967237	0.000140088	9.11715e+09	1.74023e+11	2.76212e+09	1.03986e+09
8	INTRA_8	8603	0.716536	Glioma IDH - A IDH - A IDH	['Other glioma - LGG PA - PA']	1.57268e+08	3.25205e+08	8.93783e+10	2.8092e+09	0.0180516	3.12851e+07	0.000309025	0.00966757	4.61323e+09	1.24216e+10	0.00208424	0.000118932	9.04255e+08	1.06045e+11	2.81689e+11	1.96421e+09	8.08545e+07	1.87393e+08	743199	1.09289e+10	1.98349e+06	4.04293e+07	2.67164e+10	1.14389e+09	79268.6	3.20777e+09	2.42028e+08	0.0326744	8.16078e+09	5.30708e+07	5.49146e+08	0.000196478	1.49599e+10	0.000193247	314314	2.84249e+10	0.00292045	0.00067782	4.30202e+08	0.000122756	9.65357e+08	1.46973e+11	3.51652e+08	1.19143e+09
8	INTRA_8	8603	0.716536	Glioma IDH - A IDH - A IDH	['Other glioma - LGG PA - PA']	1.57268e+08	3.25205e+08	8.93783e+10	2.8092e+09	0.0180516	3.12851e+07	0.000309025	0.00966757	4.61323e+09	1.24216e+10	0.00208424	0.000118932	9.04255e+08	1.06045e+11	2.81689e+11	1.96421e+09	8.08545e+07	1.87393e+08	743199	1.09289e+10	1.98349e+06	4.04293e+07	2.67164e+10	1.14389e+09	79268.6	3.20777e+09	2.42028e+08	0.0326744	8.16078e+09	5.30708e+07	5.49146e+08	0.000196478	1.49599e+10	0.000193247	314314	2.84249e+10	0.00292045	0.00067782	4.30202e+08	0.000122756	9.65357e+08	1.46973e+11	3.51652e+08	1.19143e+09
8	INTRA_8	8603	0.716536	Glioma IDH - A IDH - A IDH	['Other glioma - LGG PA - PA']	1.57268e+08	3.25205e+08	8.93783e+10	2.8092e+09	0.0180516	3.12851e+07	0.000309025	0.00966757	4.61323e+09	1.24216e+10	0.00208424	0.000118932	9.04255e+08	1.06045e+11	2.81689e+11	1.96421e+09	8.08545e+07	1.87393e+08	743199	1.09289e+10	1.98349e+06	4.04293e+07	2.67164e+10	1.14389e+09	79268.6	3.20777e+09	2.42028e+08	0.0326744	8.16078e+09	5.30708e+07	5.49146e+08	0.000196478	1.49599e+10	0.000193247	314314	2.84249e+10	0.00292045	0.00067782	4.30202e+08	0.000122756	9.65357e+08	1.46973e+11	3.51652e+08	1.19143e+09
8	INTRA_8	8603	0.716536	Glioma IDH - A IDH - A IDH	['Other glioma - LGG PA - PA']	1.57268e+08	3.25205e+08	8.93783e+10	2.8092e+09	0.0180516	3.12851e+07	0.000309025	0.00966757	4.61323e+09	1.24216e+10	0.00208424	0.000118932	9.04255e+08	1.06045e+11	2.81689e+11	1.96421e+09	8.08545e+07	1.87393e+08	743199	1.09289e+10	1.98349e+06	4.04293e+07	2.67164e+10	1.14389e+09	79268.6	3.20777e+09	2.42028e+08	0.0326744	8.16078e+09	5.30708e+07	5.49146e+08	0.000196478	1.49599e+10	0.000193247	314314	2.84249e+10	0.00292045	0.00067782	4.30202e+08	0.000122756	9.65357e+08	1.46973e+11	3.51652e+08	1.19143e+09
8	INTRA_8	8603	0.716536	Glioma IDH - A IDH - A IDH	['Other glioma - LGG PA - PA']	1.57268e+08	3.25205e+08	8.93783e+10	2.8092e+09	0.0180516	3.12851e+07	0.000309025	0.00966757	4.61323e+09	1.24216e+10	0.00208424	0.000118932	9.04255e+08	1.06045e+11	2.81689e+11	1.96421e+09	8.08545e+07	1.87393e+08	743199	1.09289e+10	1.98349e+06	4.04293e+07	2.67164e+10	1.14389e+09	79268.6	3.20777e+09	2.42028e+08	0.0326744	8.16078e+09	5.30708e+07	5.49146e+08	0.000196478	1.49599e+10	0.000193247	314314	2.84249e+10	0.00292045	0.00067782	4.30202e+08	0.000122756	9.65357e+08	1.46973e+11	3.51652e+08	1.19143e+09
8	INTRA_8	8603	0.716536	Glioma IDH - A IDH - A IDH	['Other glioma - LGG PA - PA']	1.57268e+08	3.25205e+08	8.93783e+10	2.8092e+09	0.0180516	3.12851e+07	0.000309025	0.00966757	4.61323e+09	1.24216e+10	0.00208424	0.000118932	9.04255e+08	1.06045e+11	2.81689e+11	1.96421e+09	8.08545e+07	1.87393e+08	743199	1.09289e+10	1.98349e+06	4.04293e+07	2.67164e+10	1.14389e+09	79268.6	3.20777e+09	2.42028e+08	0.0326744	8.16078e+09	5.30708e+07	5.49146e+08	0.000196478	1.49599e+10	0.000193247	314314	2.84249e+10	0.00292045	0.00067782	4.30202e+08	0.000122756	9.65357e+08	1.46973e+11	3.51652e+08	1.19143e+09
8	INTRA_8	8603	0.716536	Glioma IDH - A IDH - A IDH	['Other glioma - LGG PA - PA']	1.57268e+08	3.25205e+08	8.93783e+10	2.8092e+09	0.0180516	3.12851e+07	0.000309025	0.00966757	4.61323e+09	1.24216e+10	0.00208424	0.000118932	9.04255e+08	1.06045e+11	2.81689e+11	1.96421e+09	8.08545e+07	1.87393e+08	743199	1.09289e+10	1.98349e+06	4.04293e+07	2.67164e+10	1.14389e+09	79268.6	3.20777e+09	2.42028e+08	0.0326744	8.16078e+09	5.30708e+07	5.49146e+08	0.000196478	1.49599e+10	0.000193247	314314	2.84249e+10	0.00292045	0.00067782	4.30202e+08	0.000122756	9.65357e+08	1.46973e+11	3.51652e+08	1.19143e+09
9	INTRA_9	748	0.553649	Glio-neuronal - LGG - RGNT	['Other glioma - LGG PA - PA']	2.72109e+11	0.0417874	0.00384357	0.0437491	9.24515e+10	2.31705e+11	0.0533164	0.00569096	0.00143741	2.33227e+11	0.000199651	0.00035678	1.55629e+10	2.26208e+09	3.1602e+10	1.20614e+11	7.1533e+10	0.00214414	1.26397e+10	0.000116589	2.51048e+09	0.000867325	0.000270864	0.00222275	1.28952e+10	0.0109621	8.93225e+10	0.0128842	0.0165326	0.00118323	0.000167304	0.00791388	0.00204872	0.553649	0.000335495	0.000180232	0.000284902	0.000683529	2.92277e+08	0.00214086	2.01995e+10	0.00434862	5.34742e+09	0.000390036
9	INTRA_9	2228	0.677964	Other glioma - LGG PA - PA	['Other glioma - LGG PA - PA']	4.61683e+08	0.00185792	0.000584203	0.0215841	2.54538e+11	4.06108e+09	0.0329038	0.0116234	0.000102125	3.16093e+08	1.79812e+10	5.75846e+08	3.08861e+08	1.52712e+08	6.69751e+06	2.99436e+10	2.806e+09	8.60922e+08	3.04152e+07	8.85182e+10	3.33482e+07	1.63208e+11	2.116e+10	0.00113833	5.11201e+06	0.0031943	0.000121059	0.00925465	8.27612e+10	1.37337e+11	1.88382e+10	0.0114985	0.000499437	0.145113	5.82195e+08	0.000475663	0.000377786	0.000718397	6.95911e+07	0.000689507	2.54343e+09	4.07931e+10	1.51626e+11	1.57013e+11
9	INTRA_9	3875	0.963593	Other glioma - LGG PA - PA	['Other glioma - LGG PA - PA']	3.71444e+08	0.000182968	3.20779e+10	0.0014741	5.08638e+08	1.10017e+09	0.00553404	0.000335634	1.95143e+10	1.63506e+08	9.03916e+08	2.09927e+08	9.24422e+06	1.8029e+08	99467.8	3.90816e+08	9.49981e+07	7.40101e+07	444712	1.42752e+11	1.2849e+07	7.00512e+08	9.73786e+06	0.000110278	248215	8.97492e+10	4.31318e+10	0.00265353	6.18351e+09	2.63392e+09	1.93398e+07	0.0019128	1.05864e+11	0.0106785	5.10566e+07	0.000252582	9.3702e+09	0.000250751	1.88185e+06	0.000109605	1.28499e+09	2.33894e+08	1.27313e+11	2.9067e+09
9	INTRA_9	5908	0.982831	Other glioma - LGG PA - PA	['Other glioma - LGG PA - PA']	5.45999e+09	1.25199e+11	8.09115e+10	0.000510196	6.31915e+08	1.3536e+09	0.00328369	0.000281734	2.16243e+11	3.90079e+06	8.41877e+08	6.65026e+07	1.00341e+08	1.58786e+10	1.01547e+06	1.2819e+08	6.40873e+06	7.48015e+06	18668	1.32047e+11	2.0353e+06	1.06009e+09	1.90449e+08	3.65618e+10	9.75336e+06	1.29444e+11	3.08627e+10	0.00186989	1.73668e+09	2.11256e+08	1.11587e+08	0.00429421	1.11685e+10	0.00110818	619527	0.000126291	3.44433e+09	0.000223755	1.20708e+07	3.9368e+10	5.68994e+08	1.02738e+09	2.45979e+10	2.85893e+08
9	INTRA_9	8350	0.981561	Other glioma - LGG PA - PA	['Other glioma - LGG PA - PA']	1.21945e+10	6.58917e+08	3.34809e+10	3.58216e+10	6.32776e+07	1.22821e+08	0.000774054	3.52221e+11	1.3417e+11	3.13245e+06	3.5825e+09	568004	2.34045e+08	1.57998e+09	30031.7	4.64986e+08	1.73424e+07	1.69647e+06	102417	1.65987e+09	141181	880128	1.34379e+08	3.94098e+08	38714.9	2.17031e+08	4.41616e+09	0.00758897	1.12157e+09	1.1883e+08	4.18242e+07	0.00387749	5.84513e+08	0.00152642	1.65812e+07	1.74764e+11	7.86913e+06	0.000388343	1.77661e+07	2.08053e+10	5.22148e+09	5.18186e+08	1.19454e+11	4.59233e+09
9	INTRA_9	10819	0.969212	Other glioma - LGG PA - PA	['Other glioma - LGG PA - PA']	9.57207e+07	3.98288e+08	2.23702e+10	3.16947e+10	9.19285e+07	880810	0.00101912	3.99308e+11	1.41226e+11	2.42214e+06	5.59691e+08	1.35413e+07	1.84216e+08	5.43299e+06	244684	4.11029e+07	26312.3	3.89736e+06	789.693	1.76281e+08	119512	2.24827e+06	6.14905e+07	1.94473e+10	363725	5.55513e+08	2.2525e+09	0.0108582	1.96595e+08	9.3426e+07	1.27975e+06	0.00601543	1.36566e+10	0.00422021	4.44462e+06	1.04743e+11	1.18723e+10	0.000482537	873387	5.43603e+10	1.75459e+09	2.29848e+09	6.85673e+09	1.13164e+10
9	INTRA_9	13445	0.952697	Other glioma - LGG PA - PA	['Other glioma - LGG PA - PA']	1.02106e+08	2.78968e+11	0.000204155	9.66703e+10	5.69493e+07	5.55403e+08	0.00038138	0.00197085	1.11685e+11	2.30306e+07	4.52243e+08	1.87439e+08	2.64688e+08	3.45232e+09	500641	4.00609e+06	3.14489e+08	1.09979e+09	306438	1.33401e+09	270572	1.05201e+08	5.37211e+06	8.22579e+09	3.97875e+06	9.49909e+08	3.33312e+08	0.0214668	9.81283e+06	3.34761e+06	1.65727e+10	0.00921236	8.09813e+08	0.00032417	2.2636e+06	1.51628e+11	2.20673e+10	0.00028428	16398.1	1.17099e+10	8.35198e+08	239828	1.67974e+08	1.29209e+07
9	INTRA_9	16515	0.959204	Other glioma - LGG PA - PA	['Other glioma - LGG PA - PA']	9.18128e+06	1.78127e+11	0.000708479	0.000256435	4.43814e+08	1.04924e+09	0.000404598	0.00183728	1.87968e+11	858887	1.3928e+10	5.67974e+08	4.1022e+07	1.97442e+09	1.66066e+06	1.21234e+07	1.10947e+08	1.55079e+08	634.574	9.89362e+07	15405.1	3.2574e+06	4.24989e+08	6.35083e+09	1.8855e+06	1.57292e+10	3.28634e+08	0.0133324	6.20823e+07	3.15187e+06	5.591e+08	0.0113657	1.63926e+10	0.000129107	332246	1.74315e+11	2.09957e+10	5.25501e+11	6373.71	1.52275e+10	2.78829e+10	116778	917282	1.20715e+06
9	INTRA_9	19654	0.898624	Other glioma - LGG PA - PA	['Other glioma - LGG PA - PA']	1.18125e+08	3.87912e+10	0.000960172	0.00043524	8.69394e+08	7.50805e+07	0.000806279	0.00274208	3.19516e+10	4.2357e+06	7.46987e+09	4.96105e+09	6.06997e+07	9.68066e+08	2.13938e+06	3.75304e+06	6.72689e+07	6.21455e+07	124723	6.50779e+08	25684.5	3.7614e+06	6.58725e+07	8.18099e+09	1.68669e+06	5.20204e+08	1.06979e+09	0.0464793	2.20173e+08	9.55381e+06	7.21916e+08	0.0340204	1.12348e+10	0.000325944	41837	2.52951e+11	2.78936e+11	4.7571e+09	2969.53	1.08517e+10	3.75051e+10	1.53223e+06	5.1795e+06	656136
9	INTRA_9	22771	0.894183	Other glioma - LGG PA - PA	['Other glioma - LGG PA - PA']	1.30095e+08	4.52387e+07	2.44039e+11	3.46502e+09	1.60825e+06	1.76302e+08	8.65828e+09	0.00031147	1.45382e+10	1.60669e+09	9.29481e+06	76564.1	1.06815e+08	2.75395e+06	1.13037e+08	115187	1.1419e+06	491299	161.6	7.46414e+07	4582.5	244689	3.94657e+08	3.29021e+09	215069	2.9935e+08	3.79979e+09	0.0188732	1.25694e+08	6.71746e+06	1.9304e+08	0.0146136	1.94966e+11	0.000870908	34660.1	1.22479e+08	8.37999e+06	0.000370212	1.77154e+06	1.88851e+11	2.19909e+10	4.9238e+08	1.2612e+10	5.70225e+08
9	INTRA_9	25975	0.846988	Other glioma - LGG PA - PA	['Other glioma - LGG PA - PA']	4.83974e+07	3.7008e+10	0.000674075	0.000642579	1.40338e+10	8.64056e+07	0.000728519	0.00527541	2.09328e+11	1.10337e+08	1.50798e+11	6.79654e+10	2.09518e+08	1.47287e+09	606088	4.099e+06	7.72027e+06	1.05567e+08	81745	4.41347e+08	2016.95	5.95255e+06	2.38111e+09	1.53888e+11	213723	7.55304e+07	1.0057e+09	0.0807431	1.18121e+09	2.44336e+08	1.09721e+10	0.0318957	2.22102e+09	0.000754672	509481	2.33877e+11	2.99865e+10	4.95945e+09	6637.63	3.87515e+09	7.09541e+09	65386.7	1.17179e+08	3.50066e+07
9	INTRA_9	29482	0.784433	Other glioma - LGG PA - PA	['Other glioma - LGG PA - PA']	1.56243e+07	1.55939e+09	9.23811e+07	1.122e+11	1.0761e+06	4.41407e+08	1.31807e+10	0.000270225	5.04733e+09	1.66906e+09	1.75204e+09	3.50072e+06	1.02875e+09	2.34262e+06	4.88963e+07	240313	700723	1.11337e+07	2793.73	2.6711e+07	176678	1.71075e+06	2.41844e+08	7.21232e+08	967105	1.23155e+09	1.03351e+10	0.0178826	1.55666e+08	8.77488e+06	1.27209e+08	0.0587078	8.68687e+10	0.00181005	47287.4	1.35625e+09	2.20951e+09	0.000271037	176834	2.20447e+10	1.19998e+10	9.57699e+07	1.04495e+10	5.45034e+08
10	INTRA_10	723	0.827343	Glioma IDH - A IDH - HG	['Glioma IDH - A IDH - HG']	2.47055e+09	2.99821e+09	2.16187e+07	2.72143e+06	6.04444e+10	4.6698e+07	8.51811e+08	0.000842679	4.73909e+08	0.000233603	0.000543965	1.49973e+09	1.74013e+09	0.0016661	2.68539e+09	0.00123071	6.4842e+10	0.000887999	3.0148e+10	8.89223e+07	3.56343e+06	6.24181e+06	8.73194e+10	1.80601e+10	9.07946e+07	6.93549e+09	4.06076e+08	7.1396e+10	0.0151912	0.00034683	1.53922e+08	5.62254e+09	2.3333e+09	5.10837e+08	1.41098e+09	1.18383e+11	0.000396611	0.00114704	0.00203909	0.0291199	1.61129e+09	0.000167283	0.000661179	0.0256966
10	INTRA_10	1880	0.969064	Glioma IDH - A IDH - HG	['Glioma IDH - A IDH - HG']	93972.9	1.3533e+06	448.538	6.57046	3.72424e+07	9223.97	102993	4.83473e+06	570623	0.000517316	0.000172881	4.53543e+06	8.2739e+07	0.00366764	1.4219e+09	0.000191388	4.60158e+08	0.000173257	1.1345e+11	2.32476e+07	1.10918e+07	235803	4.4737e+10	2.39518e+08	4.91755e+06	4.07073e+06	2.90982e+06	7.06511e+08	0.000287774	6.35352e+08	42703.8	4.79536e+06	70660.4	1.69981e+07	3.07613e+08	4.39268e+08	4.82449e+08	0.000563951	0.00272326	0.000615266	0.000528459	0.00010336	0.00336001	0.00745135
10	INTRA_10	3369	0.984605	Glioma IDH - A IDH - HG	['Glioma IDH - A IDH - HG']	410422	4487.9	37672.2	461676	4.84533e+07	17315.2	2.38564e+08	3.59663e+07	4.5764e+06	2.10044e+10	6.79321e+09	3.844e+06	1.12435e+09	1.99708e+10	5.26704e+08	4.96762e+08	3.12424e+06	1.52979e+10	2.96658e+08	2.48924e+06	1.90839e+06	539603	1.05858e+11	796095	3.85328e+06	5.01045e+07	1.29097e+08	3.5399e+08	1.70258e+11	9.00866e+07	4.64973e+06	1.35075e+08	371446	6.76732e+06	1.24981e+07	1.66724e+10	61216.5	0.000173225	2.44917e+11	0.000455764	0.000469171	2.48172e+11	0.00104094	0.00227535
10	INTRA_10	5356	0.990108	Glioma IDH - A IDH - HG	['Glioma IDH - A IDH - HG']	435954	12798.2	125616	268157	8.19843e+06	791.969	1.82096e+08	9.20595e+06	4.89427e+06	1.5772e+10	1.60953e+10	1.10184e+07	3.00656e+07	1.81162e+10	1.85489e+09	1.0118e+08	610777	4.64719e+07	4.69498e+07	10576.3	84000.1	2.26993e+06	8.35752e+09	2.86424e+08	1.74853e+07	2.09984e+07	4.85569e+07	740982	1.38785e+10	5.50399e+06	79914.4	5.36587e+06	1.41496e+06	1.44565e+07	134328	2.06633e+08	1.2847e+06	0.000175695	1.79569e+11	0.000224926	0.000343648	1.8632e+09	0.000636229	0.00109628
10	INTRA_10	7270	0.991193	Glioma IDH - A IDH - HG	['Glioma IDH - A IDH - HG']	256088	652.165	5390.92	184684	1.05848e+07	11038.1	9.13133e+06	2.24325e+06	8.79485e+06	1.83729e+08	2.72105e+08	1.87446e+06	1.4093e+08	9.8353e+09	2.35922e+10	5.92618e+06	2.38604e+06	2.39794e+09	2.89988e+08	310847	1.02213e+06	2.51156e+06	9.38083e+09	9.29294e+06	353332	1.52456e+07	7.31613e+07	1.10224e+08	5.46172e+08	2.29106e+06	23813.8	3.30333e+07	1.25361e+06	483592	97365.3	2.83553e+08	67755.8	0.000252139	2.96549e+10	0.000249114	0.000215594	1.71961e+11	0.00114576	0.00185274
10	INTRA_10	9786	0.995921	Glioma IDH - A IDH - HG	['Glioma IDH - A IDH - HG']	364.209	17466.7	1240.37	3.58013	15698.1	7.81438	279425	673418	76604.2	1.24523e+10	7.15593e+09	1.00992e+06	2.1995e+06	2.1046e+10	2.19602e+08	1.56967e+08	2.85229e+06	9.67742e+07	5.97121e+06	134126	1.07188e+06	2778.21	2.27341e+09	1.24188e+06	33202	561289	1.63513e+06	3.91071e+09	5.67273e+10	1.45471e+08	188.056	3.0436e+06	5608.63	1.04236e+07	7.39077e+06	1.53627e+06	600818	0.000298557	0.000362862	2.54177e+10	2.81445e+10	2.64287e+09	0.000281155	0.000493269
10	INTRA_10	12229	0.995312	Glioma IDH - A IDH - HG	['Glioma IDH - A IDH - HG']	9.30704	20812	366.446	0.716428	124931	148.199	4247.43	2.61708e+06	152289	2.0198e+10	9.46279e+09	75178.4	4.72431e+06	5.62736e+10	6.49057e+07	6.26216e+08	8.01123e+06	1.2197e+10	1.09971e+08	545088	56004	527968	1.58149e+10	3.01778e+06	63394.9	46622.1	1.53923e+06	2.13205e+09	2.39311e+10	8.78287e+06	2415.67	1.93023e+07	4320.36	411048	2.71755e+06	3.12861e+06	5.48145e+06	0.000306085	0.000319153	5.7966e+10	3.05602e+11	3.0236e+11	0.000626443	0.00139071
10	INTRA_10	14946	0.996737	Glioma IDH - A IDH - HG	['Glioma IDH - A IDH - HG']	13.5559	947.588	147.528	3.42087	646.285	2.02547	1989.93	2.35072e+06	159949	5.15134e+08	4.63219e+09	23422.7	4.36236e+07	2.1476e+10	5.61097e+07	1.82235e+09	4.07082e+07	8.22532e+09	2.87863e+06	1.87984e+06	62874.8	39394.6	2.08071e+09	51746.2	37872.6	2.58717e+06	1.92665e+06	6.28773e+07	1.72273e+10	4.18352e+07	169.298	1.26519e+06	10879.7	2.25439e+06	2.91634e+07	1.66548e+07	809847	0.000280899	0.000471076	2.66878e+11	1.60428e+11	1.6927e+11	0.000553415	0.000622429
10	INTRA_10	17747	0.996624	Glioma IDH - A IDH - HG	['Glioma IDH - A IDH - HG']	201.752	11432.4	27.1094	0.696413	1981.07	26.7722	771.55	552175	23292.9	7.6663e+08	1.59673e+09	115.589	2.11636e+06	1.52769e+11	8.96779e+07	8.15332e+06	1.26957e+07	4.54827e+08	284031	245235	218112	225180	9.54724e+08	64996.4	9634.57	510418	3.50226e+06	1.67477e+09	2.09367e+09	1.03317e+08	64.441	914549	11614.9	2.29861e+06	6.22682e+06	3.43936e+06	431848	0.000128912	0.000330211	2.82736e+10	2.31777e+10	6.11213e+09	0.00057132	0.0004531
10	INTRA_10	20469	0.997028	Glioma IDH - A IDH - HG	['Glioma IDH - A IDH - HG']	115.758	13699.7	413.609	0.0876384	14818.5	0.201337	9416.95	635585	239371	5.96174e+08	1.86856e+09	14572.7	1.05461e+07	8.66699e+09	6.59315e+07	5.07803e+06	961380	4.75816e+09	2.147e+06	1.20107e+06	135653	116887	7.26929e+08	4200.24	4336.37	317130	1.48934e+06	2.60995e+08	2.70946e+10	8.46321e+06	82.3026	1.00531e+07	12291.3	3.00531e+06	5.71045e+06	1.85684e+07	3.66328e+06	0.000115442	0.000163017	1.92576e+11	1.23782e+11	4.86483e+09	0.000257857	0.00031335
10	INTRA_10	22549	0.997609	Glioma IDH - A IDH - HG	['Glioma IDH - A IDH - HG']	5.94693	11560.6	214.888	0.529064	3494.67	10.5453	46157.4	2.02218e+06	21664.2	2.1421e+09	7.90891e+08	6141.53	838030	4.57316e+09	3.60517e+08	279178	673239	2.81174e+09	7662.77	78183.2	12332.8	128281	7.13869e+08	275911	45304.7	283729	1.87609e+06	8.46292e+07	2.40626e+09	6.5764e+06	136.787	822252	717.525	1.98379e+06	3.19336e+07	1.08031e+07	2.13291e+06	0.000100762	0.000138792	1.64489e+11	7.59398e+09	3.3687e+09	0.000277629	0.000237491
10	INTRA_10	22548	0.997598	Glioma IDH - A IDH - HG	['Glioma IDH - A IDH - HG']	6.04418	1168.05	21.6105	0.532222	3619.94	10.8324	4615.35	2.03556e+06	2174.46	2.15135e+09	8.13826e+08	6362.86	857296	4.7161e+09	3.7065e+07	2.89599e+08	700478	2.8706e+09	792921	81406.9	125713	132224	7.3034e+08	28279	4631.24	286819	1.8937e+06	8.51704e+07	2.38928e+09	6.57731e+06	139.824	820077	727.916	195985	3.21497e+06	1.1188e+07	22116.8	0.000101445	0.00014239	1.6592e+11	7.5322e+09	3.42124e+09	0.000277218	0.000238909
11	INTRA_11	580	0.378493	Sella - CPH - PAP	['Germimoma']	0.00554615	4.22354e+10	1.85331e+10	1.74233e+07	0.114909	0.003135	5.44356e+08	0.000121316	2.23989e+08	0.00244637	0.000443446	0.00906898	1.58957e+08	9.53601e+09	3.29906e+09	0.00791427	0.00111247	2.09694e+11	0.026469	2.22528e+11	2.6946e+09	2.17446e+11	0.000258963	8.92006e+09	1.62995e+10	1.06147e+09	7.24214e+07	2.39051e+07	0.00166003	0.0164163	9.04739e+10	1.19167e+08	9.61788e+09	1.50934e+06	1.54278e+10	7.16451e+10	6.46438e+10	245502	3.45506e+10	8.51811e+09	85473.1	2.55114e+09	2.04095e+07	1.28912e+10
11	INTRA_11	2072	0.525494	Haematopoeitic - LYMPHO - LYMPHO	['Germimoma']	4.01548e+10	1.58081e+10	1.74433e+09	1.21098e+08	0.0355242	6.46083e+08	0.000169758	0.00312086	2.24031e+10	0.0205286	0.0581179	0.0167732	7.01594e+08	0.0069482	1.09176e+10	0.0119907	0.000292877	1.49106e+11	7.5181e+08	0.000879854	2.65803e+07	2.33008e+11	3.44149e+11	0.00018256	1.16422e+10	2.10407e+09	9.11321e+08	8.95051e+08	9.48487e+09	0.000134906	3.11111e+10	1.15174e+10	9.36163e+07	1.28237e+08	1.22267e+09	0.00273566	0.00118125	2.96777e+09	0.000475595	0.000799756	1.61906e+11	5.10038e+09	0.000430919	0.00041863
11	INTRA_11	3731	0.76296	Control - CONTR - INFLAM	['Germimoma']	2.66312e+11	1.38106e+09	2.17931e+07	663427	0.76296	7.3109e+07	6.7124e+07	0.00332591	4277.06	0.0296659	0.00114136	0.000218358	1.6435e+08	5.5109e+10	1.86857e+10	5.22583e+10	1.89337e+11	4.36982e+09	1.11269e+11	1.04024e+10	1.5107e+09	2.01602e+10	6.80893e+10	1.15477e+10	3.78911e+08	1.92536e+09	2.66066e+09	7.17727e+08	0.000718735	0.00255227	1.65931e+09	4.59494e+06	4.22966e+09	1.33709e+07	1.72157e+09	0.0193591	1.79276e+11	2.9119e+07	2.12148e+11	0.000319119	7.76301e+07	8.50836e+08	7.49297e+08	1.63805e+10
11	INTRA_11	5721	0.793869	Control - CONTR - INFLAM	['Germimoma']	6.7061e+09	1.87012e+09	1.71721e+08	1.21842e+07	0.793869	4.06519e+08	3.19408e+08	0.0176956	9637.62	0.00725122	0.000225576	9.49017e+10	5.34608e+07	4.5218e+09	4.1338e+08	1.08075e+11	2.82797e+09	7.52941e+08	1.61398e+10	6.86355e+10	1.21637e+08	3.65682e+09	4.83614e+08	3.56058e+08	2.24003e+09	1.21899e+10	3.3255e+08	2.78741e+10	0.00037676	0.00427427	0.00030483	5.69615e+07	1.27964e+09	1.28291e+06	2.48148e+08	0.00315244	2.48305e+10	8.12877e+07	3.06609e+10	0.000350183	7.42081e+06	5.48571e+08	1.70985e+09	8.00005e+09
11	INTRA_11	7750	0.899852	Control - CONTR - INFLAM	['Germimoma']	4.0379e+11	3.09554e+09	3.9212e+08	1.30967e+08	0.899852	0.00028191	1.37889e+11	0.0135762	6.04561e+06	9.04226e+09	5.86593e+08	8.49706e+08	8.18199e+06	1.72913e+10	8.08102e+06	3.95786e+10	4.91812e+08	5.07342e+09	0.0011624	3.95035e+07	6.67003e+06	6.4387e+07	3.07977e+08	1.3867e+11	3.52005e+06	8.32496e+08	1.42792e+08	1.30175e+08	0.00193191	0.0183254	0.000453673	563943	2.62867e+08	1.20863e+07	9.80075e+08	2.27778e+11	2.72306e+09	1.10538e+08	2.90344e+07	1.83853e+11	3.13876e+07	1.32895e+07	2.29975e+08	4.66868e+09
11	INTRA_11	10123	0.719889	Control - CONTR - INFLAM	['Germimoma']	2.00311e+09	8.37609e+08	5.33397e+08	903438	0.719889	8.05923e+09	1.73942e+09	0.0838483	69275.9	0.000214256	1.82272e+10	1.96309e+10	1.40888e+07	3.43443e+10	1.48791e+09	7.37839e+09	2.37016e+09	2.65699e+10	3.68299e+09	3.68009e+10	699741	1.54539e+10	6.43125e+09	5.55934e+08	3.40604e+08	6.23111e+09	3.98265e+08	7.58576e+10	0.000104102	0.00100558	0.00267047	6.35544e+06	4.09013e+09	3.54286e+07	1.4203e+08	0.00113079	2.90051e+11	4.7572e+08	1.13306e+09	0.00146434	6.87355e+07	8.04854e+07	5.81347e+08	1.36744e+11
11	INTRA_11	13052	0.928241	Control - CONTR - INFLAM	['Germimoma']	4.13196e+10	2.35578e+11	2.22869e+08	1.59413e+08	0.928241	0.000140739	1.64658e+10	0.0042501	2.00866e+06	2.51279e+10	3.39481e+08	7.244e+09	3.09802e+06	2.1017e+10	5.36243e+06	9.60868e+09	6.40102e+08	2.08791e+10	9.9601e+10	7.84248e+09	4.88256e+06	1.12004e+10	3.52113e+08	2.81766e+11	969451	1.00606e+10	6.45852e+07	63004	3.12724e+10	0.0120357	0.0029995	166902	1.58584e+09	6746.62	7.57511e+08	0.000167611	4.2068e+09	9838.56	6.16879e+07	2.38191e+09	256607	1.55072e+06	473446	1.04401e+08
11	INTRA_11	15809	0.847455	Control - CONTR - INFLAM	['Germimoma']	4.03872e+10	3.74439e+10	1.43286e+07	1.05555e+08	0.847455	0.000195646	1.63277e+09	0.00441164	3.42171e+06	2.17407e+11	1.88374e+08	1.0587e+10	3.0981e+07	1.34129e+09	1.22076e+07	1.67358e+09	6.99021e+08	3.73765e+09	0.000418922	1.36021e+09	2.74015e+07	4.91206e+08	4.13934e+08	6.20841e+09	1.61283e+06	5.29464e+08	1.03158e+08	905978	0.000159353	0.0431294	0.00255641	128022	462664	128292	3.8405e+09	0.000169225	6.41608e+09	48790.6	1.90229e+09	3.53522e+09	61652.9	1.28188e+06	2.22389e+06	2.73594e+08
11	INTRA_11	18718	0.893446	Control - CONTR - INFLAM	['Germimoma']	2.02296e+11	4.88619e+07	1.15359e+08	1.82391e+06	0.893446	1.86989e+08	2.60117e+08	0.0171853	6265.6	0.000128362	6.90513e+10	1.53544e+11	1.2638e+07	2.1563e+09	7.12398e+07	3.823e+08	8.11018e+08	2.95651e+08	1.41084e+10	3.82945e+10	3.82339e+06	1.2426e+10	1.08408e+10	2.15085e+09	1.11647e+08	3.34246e+10	8.86346e+08	2.0213e+09	8.0808e+09	0.000614625	0.000190086	6.43626e+06	7.23001e+07	362158	4.57551e+06	0.00408865	1.61558e+11	1.50893e+07	3.89913e+08	4.36445e+09	38928.8	4.50126e+06	1.24656e+07	1.28114e+09
11	INTRA_11	21692	0.925632	Haematopoeitic - PLASMA - PLASMA	['Germimoma']	1.50167e+10	203503	73955.6	177815	0.000630898	8.47873e+06	4.32292e+06	0.00031046	4596.97	6.71866e+09	7.29154e+08	1.36343e+08	1.68074e+06	9.58543e+09	81183.4	1.55663e+08	243884	1.44523e+06	6.71766e+08	3.1472e+10	2.90964e+06	5.8028e+07	3.19546e+06	2.43623e+07	981396	1.36559e+10	8.77807e+09	1.0597e+06	7.4952e+08	0.000145748	5.453e+08	3760.61	1.02262e+07	13900	1.83223e+08	0.000420061	1.344e+09	64575.4	7.29158e+07	1.09263e+11	203327	5156.18	7.98845e+06	2.09462e+07
11	INTRA_11	24867	0.93037	Haematopoeitic - PLASMA - PLASMA	['Germimoma']	6.52465e+08	1.07779e+06	33623.8	10262.3	0.000812665	3.35875e+06	3.49127e+06	0.00039328	190020	4.41734e+08	5.55157e+08	5.91367e+07	90744.7	8.48907e+09	59995.8	5.68053e+07	95741.4	1.25209e+06	4.2396e+08	2.4225e+09	2.77902e+06	2.62663e+07	3.06203e+08	1.4593e+08	6.38613e+07	9.92365e+08	6.69804e+09	971468	5.17566e+08	0.000106042	5.64837e+08	15214.8	900168	14548	1.55467e+08	0.000211036	2.72439e+08	993592	1.10207e+09	2.12881e+11	236190	82.5522	1.57985e+08	4.32796e+07
11	INTRA_11	28344	0.893983	Haematopoeitic - PLASMA - PLASMA	['Germimoma']	2.09074e+10	3.3394e+06	4.77531e+07	3009.28	0.00740433	490427	1.06868e+08	0.000236795	246585	0.00048829	2.597e+09	1.36245e+08	8.37133e+06	5.11584e+08	1.15378e+08	7.94558e+09	1.33233e+08	1.87323e+08	4.64759e+06	1.28734e+11	189825	2.00062e+06	1.41949e+06	8.50822e+06	1.7833e+06	6.61684e+06	8.32231e+06	5.32907e+06	7.0352e+08	0.000408565	1.01542e+10	212030	87010.1	888638	3.33466e+06	1.02328e+11	1.82881e+08	2.34196e+07	1.89959e+08	2.0453e+11	4.91259e+07	1.87727e+06	1.41888e+09	1.07348e+09
12	INTRA_12	741	0.526257	Nerve - SCHW - SCHW	['Control - CONTR - WM']	0.000657059	1.74416e+10	0.00428973	1.81865e+11	0.00916591	2.13913e+10	0.011592	0.00106041	0.0387564	0.000229665	0.0041451	0.000201125	0.0568076	0.00143862	6.89758e+10	0.000539915	0.000136106	4.22786e+10	1.30366e+09	0.000155732	1.6366e+09	1.27174e+10	0.000167889	1.21227e+10	2.086e+10	2.25344e+11	0.000133476	0.0845851	2.16546e+08	3.86308e+11	6.75922e+10	0.0171509	1.82377e+10	0.000238248	5.17343e+09	0.000482721	0.000117989	0.00236239	0.000444983	0.000533007	0.00429513	7.82722e+09	0.00262048	7.04535e+10
12	INTRA_12	2082	0.661566	Glio-neuronal - LGG - DNT	['Control - CONTR - WM']	0.000250945	5.12602e+09	0.0860542	0.000326589	2.761e+10	0.00104747	0.0032068	7.20608e+09	0.076878	8.73738e+07	8.63078e+08	5.50499e+08	0.000250536	3.38267e+07	4.22347e+09	4.26545e+10	6.76462e+09	7.67667e+07	2.40727e+09	2.93886e+08	2.28688e+08	3.07457e+09	8.24063e+10	9.38005e+09	1.67419e+10	4.98705e+09	0.000133022	0.0806558	0.000245278	0.000198478	4.48848e+08	0.661566	0.00040092	0.030051	8.8369e+08	9.37345e+09	7.42931e+10	0.00213099	5.96331e+08	4.44199e+11	4.75921e+11	2.1108e+10	0.000320087	1.94487e+10
12	INTRA_12	3664	0.784023	Control - CONTR - WM	['Control - CONTR - WM']	0.000253004	4.6248e+09	0.0821372	0.000420397	2.75785e+06	0.00794722	0.00109709	5.69487e+07	0.784023	1.15085e+10	2.57626e+08	2.71903e+09	7.89699e+10	2.09749e+08	0.00853305	4.52678e+08	2.12356e+08	1.05094e+08	2.11568e+07	9.72297e+07	5.68485e+08	7.02606e+07	0.000228888	2.65998e+09	1.25615e+10	0.000465016	0.000111361	0.0144328	5.00988e+10	0.00014976	1.00357e+08	0.0864086	0.000430762	0.000788241	4.32037e+08	6.01041e+08	6.1739e+09	0.00014247	1.19907e+08	6.59301e+08	8.66517e+09	3.56079e+08	1.7288e+09	4.95068e+07
12	INTRA_12	5926	0.763927	Glio-neuronal - DLGNT - DLGNT	['Control - CONTR - WM']	6.4731e+09	3.26291e+08	0.0495521	7.75722e+10	194995	0.00218319	0.00104523	8.02431e+09	0.0949538	2.56247e+09	9.57847e+07	9.04906e+06	0.000215569	2.67325e+06	0.0037379	3.25093e+08	8.45745e+07	4.14957e+06	1.31861e+08	1.38616e+09	2.7247e+08	605237	1.39413e+10	7.0875e+08	7.28712e+07	4.1519e+09	4.79458e+09	0.763927	3.69308e+11	4.10362e+10	1.77578e+10	0.0304414	0.000110842	0.00264135	1.21584e+09	4.2649e+08	7.9376e+08	0.000969094	4.10381e+07	4.00552e+09	0.000186323	1.06556e+09	8.41266e+09	3.20231e+08
12	INTRA_12	8334	0.820096	Control - CONTR - HEMI	['Control - CONTR - WM']	1.66343e+11	6.71518e+09	0.820096	0.00704122	1.93218e+10	0.00051835	0.00522257	0.000652807	0.0582669	3.93204e+07	2.70782e+09	1.03917e+10	7.08657e+07	1.24218e+10	1.94287e+08	2.37611e+08	5.98301e+06	608091	4.58987e+06	4.99532e+10	4442.17	3.63451e+08	2.62395e+10	0.000252455	9.6644e+08	0.00158313	6.62014e+09	0.000269436	7.26139e+08	9.99042e+08	4.97464e+10	0.0107311	0.0002412	2.31455e+09	40071.7	2.16793e+11	0.000439442	4.08454e+09	1.48308e+06	0.00024905	1.04808e+10	4.23456e+06	1.83597e+09	1.08819e+08
12	INTRA_12	11182	0.860841	Control - CONTR - WM	['Control - CONTR - WM']	8.81622e+09	2.22507e+09	0.01856	0.00044325	733036	0.00527605	0.00105081	5.88891e+08	0.860841	2.58496e+07	8.06667e+06	7.58452e+06	2.50111e+10	1.03674e+07	0.0134125	2.97055e+07	6.9826e+08	1.2975e+08	7.61952e+06	7.12705e+08	3.79838e+09	1.47574e+09	0.000244156	1.9011e+09	1.89386e+10	0.000336912	9.9139e+10	0.00669633	3.81877e+09	1.05799e+11	7.7098e+07	0.0330205	0.0003106	0.000561771	3.92244e+07	8.76273e+07	5.89202e+08	0.00022072	3.46962e+06	2.18013e+10	3.55877e+09	3.01766e+08	1.60319e+10	6.74956e+07
12	INTRA_12	14140	0.598502	Control - CONTR - HEMI	['Control - CONTR - WM']	2.17533e+10	4.67722e+09	0.598502	0.00521608	2.96389e+09	0.0002746	0.0206822	0.000377091	0.24523	1.06614e+08	9.59529e+07	3.60667e+08	6.02485e+07	5.08268e+08	9.27472e+08	6.37837e+06	3.54656e+07	87601.6	1.98178e+06	1.06046e+11	2240.22	2.13751e+08	1.31604e+11	0.000220558	1.99847e+10	0.000623008	2.91544e+09	0.000809445	3.29528e+08	2.107e+09	5.13206e+10	0.031436	0.00071825	1.23147e+10	347492	1.81788e+10	0.000302633	2.88976e+10	865776	0.000203834	2.12494e+09	8.3181e+06	8.86311e+08	1.06662e+10
12	INTRA_12	17144	0.794059	Control - CONTR - WM	['Control - CONTR - WM']	2.13063e+08	6.17956e+08	0.0375621	0.00350466	5.03314e+11	1.15722e+09	0.0739001	0.000129159	0.794059	9.08332e+06	3.68545e+09	9.95445e+07	3.10585e+09	2.19172e+09	1.15978e+10	1.80855e+09	3.61756e+08	2.18407e+06	1.15488e+06	6.29777e+08	1.60798e+06	9.43903e+08	1.47402e+11	8.6458e+10	6.84581e+08	0.000151577	0.000514712	0.00549979	8.51358e+07	2.75427e+08	9.39039e+07	0.033679	0.000356581	0.000239942	6.64231e+06	0.000153748	9.10473e+08	0.000508894	1.92107e+08	0.00167905	2.61389e+09	3.80976e+08	0.000427778	4.55192e+10
12	INTRA_12	20211	0.897964	Control - CONTR - WM	['Control - CONTR - WM']	4.53184e+09	3.60286e+09	0.0193123	0.00118436	3.00153e+06	0.00262265	0.00471684	2.78016e+10	0.897964	4.10303e+07	5.12914e+06	6.2511e+06	1.4151e+10	2.24388e+06	0.00179197	3.70215e+06	2.54019e+08	1.18837e+08	7.41182e+06	1.73843e+08	7.11884e+06	9.79763e+07	0.000177173	9.52825e+07	5.491e+08	0.000238661	5.12271e+09	0.00225543	2.27663e+09	9.99384e+09	3.3467e+08	0.0155086	0.000560789	0.000331529	1.92065e+08	4.52209e+06	1.45831e+09	3.37764e+10	1.52429e+07	3.8807e+09	2.72371e+09	1.02243e+08	5.23926e+08	7.64573e+07
12	INTRA_12	22934	0.879438	Control - CONTR - WM	['Control - CONTR - WM']	2.56057e+10	1.77302e+10	0.0396211	0.00035967	416211	0.00093496	0.00339795	1.29828e+10	0.879438	1.41258e+09	1.32058e+08	1.41531e+08	1.42969e+09	4.25252e+06	0.00522798	1.5483e+07	8.51575e+06	1.91523e+07	2.20964e+07	3.92414e+08	1.57455e+08	3.13906e+09	0.000762455	1.99733e+10	7.50562e+09	0.00103043	0.000305874	0.00111283	2.59255e+09	1.80763e+10	6.35936e+07	0.0143202	0.00131862	6.25507e+10	1.70772e+08	1.61732e+09	6.62932e+07	2.13261e+10	3.53346e+07	1.57311e+11	1.61212e+08	1.47243e+08	1.50954e+10	2.20657e+09
12	INTRA_12	22934	0.885115	Control - CONTR - WM	['Control - CONTR - WM']	2.70482e+11	1.74432e+10	0.0388834	0.000348483	4.27083e+06	0.000930056	0.0033298	1.21763e+10	0.885115	1.29134e+08	1.203e+08	1.34531e+08	1.31015e+10	3.85454e+06	0.00515724	1.47997e+07	8.2829e+07	1.78764e+07	2.14896e+06	3.83618e+08	1.49637e+09	2.99356e+08	0.000729251	1.91583e+08	7.43672e+09	0.00100031	0.000300572	0.00101709	2.51562e+09	1.79773e+10	6.1234e+07	0.0130178	0.00132485	5.44004e+10	1.66301e+07	1.63581e+08	5.93973e+06	1.86605e+09	3.34722e+07	1.52833e+11	1.43158e+08	1.34832e+08	1.38785e+10	2.07098e+09
12	INTRA_12	22936	0.887775	Control - CONTR - WM	['Control - CONTR - WM']	2.91685e+11	1.71143e+10	0.039841	0.000326448	4.51994e+06	0.000905953	0.00322217	1.18801e+10	0.887775	1.23322e+09	1.13868e+08	1.30296e+08	1.24434e+09	3.40862e+06	0.00507303	1.41409e+07	7.8842e+07	1.66765e+07	2.12046e+06	3.57856e+08	1.38137e+09	2.66394e+09	0.000694877	1.78171e+08	7.10044e+09	0.00090966	0.000288258	0.00101343	2.68768e+08	1.85481e+11	5.97667e+07	0.0121094	0.00136016	4.85935e+11	1.72527e+08	1.64156e+08	5.34447e+07	1.67159e+11	3.15376e+07	1.53957e+11	1.30211e+09	1.25581e+08	1.32463e+10	2.03224e+09
13	INTRA_13	656	0.492283	Embryonal - MB SHH - CHL AD INF	['Exotic']	9.32306e+08	0.000633423	2.21356e+10	1.83016e+10	7.97306e+07	1.61924e+09	9.25491e+09	3.87326e+08	6.30299e+10	0.000234422	0.000935045	1.08569e+09	0.00879494	0.000214945	0.00323069	0.000729769	0.00260588	0.492283	0.00408044	1.88635e+10	0.00146451	4.1461e+10	0.0024402	2.05833e+10	7.07353e+08	0.000202926	0.00127648	0.00143015	0.0454025	0.00201739	6.66622e+07	0.000489282	1.39849e+11	0.00357657	0.24301	0.000435155	4.56297e+08	0.0103264	0.0154695	0.000221773	0.0153004	0.0121659	0.0087962	0.000574933
13	INTRA_13	1931	0.679694	Glio-neuronal - LIPN - LIPN	['Exotic']	2.17383e+10	0.0043664	0.000142188	0.000242371	7.08101e+07	1.64585e+09	0.000467344	5.15466e+11	0.000360977	0.000178323	6.65982e+10	6.07942e+08	0.000515347	1.29308e+09	0.000354673	1.83823e+10	5.97797e+10	0.0335816	0.000145762	9.0812e+08	0.000649657	8.57208e+10	0.00223502	3.27293e+11	6.24343e+08	0.00259791	0.00197486	0.0022221	0.00830868	0.000941938	2.63008e+09	0.00440218	0.000976184	0.0592762	0.679694	1.80486e+08	1.53825e+08	0.00143508	0.000121884	0.00218424	0.00232203	0.0186072	0.00474447	0.0017922
13	INTRA_13	3410	0.426414	Glio-neuronal - LGG - RGNT	['Exotic']	3.44882e+09	0.0130652	1.91999e+09	0.000215635	2.3166e+08	6.50473e+08	0.00257354	3.63357e+09	2.19605e+10	2.49585e+10	0.0041135	2.57788e+10	4.65951e+10	1.18516e+10	0.00684533	4.05257e+10	0.016582	0.19573	3.95711e+11	5.54985e+08	0.000359362	2.83693e+11	0.074128	8.87621e+09	5.84002e+09	0.000487103	0.000126999	0.000680012	0.00657067	0.000666825	8.7588e+07	0.0147457	0.000304602	0.426414	0.0244573	0.00018085	1.70678e+08	0.00129921	3.79323e+09	9.83306e+09	5.5241e+11	0.0772192	3.66558e+11	8.96556e+10
13	INTRA_13	5113	0.881163	Glioblastoma - DMG - K27	['Exotic']	2.77524e+08	4.71868e+08	2.68913e+08	1.53332e+09	105330	1.51873e+06	7.12861e+07	4850.11	3.30253e+08	8.0258e+08	1.74732e+10	4.39315e+06	0.0327715	3.13543e+09	0.0111726	5.19957e+10	1.76822e+11	0.0134725	0.000968786	3.5139e+07	0.00167515	3.18136e+09	0.00121167	4.3396e+06	3.65925e+09	2.97402e+10	0.00169776	2.23268e+10	0.00316826	0.000134147	331692	0.000130267	8.19161e+07	0.000491647	0.0056831	1.4216e+08	4.6745e+06	0.881163	0.000269677	2.23768e+11	0.00475167	0.00315296	0.00371512	0.000511347
13	INTRA_13	7070	0.894876	Glioblastoma - DMG - K27	['Exotic']	2.15798e+09	1.84845e+09	1.78088e+08	1.58161e+10	18489.1	7.85686e+06	4.03999e+08	1.05738e+06	3.47303e+10	8.47196e+07	1.42851e+10	9.88078e+06	0.0286678	4.20996e+09	0.0100554	3.57183e+10	5.61528e+09	0.00494934	0.000117531	8.42134e+07	0.00208185	1.49684e+10	0.0115649	1.623e+08	1.83755e+09	0.000106649	0.00449258	3.77623e+10	0.00131213	3.71554e+11	324977	0.001198	8.83733e+08	0.00140252	0.000782255	1.09228e+07	2.93318e+08	0.894876	6.91975e+10	1.51802e+10	0.00230818	0.00387261	0.00146384	0.000208326
13	INTRA_13	9500	0.748817	Glioblastoma - DMG - K27	['Exotic']	4.44278e+08	6.76587e+10	1.46235e+10	2.28074e+10	31603.3	4.52525e+06	3.22839e+08	3.11148e+06	2.51941e+11	1.78233e+08	7.71278e+09	6.9052e+06	0.0691631	3.92464e+09	0.00213206	0.000150069	0.000726214	0.00472937	6.70168e+10	1.22252e+09	0.000876472	5.13131e+10	0.015514	1.77566e+08	2.43392e+10	0.000127915	0.0502338	0.000110798	0.000340546	3.89069e+10	198975	0.0242527	3.63567e+08	0.00788433	0.00337944	5.89977e+08	1.04885e+08	0.748817	3.39251e+10	1.09121e+09	0.00322877	0.00101512	0.00233142	8.28763e+10
13	INTRA_13	12030	0.686008	Glio-neuronal - LGG - RGNT	['Exotic']	5.00328e+08	0.00480643	3.66581e+08	0.000133972	373929	5.68469e+09	0.000542236	1.51312e+08	6.30844e+10	1.681e+07	0.000152105	1.27142e+09	0.00284637	6.15116e+08	0.000780072	7.97699e+10	0.0267942	0.0398644	4.09749e+10	1.13841e+08	0.000166868	6.91764e+10	0.00887298	2.40088e+09	1.21419e+11	0.000979463	0.000101898	0.000192697	4.63165e+11	7.75186e+09	3.73302e+06	0.0231013	0.000114577	0.686008	0.0104058	1.17927e+10	2.34787e+07	0.0362991	7.10416e+08	7.77064e+09	0.00032973	0.0162028	6.78524e+10	6.2934e+10
13	INTRA_13	14706	0.739477	Glioblastoma - DMG - K27	['Exotic']	4.55216e+06	9.93156e+09	1.02158e+09	6.95355e+09	187709	726646	1.76464e+09	8.48444e+06	3.88529e+10	1.51497e+09	4.94241e+10	1.72605e+08	0.0127223	1.32954e+10	0.0232254	1.15323e+11	5.23262e+10	0.0146553	2.42712e+10	7.56022e+08	0.00494733	1.04678e+11	0.0323838	6.99587e+07	3.77983e+10	0.00115452	0.00820685	1.77692e+10	0.00022896	9.15212e+09	95071.1	0.00149474	4.70781e+09	0.00944439	0.00257279	2.94949e+06	6.56384e+06	0.739477	7.8205e+10	0.000156882	0.00126771	0.0342628	0.00217985	0.000893805
13	INTRA_13	17333	0.674949	Glioblastoma - GBM - MYCN	['Exotic']	4.02872e+08	5.46914e+09	4.5104e+07	2.52301e+11	46792.4	3.10732e+07	0.000381077	3.525e+06	3.14098e+11	3.93641e+09	0.000842266	1.57508e+10	0.0143164	2.53316e+07	0.0585628	7.8615e+09	0.0117724	0.0217221	3.42983e+10	1.63421e+09	0.00173632	3.17039e+10	0.0527907	1.10404e+11	7.32829e+07	0.0149859	0.000218066	0.000271165	1.93879e+11	4.231e+08	1.03701e+09	0.00116838	1.212e+10	0.00512461	0.00737963	2.21422e+09	1.0115e+08	0.0107762	0.000678532	0.000133513	0.000962905	0.674949	0.000906112	0.000639493
13	INTRA_13	20089	0.505922	Other glioma - LGG MYB - MYB	['Exotic']	1.45891e+08	0.00107344	6.76567e+07	0.000365497	1.01968e+07	5.21509e+09	0.00104474	4.05724e+08	0.000332452	5.56417e+06	0.000240998	9.32672e+07	0.0010579	1.46559e+09	0.00102096	8.54521e+10	0.0159938	0.0255618	2.62926e+11	2.9673e+07	0.00012758	6.32506e+09	0.0217896	5.90714e+09	1.24617e+11	0.00354601	0.000358659	0.000179051	3.16613e+11	6.39038e+09	9.6731e+06	0.0161814	0.000255115	0.209711	0.00590405	2.15334e+10	1.49846e+08	0.0794208	5.63078e+09	0.000133747	0.000648302	0.0877488	0.00071755	0.000147863
13	INTRA_13	23101	0.643203	Other glioma - LGG MYB - MYB	['Exotic']	2.24216e+06	0.00197123	1.70493e+11	2.62472e+10	45596.7	5.518e+09	1.199e+11	5.75836e+07	0.0079393	7.1802e+10	1.2461e+11	4.65199e+08	0.00477538	1.361e+09	0.00389474	9.10237e+09	0.000644359	0.0534755	0.000498341	6.83814e+08	0.00220271	0.000201715	0.027425	9.77869e+08	2.64487e+08	0.000320504	0.00296704	0.000261642	0.00929907	0.00038717	2.92387e+06	0.0186234	1.12705e+11	0.0562532	0.0360931	1.24817e+09	2.80342e+08	0.0288707	7.31151e+10	3.26982e+10	0.000365045	0.00102312	0.00500356	6.74259e+10
13	INTRA_13	25893	0.567857	Other glioma - LGG MYB - MYB	['Exotic']	2.27969e+08	8.39357e+10	1.66991e+07	0.000204756	461032	4.65086e+08	0.000407538	7.57062e+08	0.000232408	2.67765e+06	0.000120237	3.28565e+08	0.000371387	9.56591e+08	0.000125053	5.0389e+08	0.000519404	0.000863691	2.96914e+10	1.28121e+08	6.39491e+09	6.30327e+08	0.00422382	7.39878e+09	5.90255e+09	0.00237034	0.000208643	0.000672627	8.74999e+09	7.92192e+08	4.31132e+06	0.0321296	0.000229833	0.275103	0.000286811	1.05166e+09	6.42059e+06	0.0718595	1.15577e+09	0.000195977	0.00127418	0.00944986	0.000518765	0.000165733
14	INTRA_14	580	0.315228	Melanocytic - MELCYT - MELCYT	['Other glioma - LGG PA - PA']	5.77674e+09	1.57928e+09	0.000166553	8.02589e+09	0.000232314	3.6909e+11	0.00424909	0.000196001	0.00448799	5.55675e+10	0.00544589	9.21543e+08	0.00183364	0.115892	1.58144e+10	0.00445649	0.000337598	8.48911e+08	1.97426e+08	1.72376e+10	2.07056e+08	1.29626e+10	0.000134316	0.000176202	2.52029e+10	8.1163e+09	4.92479e+09	0.225117	3.48288e+10	1.05383e+11	2.00782e+11	0.00288123	2.02743e+09	1.43289e+10	6.01818e+06	0.00290068	0.00345047	0.00535079	0.00629248	0.00019746	0.0178556	6.26114e+10	0.00322916	0.000176543
14	INTRA_14	1971	0.604992	Glioma IDH - A IDH - A IDH	['Other glioma - LGG PA - PA']	1.40254e+08	5.27356e+09	0.00025704	0.000587157	0.000260756	2.21922e+09	0.0010067	0.0117174	0.000159825	0.000397169	0.00294479	0.000831555	4.40052e+06	0.0039889	7.67264e+08	7.27193e+07	4.92103e+07	1.91176e+08	1.01836e+09	0.000236894	6.45088e+06	3.30192e+10	0.000693334	0.0134047	5.22419e+09	0.00403527	0.000172733	0.00721105	1.71893e+11	1.55702e+10	9.60724e+10	0.000456658	4.45324e+10	9.36e+09	1.68648e+06	0.00191288	0.000444839	0.000535898	3.19733e+08	0.00941918	9.79267e+10	6.83795e+07	1.06095e+11	0.00014055
14	INTRA_14	3749	0.700182	Pineal - PIN T - PB A	['Other glioma - LGG PA - PA']	0.00337468	0.000368487	0.0134646	3.08096e+10	0.000588813	0.000351508	5.49294e+10	0.00122609	8.73102e+10	0.000325572	0.00334323	0.000932466	6.94778e+09	2.66836e+09	2.97161e+08	1.44413e+10	3.1444e+09	1.97539e+06	4.32586e+06	3.42222e+10	2.16685e+06	7.83329e+08	7.24055e+10	1.75719e+11	6.65142e+09	0.00717597	7.03868e+09	0.000177926	1.5073e+11	0.000721871	2.73035e+10	0.00137154	0.000134903	4.32927e+08	25297.6	0.00196402	0.0489258	2.14675e+10	1.55689e+06	2.35882e+10	944437	1.28387e+06	4.68741e+06	7.35897e+06
14	INTRA_14	5831	0.726249	Other glioma - LGG PA - PA	['Other glioma - LGG PA - PA']	1.50146e+10	0.00110101	0.0547585	0.00710394	2.6651e+11	0.000187727	0.00110937	0.0105296	0.000621836	1.04995e+11	0.00046976	0.000375967	1.89303e+08	0.0013211	1.60816e+09	2.52282e+08	3.89426e+08	2.36043e+09	2.43747e+07	0.00339734	1.75822e+06	3.69511e+10	4.29306e+10	0.00763596	6.07193e+09	0.0147632	0.000377858	0.00811225	1.32043e+11	6.35591e+09	0.0001475	0.0139922	0.000206475	1.66781e+11	3.89427e+06	0.00233372	0.0670166	2.83784e+11	1.94759e+06	5.45373e+10	4.01573e+09	2.90213e+07	9.38468e+07	2.11207e+09
14	INTRA_14	8148	0.818224	Other glioma - LGG PA - PA	['Other glioma - LGG PA - PA']	2.29569e+07	0.000107013	0.0110415	0.0107301	4.57174e+09	8.98156e+09	0.00240897	0.00688532	0.000322279	1.40164e+10	0.00173055	0.000533391	3.45975e+08	0.00359365	1.42996e+09	1.24224e+09	4.30353e+08	1.39497e+09	2.93492e+08	0.00143985	4.08112e+06	1.06287e+11	2.8757e+10	0.0232681	3.84906e+08	0.00448238	9.20476e+10	0.0212608	4.98099e+09	6.66105e+08	0.000162052	0.00987169	0.000212371	0.000120178	1.40257e+07	0.000759743	0.00248671	0.000181974	8.44165e+06	9.90052e+10	1.20639e+10	2.43873e+07	2.29591e+09	9.25191e+07
14	INTRA_14	10868	0.656166	Glioma IDH - A IDH - A IDH	['Other glioma - LGG PA - PA']	2.29204e+09	7.72344e+07	0.00127414	0.00101615	2.932e+08	1.91419e+11	0.00820859	7.69084e+10	0.00151791	9.22927e+08	0.000680923	0.000118117	1.15778e+09	5.5451e+10	6.17702e+10	1.86344e+10	2.09549e+09	3.67312e+07	4.55176e+07	6.62365e+10	1.33828e+08	3.85363e+09	0.00341028	0.000419371	4.39657e+08	0.0007906	6.29884e+09	0.00846992	2.62744e+06	9.93875e+06	3.03458e+09	0.0231382	0.00672572	0.000379242	343048	3.01574e+11	7.29751e+10	0.000794741	3.54913e+10	0.0132262	0.000192175	0.00143298	0.000406145	0.00059587
14	INTRA_14	13798	0.701173	Glioma IDH - A IDH - A IDH	['Other glioma - LGG PA - PA']	9.45437e+09	6.45104e+08	0.0198289	0.00581861	7.32273e+08	6.65141e+10	0.0091615	0.000148166	0.00914329	8.68611e+07	0.000181368	7.31809e+10	1.32523e+07	1.37276e+11	0.000136996	3.5287e+08	1.30827e+09	1.00592e+08	762186	9.81471e+09	1.51256e+07	6.80179e+08	0.00442166	0.0013538	6.05372e+08	0.00321817	8.38901e+09	0.00334499	3.06126e+06	1.19854e+07	6.18763e+10	0.0324055	0.0300347	3.36223e+10	35364.1	5.87696e+10	0.000111056	3.77491e+10	3.48381e+10	0.00352625	3.38755e+10	0.000244976	8.95055e+09	3.12635e+11
14	INTRA_14	16797	0.643314	Other glioma - LGG PA - PA	['Other glioma - LGG PA - PA']	6.44346e+08	1.28599e+11	0.00139789	2.55307e+11	7.44048e+09	1.01517e+10	0.000406657	0.0241653	1.26932e+11	1.65952e+11	6.18292e+10	2.4134e+10	1.6123e+06	4.66335e+09	2.49486e+08	550071	9.84787e+06	4.64078e+06	10368	0.000436974	184384	4.11034e+08	2.66233e+11	0.00171255	1.79031e+10	0.00980436	3.66103e+11	0.00488389	1.566e+09	2.37267e+10	1.68016e+10	0.00745413	0.001136	2.78396e+10	146565	0.00033327	0.000785486	1.34933e+10	7.93504e+06	0.00196491	1.89537e+08	2.43674e+08	2.9728e+09	6.96136e+09
14	INTRA_14	19840	0.751846	Other glioma - LGG PA - PA	['Other glioma - LGG PA - PA']	1.52296e+11	7.39991e+09	0.0032268	5.10057e+10	2.9887e+10	5.42801e+09	0.000652814	0.0156362	3.76949e+11	3.60732e+10	6.8074e+09	4.1241e+08	4.46516e+06	7.96901e+08	4.03125e+09	2.92576e+06	5.45154e+06	2.42152e+06	714.334	0.000157715	22512.8	1.40362e+08	1.06586e+10	0.000736308	1.06575e+10	0.00360144	1.99161e+11	0.00663661	5.5015e+08	1.22284e+09	2.11124e+11	0.00949997	0.000917911	4.68911e+09	9279.06	8.50488e+10	0.000386009	1.62715e+11	1.36017e+07	0.000604357	2.51892e+08	9.93037e+06	1.73274e+08	2.31665e+10
14	INTRA_14	22992	0.782605	Other glioma - LGG PA - PA	['Other glioma - LGG PA - PA']	1.30368e+11	1.17171e+10	0.00198991	2.644e+11	4.43699e+08	2.18963e+10	0.000423186	0.00614766	2.71337e+11	1.75636e+10	1.97692e+08	6.32514e+06	7.98688e+06	2.03436e+08	5.38024e+08	69745.3	1.0316e+07	65100.6	2774.38	4.48478e+11	17201.4	2.35479e+08	5.39375e+09	0.000296118	4.95208e+08	0.000867238	1.42019e+11	0.0103364	2.57805e+08	4.38829e+08	8.88819e+09	0.00720983	0.00087236	4.55293e+09	6805.73	2.91528e+10	3.64911e+09	2.71677e+11	1.08664e+06	0.000644481	5.17358e+08	1.2725e+07	2.41718e+09	1.95285e+10
14	INTRA_14	26432	0.718435	Other glioma - LGG PA - PA	['Other glioma - LGG PA - PA']	9.22526e+09	2.11897e+10	0.0130976	0.00133856	4.08156e+08	2.47476e+09	0.00134604	0.00868341	8.63042e+10	5.08948e+08	8.2486e+08	785781	1.85708e+07	3.69751e+08	3.24101e+08	8543.33	1.06133e+06	2.6689e+06	61.2037	0.000158473	40527.9	1.59641e+09	3.15771e+09	0.000692676	7.08382e+08	0.00441724	0.000103774	0.00280316	2.75779e+07	1.88154e+08	4.51928e+10	0.0151243	0.00392007	9.68715e+09	221377	6.82771e+10	1.12695e+09	3.66822e+09	194078	0.000271287	4.02142e+06	2.89308e+06	4.11535e+07	3.25689e+09
14	INTRA_14	29768	0.785899	Other glioma - LGG PA - PA	['Other glioma - LGG PA - PA']	1.2316e+10	1.78928e+11	0.0073795	0.0019312	4.71087e+08	2.28979e+10	0.00459526	0.00893161	9.535e+10	1.27595e+10	4.42215e+09	5.0894e+08	1.21193e+06	1.13852e+09	5.71294e+08	148892	1.66965e+06	4.52234e+06	286.982	0.000196529	1.00703e+06	5.53308e+08	1.54592e+11	0.00198728	7.98587e+07	0.00509312	4.25165e+10	0.00556664	6.69781e+06	1.63953e+09	5.76385e+10	0.0122434	0.00341871	2.55532e+11	262523	4.56135e+09	2.75496e+11	9.56421e+08	691229	0.000370367	694949	9.63624e+06	3.1086e+08	4.69744e+08
15	INTRA_15	674	0.409042	Other glioma - LGG PA - PA	['Other glioma - LGG PA - PA']	4.74923e+09	0.000480814	0.0132362	0.000270106	0.00956676	0.00115213	0.00250116	0.125924	1.09501e+11	4.08579e+10	3.87736e+10	9.95333e+10	7.90946e+06	2.14472e+09	7.32267e+08	0.000529751	1.09862e+10	1.74321e+09	6.62654e+10	1.78346e+10	6.95497e+06	1.96453e+09	6.32423e+09	0.000541343	3.44851e+06	2.81314e+10	6.9256e+09	0.0172874	0.0061609	0.00113109	7.97127e+10	0.0219276	0.000860428	0.165423	1.65194e+09	0.000373131	0.0346483	0.000267241	3.78827e+07	0.0008013	9.11834e+07	6.70984e+09	1.49417e+10	1.50782e+10
15	INTRA_15	2093	0.606663	Control - CONTR - REACT	['Other glioma - LGG PA - PA']	3.67696e+10	4.93716e+10	0.000312334	2.56065e+10	0.003942	0.000483378	0.000758758	0.606663	2.75458e+08	1.0041e+09	7.36642e+10	0.000141669	659330	1.81402e+10	5.00957e+06	0.000118431	2.15064e+09	7.10859e+08	2.4171e+09	3.92917e+09	58652.5	3.22933e+07	1.36119e+09	6.73847e+10	2.78511e+06	4.68458e+08	1.22578e+08	0.0449855	0.000647267	0.00033811	0.000985323	0.000803306	2.09584e+10	0.00824373	1.07596e+07	0.00032889	0.0319566	2.61883e+10	3.38637e+07	0.000117417	4.12982e+08	3.03575e+10	1.33147e+08	4.75631e+08
15	INTRA_15	3940	0.972542	Other glioma - LGG PA - PA	['Other glioma - LGG PA - PA']	8.30732e+06	2.78761e+07	3.2306e+10	3.23258e+06	5.52512e+07	7.48906e+07	4.26235e+08	0.0047552	1.38943e+08	7.1745e+10	5.12014e+10	2.56423e+07	1.94347e+08	2.4991e+10	2.54479e+08	8.73944e+06	2.23824e+06	193185	342365	1.76792e+10	466.754	81110.4	7.43233e+07	1.28954e+10	138581	3.59535e+07	20126.1	0.0156209	2.11359e+08	2.84627e+09	3.38379e+10	5.30732e+09	9.80599e+06	1.25053e+09	3192.91	3.59254e+10	0.000117169	9.89787e+10	885291	1.47621e+11	5.11989e+09	1.60045e+08	7.86084e+07	1.47667e+09
15	INTRA_15	6013	0.982716	Other glioma - LGG PA - PA	['Other glioma - LGG PA - PA']	2.43643e+06	1.64998e+08	1.55025e+10	1.31061e+08	1.79617e+08	3.60299e+07	3.99461e+08	0.00224063	1.2489e+08	0.000103513	0.000192426	9.0694e+08	1.83117e+09	2.07421e+10	7.57271e+07	2.40822e+08	1.27569e+08	2.1524e+07	66650.1	2.75783e+10	119171	3.91427e+06	3.08041e+09	1.23686e+11	1.86349e+06	5.25255e+08	1.4561e+08	0.00440276	6.8956e+07	9.10361e+07	1.36405e+08	0.000127824	2.01419e+09	3.61338e+09	72.848	6.22362e+09	0.000206904	0.000221567	5.29118e+06	2.0632e+10	7.79313e+09	1.33296e+09	2.00515e+09	3.30998e+08
15	INTRA_15	7235	0.957078	Other glioma - LGG PA - PA	['Other glioma - LGG PA - PA']	8.6169e+06	3.94065e+08	1.63539e+11	5.82855e+07	5.71418e+07	3.99499e+08	2.25967e+10	0.0063175	1.81463e+08	8.58257e+09	4.07044e+09	6.36328e+08	1.17589e+09	5.93298e+09	1.71182e+09	1.04346e+08	2.08499e+08	1.88709e+08	1.54791e+06	2.69931e+10	58237.3	1.84062e+06	7.93331e+08	5.94578e+10	1.09175e+07	6.31931e+07	2.58831e+07	0.016136	3.12932e+08	3.56497e+08	2.75457e+10	0.00029056	1.5452e+09	3.03634e+11	8208.79	4.75357e+09	0.0001003	0.000302139	1.15718e+07	1.5879e+11	3.50422e+09	9.64599e+07	5.36137e+07	1.66146e+08
15	INTRA_15	7235	0.957078	Other glioma - LGG PA - PA	['Other glioma - LGG PA - PA']	8.6169e+06	3.94065e+08	1.63539e+11	5.82855e+07	5.71418e+07	3.99499e+08	2.25967e+10	0.0063175	1.81463e+08	8.58257e+09	4.07044e+09	6.36328e+08	1.17589e+09	5.93298e+09	1.71182e+09	1.04346e+08	2.08499e+08	1.88709e+08	1.54791e+06	2.69931e+10	58237.3	1.84062e+06	7.93331e+08	5.94578e+10	1.09175e+07	6.31931e+07	2.58831e+07	0.016136	3.12932e+08	3.56497e+08	2.75457e+10	0.00029056	1.5452e+09	3.03634e+11	8208.79	4.75357e+09	0.0001003	0.000302139	1.15718e+07	1.5879e+11	3.50422e+09	9.64599e+07	5.36137e+07	1.66146e+08
15	INTRA_15	7235	0.957078	Other glioma - LGG PA - PA	['Other glioma - LGG PA - PA']	8.6169e+06	3.94065e+08	1.63539e+11	5.82855e+07	5.71418e+07	3.99499e+08	2.25967e+10	0.0063175	1.81463e+08	8.58257e+09	4.07044e+09	6.36328e+08	1.17589e+09	5.93298e+09	1.71182e+09	1.04346e+08	2.08499e+08	1.88709e+08	1.54791e+06	2.69931e+10	58237.3	1.84062e+06	7.93331e+08	5.94578e+10	1.09175e+07	6.31931e+07	2.58831e+07	0.016136	3.12932e+08	3.56497e+08	2.75457e+10	0.00029056	1.5452e+09	3.03634e+11	8208.79	4.75357e+09	0.0001003	0.000302139	1.15718e+07	1.5879e+11	3.50422e+09	9.64599e+07	5.36137e+07	1.66146e+08
15	INTRA_15	7235	0.957078	Other glioma - LGG PA - PA	['Other glioma - LGG PA - PA']	8.6169e+06	3.94065e+08	1.63539e+11	5.82855e+07	5.71418e+07	3.99499e+08	2.25967e+10	0.0063175	1.81463e+08	8.58257e+09	4.07044e+09	6.36328e+08	1.17589e+09	5.93298e+09	1.71182e+09	1.04346e+08	2.08499e+08	1.88709e+08	1.54791e+06	2.69931e+10	58237.3	1.84062e+06	7.93331e+08	5.94578e+10	1.09175e+07	6.31931e+07	2.58831e+07	0.016136	3.12932e+08	3.56497e+08	2.75457e+10	0.00029056	1.5452e+09	3.03634e+11	8208.79	4.75357e+09	0.0001003	0.000302139	1.15718e+07	1.5879e+11	3.50422e+09	9.64599e+07	5.36137e+07	1.66146e+08
15	INTRA_15	7235	0.957078	Other glioma - LGG PA - PA	['Other glioma - LGG PA - PA']	8.6169e+06	3.94065e+08	1.63539e+11	5.82855e+07	5.71418e+07	3.99499e+08	2.25967e+10	0.0063175	1.81463e+08	8.58257e+09	4.07044e+09	6.36328e+08	1.17589e+09	5.93298e+09	1.71182e+09	1.04346e+08	2.08499e+08	1.88709e+08	1.54791e+06	2.69931e+10	58237.3	1.84062e+06	7.93331e+08	5.94578e+10	1.09175e+07	6.31931e+07	2.58831e+07	0.016136	3.12932e+08	3.56497e+08	2.75457e+10	0.00029056	1.5452e+09	3.03634e+11	8208.79	4.75357e+09	0.0001003	0.000302139	1.15718e+07	1.5879e+11	3.50422e+09	9.64599e+07	5.36137e+07	1.66146e+08
15	INTRA_15	7235	0.957078	Other glioma - LGG PA - PA	['Other glioma - LGG PA - PA']	8.6169e+06	3.94065e+08	1.63539e+11	5.82855e+07	5.71418e+07	3.99499e+08	2.25967e+10	0.0063175	1.81463e+08	8.58257e+09	4.07044e+09	6.36328e+08	1.17589e+09	5.93298e+09	1.71182e+09	1.04346e+08	2.08499e+08	1.88709e+08	1.54791e+06	2.69931e+10	58237.3	1.84062e+06	7.93331e+08	5.94578e+10	1.09175e+07	6.31931e+07	2.58831e+07	0.016136	3.12932e+08	3.56497e+08	2.75457e+10	0.00029056	1.5452e+09	3.03634e+11	8208.79	4.75357e+09	0.0001003	0.000302139	1.15718e+07	1.5879e+11	3.50422e+09	9.64599e+07	5.36137e+07	1.66146e+08
15	INTRA_15	7235	0.957078	Other glioma - LGG PA - PA	['Other glioma - LGG PA - PA']	8.6169e+06	3.94065e+08	1.63539e+11	5.82855e+07	5.71418e+07	3.99499e+08	2.25967e+10	0.0063175	1.81463e+08	8.58257e+09	4.07044e+09	6.36328e+08	1.17589e+09	5.93298e+09	1.71182e+09	1.04346e+08	2.08499e+08	1.88709e+08	1.54791e+06	2.69931e+10	58237.3	1.84062e+06	7.93331e+08	5.94578e+10	1.09175e+07	6.31931e+07	2.58831e+07	0.016136	3.12932e+08	3.56497e+08	2.75457e+10	0.00029056	1.5452e+09	3.03634e+11	8208.79	4.75357e+09	0.0001003	0.000302139	1.15718e+07	1.5879e+11	3.50422e+09	9.64599e+07	5.36137e+07	1.66146e+08
15	INTRA_15	7235	0.957078	Other glioma - LGG PA - PA	['Other glioma - LGG PA - PA']	8.6169e+06	3.94065e+08	1.63539e+11	5.82855e+07	5.71418e+07	3.99499e+08	2.25967e+10	0.0063175	1.81463e+08	8.58257e+09	4.07044e+09	6.36328e+08	1.17589e+09	5.93298e+09	1.71182e+09	1.04346e+08	2.08499e+08	1.88709e+08	1.54791e+06	2.69931e+10	58237.3	1.84062e+06	7.93331e+08	5.94578e+10	1.09175e+07	6.31931e+07	2.58831e+07	0.016136	3.12932e+08	3.56497e+08	2.75457e+10	0.00029056	1.5452e+09	3.03634e+11	8208.79	4.75357e+09	0.0001003	0.000302139	1.15718e+07	1.5879e+11	3.50422e+09	9.64599e+07	5.36137e+07	1.66146e+08
16	INTRA_16	696	0.733485	Sella - CPH - ADM	['Sella - CPH - ADM']	0.00163685	4.93101e+10	5.03805e+08	2.03739e+10	6.93871e+09	0.000481	1.5461e+10	1.37307e+11	3.78008e+09	1.64708e+09	1.88547e+11	8.9477e+10	6.44928e+07	2.30599e+10	0.0220883	0.000105211	0.000523378	3.74958e+09	0.000355315	0.00169083	5.70974e+10	0.000574052	0.0394689	0.0154972	0.0161571	0.000112	2.63698e+10	3.60942e+07	0.0100425	0.000565691	3.5687e+11	2.55583e+08	1.17788e+10	1.47577e+07	1.39864e+09	0.00011835	1.03992e+09	2.32312e+08	1.21216e+10	6.9796e+09	7.44676e+06	5.70333e+10	7.52076e+07	6.0551e+10
16	INTRA_16	2014	0.992397	Sella - CPH - ADM	['Sella - CPH - ADM']	2.99923e+09	2.46481e+08	3.43375e+10	2.32623e+07	3.12357e+07	5.94045e+10	4.41673e+06	6.0786e+07	3.64485e+06	9.79455e+09	1.64627e+10	5.5328e+10	242748	8323.34	5.00838e+11	7.89665e+07	6.4884e+08	1.73505e+07	3.88884e+10	2.75156e+10	1.90231e+08	6.11337e+08	2.17046e+11	4.01455e+09	2.56662e+08	3.83246e+08	2.38617e+06	9.48693e+06	1.11604e+09	8.15337e+08	4.05057e+08	2.39243e+08	2.21056e+09	976108	5.88816e+06	9.58168e+06	4.69758e+07	3876.37	1.03075e+06	5.15651e+07	580398	5.52235e+08	31777.3	2.71573e+06
16	INTRA_16	3883	0.996631	Sella - CPH - ADM	['Sella - CPH - ADM']	2.77147e+10	2.18872e+07	2.50015e+09	731164	3.72015e+07	2.35512e+11	675276	1.61809e+08	911083	9.28475e+08	4.97965e+08	3.26079e+10	8840.86	560.827	4.41365e+09	3.67665e+06	7.5317e+07	638.571	1.3792e+09	2.42757e+08	6.61844e+07	1.34308e+08	1.64352e+10	8.59637e+07	1.65122e+08	7.45194e+06	1.38378e+06	792588	5.83469e+06	3.40004e+08	1.45823e+09	8.45506e+06	1.15766e+10	1.70205e+06	699556	1.94865e+06	1.632e+07	1973.95	4408.62	5.43891e+06	4308.65	4.08489e+07	3621.43	1.13062e+06
16	INTRA_16	5769	0.997728	Sella - CPH - ADM	['Sella - CPH - ADM']	3.05972e+10	47174.7	4.20758e+06	279.461	5.65521e+08	8.98532e+07	116531	1.8557e+08	19414.1	1.53321e+08	1.59803e+08	2.1332e+08	7.80012e+06	59680.9	0.00010496	2.87287e+08	2.51762e+07	5.10836e+07	1.30187e+09	1.20146e+07	4.15383e+08	2.30575e+06	2.39995e+10	5.3308e+06	2.26693e+06	4.43444e+06	1.92007e+06	120442	4.76208e+08	4.40969e+09	1.90813e+07	1.38074e+06	2.72387e+07	302352	22553	109038	1.02315e+08	5.59658e+06	1.58746e+07	7.7956e+06	243.73	122671	130437	1.96022e+06
16	INTRA_16	8262	0.997752	Sella - CPH - ADM	['Sella - CPH - ADM']	5.0542e+09	5324.99	148885	6931.99	525018	2.28813e+06	63623.6	1.4152e+08	14073.7	1.89943e+09	1.52112e+08	3.99926e+08	218726	5964.22	5.16586e+11	1.82703e+08	1.60238e+08	52359.4	2.04838e+08	1.89963e+09	3.14333e+07	9.34559e+07	1.47614e+11	5.00517e+09	1.16155e+09	1.50863e+06	832743	1.05662e+06	2.00928e+10	7.40603e+08	5.70007e+07	2.79617e+06	1.50972e+07	10444.8	1954.19	110270	9.66415e+07	6083.27	149710	1.94343e+08	1383.28	1.32514e+08	674.218	645265
16	INTRA_16	10999	0.99832	Sella - CPH - ADM	['Sella - CPH - ADM']	6.49869e+09	58.5433	6.16406e+06	205.053	4.66453e+08	1.98742e+09	6614.74	1.72115e+08	8840.4	3.82363e+08	1.76053e+08	3.30063e+08	3.09137e+07	129878	4.6269e+10	5.64216e+08	2.51524e+07	2.34247e+06	1.55052e+10	2.05997e+08	1.71243e+08	2.06729e+06	9.43966e+08	7.0865e+06	902029	2.69695e+06	1.23859e+07	4672.09	4.38917e+08	5.79399e+09	1.67116e+08	80411.6	904904	84792.7	8642.45	38514.6	2.94483e+06	1.3229e+07	687800	1.69452e+08	77.3441	279266	2909.67	2.89699e+06
16	INTRA_16	13825	0.999276	Sella - CPH - ADM	['Sella - CPH - ADM']	2.72066e+08	516659	1.02503e+10	78197.6	168510	1.47995e+11	88798.7	4.49452e+06	817126	9.99407e+07	1.40962e+07	4.39866e+08	748728	171.328	1.02678e+10	2.03633e+06	3.27552e+08	32894.2	1.52562e+08	5.55188e+08	1.46216e+06	69440.3	6.62771e+08	4.86088e+06	2.78402e+06	667487	16465.6	2.55545e+06	481084	2.66908e+07	1.19669e+08	5.22258e+06	2.63257e+09	1.03758e+06	62985.7	2.2259e+06	476038	505.591	129.324	515927	143448	9.60089e+06	1706.91	105446
16	INTRA_16	16735	0.998931	Sella - CPH - ADM	['Sella - CPH - ADM']	3.30098e+10	130495	1.39646e+08	640.487	4.47073e+08	1.85421e+09	48244.3	2.08842e+07	8758.5	1.06524e+09	1.28949e+08	3.59265e+08	2.66653e+07	279613	8.96225e+10	8.13964e+06	3.55348e+06	5.77414e+06	2.82331e+09	3.67656e+06	8.24832e+06	1.08469e+07	6.07588e+08	2.27779e+06	2.20905e+06	1.48667e+07	521707	5291.4	2.55133e+08	1.77383e+10	2.62286e+08	1.23129e+06	1.52399e+06	1.30013e+06	41275.6	8407.72	3.44558e+06	782706	1.93411e+06	7.94035e+06	212.328	207881	494.145	1.07573e+06
16	INTRA_16	19756	0.99902	Sella - CPH - ADM	['Sella - CPH - ADM']	2.19315e+09	115242	1.00293e+08	52.872	5.25439e+08	2.41573e+08	4240.28	2.76194e+07	5036.63	1.0209e+09	1.50221e+08	5.99033e+08	1.56694e+07	339929	7.37691e+09	1.25512e+08	5.81061e+06	5.39753e+06	3.89084e+10	3.61066e+06	8.11878e+06	1.29801e+07	9.54874e+07	2.23589e+07	1.87657e+06	1.5311e+06	3.17896e+06	3661.18	2.00688e+09	1.08922e+09	2.4111e+08	93163.9	1.58241e+07	1.16063e+06	19845.6	4841.95	5.43725e+07	53873.1	1.87833e+06	7.19625e+06	114.483	225596	244.253	85588
16	INTRA_16	22580	0.999403	Sella - CPH - ADM	['Sella - CPH - ADM']	2.18073e+08	317837	4.81451e+08	42173.1	116353	1.42165e+11	68796.6	1.70474e+06	593074	4.58521e+08	7.84177e+06	3.87961e+08	2.17485e+06	166.306	5.32621e+09	1.72658e+07	2.39244e+07	2712.04	1.34273e+08	2.38067e+08	2.01307e+07	824228	7.17912e+08	3.39761e+06	4.64909e+06	60170.3	7393.17	40881.6	3.40802e+06	1.87989e+07	431690	194407	1.28979e+09	303057	16316.6	482122	3.08259e+06	305.706	846.59	2.71626e+06	3612.2	5.88288e+06	7.41536	6401.12
16	INTRA_16	25800	0.999601	Sella - CPH - ADM	['Sella - CPH - ADM']	2.48277e+09	420315	3.64466e+08	430385	8414.49	1.20973e+11	3855.95	83737.3	537086	1.7651e+08	6.34006e+06	3.51428e+08	284303	161.563	4.76151e+09	1.9317e+06	3.30502e+07	22115.9	9.23849e+06	2.42933e+07	2.11931e+06	95196.1	9.38142e+06	3.30074e+06	5.43544e+06	695920	126663	24755.1	34439.1	2.02864e+08	211986	1.76997e+07	1.27894e+09	23928.3	18812	58853.4	2.92604e+06	26.074	1033.81	2.27015e+06	1947.51	4.10128e+07	70.7719	5315.32
16	INTRA_16	29011	0.999395	Sella - CPH - ADM	['Sella - CPH - ADM']	1.5883e+08	20804.7	2.68926e+07	280411	110336	1.23737e+11	55318.9	1.05187e+06	594634	3.69815e+06	1.34541e+08	4.08091e+08	448365	30.3259	1.19948e+08	3.60681e+06	4.8757e+07	20555.8	2.49125e+08	2.95064e+08	2.21662e+07	77774.8	1.80065e+10	3.76414e+07	6.36552e+07	593531	7660.22	669137	477347	1.84809e+07	2.81502e+07	1.71673e+07	1.69321e+09	32327.8	23650.5	80366.7	2.98401e+06	629.987	3393.72	525945	6739.5	1.2818e+08	1515.36	131049
17	INTRA_17	650	0.513054	Glioma IDH - A IDH - A IDH	['Glioma IDH - A IDH - A IDH']	3.85437e+09	0.000286255	3.14948e+09	4.00191e+10	2.36931e+08	8.47582e+09	7.33202e+10	0.000149842	0.00013661	4.42974e+10	0.00426101	0.00037569	5.62841e+10	0.00273138	0.00211107	0.000242147	0.00693367	0.00484963	4.06789e+11	0.00201761	7.5082e+10	0.000943151	0.0202959	0.000440552	6.75276e+10	0.00308949	0.000123039	0.000942291	9.70611e+10	1.18179e+11	4.87691e+10	0.00186451	0.000368176	0.000826213	5.16619e+10	7.38575e+10	0.00117605	0.00504152	0.00251684	0.00324849	5.5339e+10	0.00429973	0.000744138	0.00343439
17	INTRA_17	1690	0.692537	Glioma IDH - A IDH - A IDH	['Glioma IDH - A IDH - A IDH']	138442	7.63446e+08	1.71423e+09	5.71739e+08	4.20561e+06	1.55119e+08	9.26438e+08	1.64944e+08	9.33475e+09	7.01096e+06	8.31716e+10	1.5015e+10	5.04537e+07	2.13469e+09	0.00031138	1.35167e+09	4.85761e+09	0.000119637	1.30871e+10	8.23728e+08	8.82851e+07	2.03458e+09	0.013741	7.08933e+08	3.14748e+07	5.02359e+10	7.14582e+07	0.000189491	1.17936e+10	6.00745e+07	2.24617e+06	5.95116e+11	2.73466e+10	2.6501e+10	9.42405e+08	1.52415e+08	9.6845e+07	0.000180687	1.24969e+11	0.000141805	2.03489e+09	0.000108768	2.25445e+09	3.60933e+10
17	INTRA_17	2950	0.796281	Glioma IDH - A IDH - A IDH	['Glioma IDH - A IDH - A IDH']	16.6222	6.83926e+07	3.47362e+06	6309.11	5141	87289.7	9.15385e+07	1.36261e+08	9.5273e+07	1.23876e+09	9.29133e+09	4.45997e+08	3.10263e+06	1.71856e+09	6.31742e+10	1.28599e+06	7.02664e+08	3.47042e+11	1.23858e+09	3.21487e+08	1.15894e+08	1.09903e+09	0.00160864	1.23556e+08	4.132e+06	1.63057e+10	539029	0.000186191	3.81816e+09	3.12329e+06	8274.7	4.6545e+09	2.26945e+07	1.70767e+11	7.18377e+07	481602	1.9089e+09	0.000123295	2.05481e+09	7.08348e+09	2.77942e+08	4.62547e+10	4.40111e+08	6.37481e+09
17	INTRA_17	4562	0.920938	Glioma IDH - A IDH - A IDH	['Glioma IDH - A IDH - A IDH']	2233.76	586834	9.53362e+06	9.6571e+08	5.43412e+08	1043.79	1.15137e+11	2.41218e+08	2.45826e+09	6.67946e+06	3.60841e+11	2.05249e+10	3.93638e+06	3.17453e+07	2.9608e+09	7.312e+06	4.76537e+06	3.96912e+08	76524.6	3.71321e+08	1.45346e+08	8.7035e+08	2.73107e+10	7.4167e+09	447308	0.000157323	1.10537e+07	2.73894e+09	2.08326e+08	320937	14935.5	8.9952e+07	3.39278e+06	2.85798e+10	20054.4	166279	9.06961e+08	1.47458e+11	2.92557e+07	7.68511e+09	1.31353e+08	0.000186664	3.97638e+07	7.56214e+08
17	INTRA_17	6439	0.907937	Glioma IDH - A IDH - A IDH	['Glioma IDH - A IDH - A IDH']	6898.31	93688.3	2.32081e+08	276218	1.11306e+10	1037.49	1.66495e+11	3.69824e+08	3.77188e+08	1.90024e+08	0.0001341	6.11713e+09	1.5895e+07	1.91367e+09	2.92848e+10	4.06395e+06	1.62088e+07	1.68541e+09	118753	4.69973e+08	2.53246e+06	2.19982e+08	2.46118e+11	4.04337e+09	273354	3.37025e+11	1.93138e+06	1.58019e+11	1.09446e+09	23360.3	58099.8	7.02321e+07	9.0226e+06	6.1498e+08	33106.3	7.07566e+06	2.23821e+09	1.00916e+10	3.42863e+06	2.16286e+09	6.57118e+07	8.74862e+09	1.66174e+08	1.44777e+09
17	INTRA_17	8442	0.912187	Glioma IDH - A IDH - A IDH	['Glioma IDH - A IDH - A IDH']	34.7487	3.53218e+07	1.04551e+06	1.12329e+06	506.225	232630	1.65305e+08	938503	4.01616e+08	4.49601e+06	3.63194e+09	7.63145e+07	5102.12	3.35931e+08	5.96301e+09	1.27789e+07	1.05453e+09	1.9812e+09	851428	2.62952e+08	106678	3.56592e+07	0.000156963	9.67106e+07	254080	4.7289e+07	1.27335e+06	1.18016e+10	2.49078e+09	524623	428.059	3.35816e+10	7.64666e+06	5.32719e+08	51628.6	84146.4	2.74404e+08	1.92731e+09	2.33082e+08	3.61409e+08	136662	2.7338e+08	4.95347e+07	9.53192e+07
17	INTRA_17	10615	0.907356	Glioma IDH - A IDH - A IDH	['Glioma IDH - A IDH - A IDH']	10.9152	1.79104e+07	484542	42280.3	261.649	162271	8.78143e+06	820507	2.13278e+08	3.59319e+07	2.44187e+08	4.51916e+08	32865.4	3.40198e+07	2.05693e+10	1.42714e+07	7.75936e+07	2.11285e+06	68751.9	9.78114e+06	431137	1.37405e+08	6.70894e+10	4.34815e+08	75289	1.74364e+08	408432	8.60329e+08	2.54614e+09	4.48666e+06	3056.63	1.87548e+09	2.31042e+06	3.88933e+08	270220	25613.7	2.77775e+08	1.75143e+09	1.55286e+08	1.97737e+09	1.13704e+07	1.38076e+09	4.21946e+06	7.4936e+07
17	INTRA_17	12951	0.941566	Glioma IDH - A IDH - A IDH	['Glioma IDH - A IDH - A IDH']	3.88271	769480	2.20264e+06	290148	1187.94	6668.34	7.16626e+06	516853	1.22465e+08	3.25334e+06	1.78491e+09	2.7243e+08	15890.4	2.29707e+08	1.83633e+10	643224	2.96311e+07	1.21199e+09	373718	7.66414e+06	511061	1.2569e+08	5.93287e+10	4.67477e+08	85696.1	1.40085e+09	301.089	4.16304e+09	1.36253e+09	237060	223.5	1.03964e+10	1.62626e+07	2.67511e+08	20576.8	140760	1.04482e+09	1.76991e+10	1.69423e+08	2.39415e+08	1.06652e+07	1.80018e+09	4.50107e+06	8.48158e+06
17	INTRA_17	15572	0.957964	Glioma IDH - A IDH - A IDH	['Glioma IDH - A IDH - A IDH']	0.223548	192147	77638.7	109722	479.053	23863.4	1.95938e+06	2.4848e+06	5.66936e+06	4.1523e+07	2.47472e+10	2.3129e+07	26935.8	3.31535e+08	1.28195e+09	584729	2.24271e+07	613839	1.58635e+06	7.51783e+06	38943.7	8.32061e+06	6.77304e+10	2.81519e+07	1.08957e+06	1.02958e+08	386134	2.12591e+09	4.76352e+07	1.00821e+06	94.2567	7.02231e+08	101440	1.14518e+08	8511.81	110296	9.02512e+07	2.31306e+08	3.32506e+08	3.50191e+09	1.15932e+07	2.04851e+09	9.80181e+06	1.36293e+08
17	INTRA_17	15810	0.958357	Glioma IDH - A IDH - A IDH	['Glioma IDH - A IDH - A IDH']	0.280376	2.87752e+06	1.13547e+06	177679	501.957	3848.44	2.97286e+07	236302	8.65614e+06	3.32814e+06	1.87827e+10	2.41256e+08	24325.9	2.64338e+08	1.75932e+10	523354	2.42587e+07	5.12552e+06	1.77339e+06	8.49947e+06	447832	1.01863e+08	6.69109e+10	3.43157e+08	1.10152e+06	1.38903e+09	45396.4	2.54035e+10	4.82422e+06	1.19539e+06	1146.79	8.02892e+08	1.17566e+07	1.38567e+09	99.4655	122057	9.48323e+07	1.8074e+09	2.34259e+08	2.49886e+09	943874	1.37574e+09	6.12727e+07	8.07189e+07
17	INTRA_17	15810	0.959106	Glioma IDH - A IDH - A IDH	['Glioma IDH - A IDH - A IDH']	0.27459	2.79671e+06	1.10333e+06	17330.1	49.9185	37837.9	2.92906e+07	237191	8.37827e+06	3.35396e+06	1.88385e+10	2.41213e+08	2358.29	2.65516e+07	1.73232e+10	521878	2.37994e+08	5.05664e+07	175554	8.49379e+06	44326.2	1.00952e+06	6.61838e+10	3.42417e+08	1.10213e+06	1.3525e+09	44001.2	2.47528e+09	4.75115e+08	117890	1170.69	7.74319e+07	1.13799e+07	1.33434e+08	9717.8	12017.9	9.35706e+07	1.79659e+09	2.36018e+07	2.50349e+08	935420	1.37154e+08	6.06141e+06	8.1154e+07
17	INTRA_17	15809	0.958732	Glioma IDH - A IDH - A IDH	['Glioma IDH - A IDH - A IDH']	2.78395	2.84014e+06	1.11572e+06	17302.1	505.486	3805.35	2.9312e+06	2.37895e+06	836714	3.3772e+06	1.91666e+10	2.44474e+08	23686.5	2.66287e+08	1.74251e+10	529463	2.41201e+07	5.16473e+08	1.7914e+06	8.49999e+06	44669.9	1.01504e+08	6.70678e+10	3.43443e+06	1.10691e+06	1.35403e+08	43756.7	2.50582e+09	4.88521e+07	1.19118e+06	1160.07	7.8197e+08	1.15011e+06	1.34935e+09	9858.14	121572	9.49501e+07	1.80684e+10	2.36586e+07	2.51668e+09	935639	1.39759e+09	6.07175e+07	8.20084e+07
18	INTRA_18	689	0.600867	Glio-neuronal - LGG - DNT	['Other glioma - LGG PA - PA']	1.47431e+11	6.64732e+09	0.00187566	0.000149998	3.25809e+09	0.000238189	0.00129498	3.10522e+10	0.0150656	2.16531e+09	0.000327367	3.6137e+10	0.00161709	1.50038e+11	6.62314e+10	0.00155212	0.00675149	0.000105026	4.11706e+10	1.66694e+09	2.48268e+10	2.04479e+09	0.00588236	1.84805e+09	9.87117e+09	4.80981e+10	0.00115829	0.100111	0.000496637	0.000184944	1.00883e+09	0.600867	0.000243876	0.0382899	7.44951e+10	1.91661e+10	0.000358817	0.018829	0.000133183	0.000800764	0.00269561	0.000378106	0.00277533	0.00112762
18	INTRA_18	2081	0.791151	Other glioma - LGG PA - PA	['Other glioma - LGG PA - PA']	1.193e+09	7.07436e+08	0.000457877	0.000444387	5.33435e+06	6.01724e+08	0.000579768	0.00042435	7.95266e+10	4.56621e+10	0.00287539	4.04354e+10	3.23421e+09	5.92426e+11	1.02338e+10	6.91952e+06	797712	3.81889e+08	4.02264e+06	7.9989e+09	1.76501e+09	1.52003e+09	0.000203445	0.000415394	1.07702e+11	0.000425886	4.70468e+09	0.0112362	1.23307e+09	9.68417e+07	2.64283e+09	0.0329711	0.000230678	0.00514454	634596	7.86796e+08	7.06863e+10	0.0437571	6.36588e+08	0.00027976	4.69404e+09	2.41562e+10	7.10332e+09	4.4521e+10
18	INTRA_18	3867	0.890385	Glio-neuronal - DLGNT - DLGNT	['Other glioma - LGG PA - PA']	3.83209e+06	8.74213e+08	0.00329676	0.000196311	2.52088e+10	2.52239e+10	0.00139137	0.00202371	0.000133031	3.00754e+08	5.69187e+10	3.09567e+10	1.73202e+10	2.59674e+09	9.96124e+06	2.15291e+09	1.6983e+10	23820.2	3.04387e+06	6.72755e+06	1671.07	19709.8	1.99337e+09	1.80959e+08	760917	1.43478e+08	4.95993e+06	0.890385	7.48271e+08	1.96138e+08	4.37296e+08	0.0333706	1.81616e+11	0.000349949	121577	2.84792e+09	0.000899772	3.7391e+11	2.13364e+06	6.69616e+09	2.45153e+08	3.16588e+06	5.75246e+07	6.36668e+07
18	INTRA_18	5816	0.47987	Glio-neuronal - DLGNT - DLGNT	['Other glioma - LGG PA - PA']	3.83597e+08	3.08577e+10	0.00240623	0.00186606	3.37175e+09	1.94677e+08	0.0198712	0.00563393	0.00106164	1.96443e+09	0.000504153	0.000166102	1.13462e+09	2.54972e+10	2.56732e+08	4.16114e+07	1.44587e+10	1.96831e+07	255575	3.01024e+08	211765	3.5643e+06	8.04678e+09	3.07529e+10	1.42033e+08	9.97123e+09	2.59858e+08	0.47987	1.04907e+10	1.36778e+08	1.4791e+10	0.079841	7.68948e+10	0.00146383	1.46635e+06	3.39359e+11	9.88827e+10	0.000357062	93202.9	0.000250693	5.46981e+11	1.10988e+09	6.19053e+08	1.57901e+10
18	INTRA_18	8100	0.824662	Other glioma - LGG PA - PA	['Other glioma - LGG PA - PA']	1.10768e+08	2.12908e+08	3.49847e+11	1.51922e+11	1.3567e+08	9.47932e+07	0.000167444	0.00415076	2.39874e+10	1.16172e+11	5.96108e+10	4.83119e+08	5.56915e+07	3.29414e+09	9.54565e+06	1.13643e+07	5.11748e+06	9.11363e+06	131274	2.84896e+08	81074.2	4.26153e+06	1.1836e+09	5.34735e+10	1.58706e+08	8.91207e+09	1.55876e+09	0.028784	1.42782e+08	4.07038e+08	1.32154e+10	0.0125744	0.000133454	0.000613124	33220.4	4.45808e+08	1.30572e+11	0.000633296	4.95726e+06	0.000133714	1.6625e+10	1.01585e+10	3.25796e+07	3.05148e+10
18	INTRA_18	10699	0.945725	Other glioma - LGG PA - PA	['Other glioma - LGG PA - PA']	5.12265e+06	1.08558e+09	1.14782e+11	1.24791e+11	776852	2.10955e+08	9.66697e+10	0.000304483	2.62714e+09	6.27692e+08	2.02772e+07	6.477e+06	1.08637e+08	2.71535e+09	9.0178e+06	71902.3	259176	2.26087e+06	825.505	1.47137e+09	64511.7	839563	1.5048e+09	1.31765e+11	5.32107e+06	3.50921e+10	4.16218e+08	0.00679976	7.28038e+06	2.65083e+08	3.47814e+08	0.00770998	3.87844e+10	0.000626502	2619.18	4.97392e+07	4.12962e+08	0.000800592	91565.6	2.81501e+11	1.16635e+10	1.11069e+09	3.34656e+08	4.90535e+08
18	INTRA_18	13350	0.963237	Other glioma - LGG PA - PA	['Other glioma - LGG PA - PA']	1.85281e+07	6.65979e+07	3.95189e+09	5.02964e+10	77790.8	412085	2.8419e+10	7.12307e+10	1.13385e+10	1.90146e+09	4.39255e+09	490716	2.15947e+08	9.02855e+07	7.62709e+06	30809.1	1.1756e+06	184035	2177.55	1.02345e+08	58576.2	3.90525e+06	6.43446e+07	4.5841e+09	2.19798e+06	1.77391e+10	5.64946e+08	0.00525917	2.36144e+08	610413	8.2103e+06	0.00678361	1.34079e+10	0.000880289	70963.3	3.85331e+07	1.15848e+09	0.00110663	904067	2.05869e+11	2.9158e+10	1.77869e+09	1.02465e+10	7.16668e+08
18	INTRA_18	16221	0.955181	Other glioma - LGG PA - PA	['Other glioma - LGG PA - PA']	1.44772e+07	6.40574e+06	3.45145e+10	3.77229e+10	86031.2	2.21273e+06	5.66628e+10	0.00011266	2.08917e+09	8.33604e+07	9.21424e+06	63115.1	1.39981e+08	2.35321e+08	1.67869e+08	153700	73617	2.2809e+07	2403.38	6.89628e+07	366593	1.74125e+06	6.1136e+07	1.88854e+09	578605	2.87209e+08	8.85837e+08	0.0102662	5.37635e+07	1.2093e+08	1.65668e+08	0.00430393	1.08376e+11	0.000934534	60483.5	5.54097e+08	2.23693e+07	0.00108199	1.4087e+06	7.16086e+10	4.38897e+09	2.12946e+08	3.09208e+09	2.59584e+10
18	INTRA_18	19324	0.923594	Other glioma - LGG PA - PA	['Other glioma - LGG PA - PA']	98094.7	4.07735e+08	3.70199e+10	3.94541e+09	61418.6	3.2617e+07	6.62898e+09	5.63743e+10	4.97962e+10	1.51425e+08	3.63301e+08	259056	3.20564e+08	7.55853e+07	9.72355e+07	1.09503e+06	751106	2.00505e+07	14885.3	3.22354e+08	23217.7	2.05476e+07	4.57499e+08	6.19764e+09	1.89676e+07	1.44778e+09	2.42092e+10	0.0204594	4.24585e+08	4.17001e+08	3.79517e+06	0.0131133	1.03116e+11	0.00363648	4.64048e+06	9.62876e+07	1.27507e+09	0.00322859	7.02948e+06	0.000112762	1.58434e+11	1.42653e+10	1.44293e+11	8.93506e+08
18	INTRA_18	22462	0.852681	Other glioma - LGG PA - PA	['Other glioma - LGG PA - PA']	1.81497e+07	9.40102e+07	3.47544e+09	1.48513e+10	19971.7	233668	6.50341e+10	0.000214968	2.29861e+10	2.05669e+09	2.79191e+08	1.10964e+06	2.64088e+08	2.23343e+08	2.62769e+08	4285.4	208920	1.15448e+08	20421.2	2.85826e+08	37988.7	1.08487e+06	1.70024e+09	7.93682e+08	196729	2.82112e+09	2.86853e+08	0.0351027	5.9707e+08	340636	1.70579e+08	0.00466486	7.81922e+09	0.00211246	44372	4.15693e+08	3.49754e+08	0.00328157	3.88033e+06	0.000204841	1.01406e+11	1.29427e+10	1.24906e+10	1.71634e+11
18	INTRA_18	25970	0.934734	Other glioma - LGG PA - PA	['Other glioma - LGG PA - PA']	2.24267e+06	5.12841e+08	3.03868e+09	1.57616e+09	123709	1.93817e+07	4.27902e+10	0.000183747	8.63749e+08	8.55404e+07	6.59373e+06	30823.6	1.32477e+08	6.22148e+06	1.07716e+08	9096.86	420784	2.36197e+06	330.791	3.25219e+08	164600	54329.3	4.10876e+08	8.02371e+08	120750	1.18557e+10	2.81522e+09	0.0128763	8.66855e+07	1.63405e+07	3.19077e+07	0.00170861	6.26864e+09	0.00053486	1.87169e+06	4.72107e+07	8.70588e+06	0.000993924	1.14768e+07	0.000114285	4.15455e+08	3.41109e+08	3.40859e+08	4.22304e+09
18	INTRA_18	29266	0.917529	Other glioma - LGG PA - PA	['Other glioma - LGG PA - PA']	1.83909e+07	4.10814e+08	1.99598e+09	1.04009e+10	2.25166e+06	1.75996e+07	4.39165e+10	0.000256023	8.77257e+08	1.06439e+08	8.20622e+07	268081	2.20776e+08	96030.3	6.38063e+06	13540.4	513290	2.88514e+07	510.532	2.01103e+08	117256	441816	5.21815e+08	5.19506e+08	1.03469e+06	9.86066e+08	2.31074e+08	0.012681	1.52994e+09	2.20257e+07	2.62817e+08	0.00159981	5.13445e+09	0.000586774	1.73748e+06	4.17424e+07	1.22065e+08	0.00167031	1.96578e+07	0.0001525	5.5917e+09	3.47499e+08	5.93633e+08	6.46998e+09
19	INTRA_19	587	0.818662	Embryonal - MB G3G4 - G4	['Embryonal - MB G3G4 - G4']	2.77287e+07	0.0012132	1.02729e+09	8.76266e+09	2.71633e+08	5.34919e+07	1.00453e+11	4.55479e+09	2.0445e+09	9.72587e+08	0.00041531	1.53583e+11	9.17863e+10	0.000146572	1.23545e+11	0.0673875	0.818662	0.0849348	0.00359931	1.24531e+08	9.11139e+10	4.47643e+10	0.00272064	3.17152e+09	1.05045e+10	0.00024579	3.75569e+10	6.09023e+09	1.66463e+09	1.09012e+10	1.81217e+09	0.00137648	2.01102e+10	0.00182943	0.00128474	1.41558e+09	3.22506e+10	0.000373462	0.00132234	4.14212e+10	0.000188195	0.00760568	6.90479e+10	0.000245906
19	INTRA_19	2102	0.965494	Embryonal - MB G3G4 - G4	['Embryonal - MB G3G4 - G4']	45877.4	1.91625e+10	153042	7.50852e+06	1.55377e+06	4.09386e+08	66335.8	1.02199e+06	7.09327e+06	1.61356e+07	5.21766e+09	3.99047e+08	4.36254e+07	4.3072e+09	7.18416e+09	0.00694914	0.965494	0.0251434	0.000793842	8.10354e+07	1.18977e+11	9.25043e+09	0.00141311	3.01933e+07	1.45014e+08	9.63169e+08	1.21375e+09	1.15818e+06	2.03508e+08	3.84746e+07	58162.3	1.1913e+09	1.5188e+09	1.04025e+09	5.4102e+09	3.65062e+07	7.11526e+08	194717	1.58478e+11	47251.9	32134.5	1.11889e+11	1.308e+07	1.44332e+08
19	INTRA_19	3613	0.994133	Embryonal - MB G3G4 - G4	['Embryonal - MB G3G4 - G4']	4.29702e+06	3.97974e+09	3990.34	9.96195e+08	0.419557	3.17109e+07	6.38155e+06	3.39399	2.04406e+10	1.69343e+07	1.77239e+10	2.11618e+09	8.16689e+10	1.96295e+09	3.03272e+08	0.00519969	0.994133	0.000462873	3.55392e+10	6.60368e+06	3.05751e+09	8.4037e+09	1.97122e+10	5.87322e+07	6.29767e+08	1.0634e+10	2.99818e+07	2.16755e+06	1.96029e+09	4.76075e+06	3188.54	1.20402e+08	289912	942356	1.03009e+11	1.05518e+09	7.55058e+06	1.10581e+09	3.05717e+09	70793.6	1.17848e+09	8.49761e+09	7.87234e+06	1.90333e+07
19	INTRA_19	5313	0.995783	Embryonal - MB G3G4 - G4	['Embryonal - MB G3G4 - G4']	5.29201e+07	3.74644e+09	241568	4.55867e+08	0.0958899	4.1713e+08	1.16052e+08	0.800448	9.26037e+08	1.95724e+06	1.60331e+09	1.64899e+08	5.02204e+10	902766	6.31524e+07	0.0040691	0.995783	6.00924e+10	7.2345e+09	2.11249e+07	3.55751e+09	3.05877e+09	5.61568e+09	1.27221e+08	3.29916e+07	1.22847e+08	2.26445e+08	62102.7	1.7179e+08	8.72032e+06	13002.1	3.6383e+08	4199.99	83426.9	3.8452e+09	6.30968e+07	3.74696e+07	9.68209e+06	8.52709e+08	16145.1	1.27859e+08	4.90881e+08	2.60687e+07	3.03582e+06
19	INTRA_19	7567	0.995555	Embryonal - MB G3G4 - G4	['Embryonal - MB G3G4 - G4']	5.65356e+06	3.05299e+09	22740.1	4.04938e+08	1.18531	6.47221e+07	9.02438e+06	1.06166	5.31934e+08	93932.8	1.24619e+09	1.58207e+08	2.43508e+10	1.84927e+08	4.84241e+08	0.00434756	0.995555	3.15855e+10	8.73866e+09	823235	4.37043e+08	7.64305e+09	5.78672e+09	3.50326e+08	1.00163e+10	1.01025e+08	1.53227e+09	156596	1.03566e+08	5.73656e+06	1813.67	1.75559e+08	7311.19	28136.2	1.2487e+10	8.98724e+07	3.73411e+06	6.88311e+07	9.64941e+07	147020	6.34576e+06	2.91607e+08	1.42382e+06	2.53779e+06
19	INTRA_19	9875	0.998081	Embryonal - MB G3G4 - G4	['Embryonal - MB G3G4 - G4']	6.32289e+06	5.24208e+09	28592.7	4.12708e+08	2.83791	2.23194e+08	1.64478e+08	0.900641	6.77276e+08	1.23969e+06	1.37324e+08	2.09522e+06	2.37489e+10	1.05991e+08	9.62192e+07	0.00178291	0.998081	6.44527e+10	4.59951e+09	1.2225e+08	1.00835e+10	1.56449e+11	8.41228e+09	7.88401e+06	8.32684e+08	4.30645e+07	2.39982e+09	135725	5.46311e+08	2.82368e+07	19197.6	1.80584e+07	9361.83	373195	3.93814e+09	9.21011e+07	1.94683e+06	4.14791e+06	1.12832e+09	18083.6	5.70066e+06	6.79796e+08	1.24668e+07	357875
19	INTRA_19	12517	0.997839	Embryonal - MB G3G4 - G4	['Embryonal - MB G3G4 - G4']	6.9559e+06	5.07384e+10	219814	2.8615e+08	2.70254	1.77367e+08	1.28908e+07	0.0758459	6.50617e+08	1.11319e+06	1.72217e+09	2.59199e+06	1.35851e+11	4.84973e+07	1.34889e+09	0.00198399	0.997839	7.67587e+10	4.57869e+08	2.60128e+08	1.89358e+09	4.35044e+10	1.53587e+10	1.24876e+08	1.78036e+10	3.6629e+08	2.33862e+08	516.13	2.19111e+08	1.5231e+06	1881.11	8.78074e+06	113191	16617.8	2.74444e+09	1.5199e+08	1.31713e+06	4.8201e+06	2.61064e+08	1891.37	6.33042e+06	7.30006e+08	1.1713e+07	405294
19	INTRA_19	13781	0.997222	Embryonal - MB G3G4 - G4	['Embryonal - MB G3G4 - G4']	118613	4.23881e+10	12683	2.68353e+06	5436.8	5.13618e+08	17665.1	213327	697037	17080.2	553183	1.39373e+08	3.81203e+08	2.48923e+08	4.1492e+08	0.00147561	0.997222	0.00120506	2.60468e+11	1.91865e+10	5.93916e+08	1.38658e+10	1.46558e+11	3.60283e+06	81021.1	1.12927e+09	2.35374e+07	137385	6.34738e+06	1.54393e+08	6135.16	3.87589e+08	5.14173e+06	1.11359e+08	1.24032e+09	4.01853e+07	3.8054e+07	1.17275e+06	2.62622e+07	251876	2669.27	3.5973e+08	28548.3	127726
19	INTRA_19	13781	0.997129	Embryonal - MB G3G4 - G4	['Embryonal - MB G3G4 - G4']	117569	4.26895e+09	123064	2.60985e+06	560.311	5.14106e+08	17458.2	217379	688043	174748	5.55592e+07	1.37064e+08	3.97954e+07	2.61967e+08	4.07574e+08	0.00152365	0.997129	0.0012486	2.66763e+11	1.94481e+10	5.98012e+07	1.37961e+10	1.43013e+11	3.66675e+06	79960.8	1.11762e+09	2.36422e+08	139342	6.61546e+07	1.59984e+07	6122.32	3.85121e+07	4.98897e+06	1.1316e+08	1.26871e+09	4.12856e+08	3.89178e+08	123233	271999	255569	2876.58	3.7067e+07	3034.97	132327
19	INTRA_19	13782	0.99708	Embryonal - MB G3G4 - G4	['Embryonal - MB G3G4 - G4']	116725	4.25515e+10	120865	2.56324e+07	56.7133	5.14212e+08	1735.89	219261	685330	177457	5.56422e+08	1.35693e+08	4.07298e+07	2.68692e+06	4.06686e+08	0.00155204	0.99708	0.00126915	2.71842e+11	1.95601e+10	6.00619e+07	1.37151e+09	1.41751e+11	369299	79483.8	1.11254e+09	2.36327e+07	1407.15	6.78333e+07	1.632e+07	6128.38	3.83801e+08	4.90662e+07	1.14187e+08	1.28643e+09	4.16436e+08	3.92389e+09	1.27138e+06	2.79278e+08	25899	30092.9	3.7888e+08	31588.2	136009
19	INTRA_19	13782	0.99708	Embryonal - MB G3G4 - G4	['Embryonal - MB G3G4 - G4']	116725	4.25515e+10	120865	2.56324e+07	56.7133	5.14212e+08	1735.89	219261	685330	177457	5.56422e+08	1.35693e+08	4.07298e+07	2.68692e+06	4.06686e+08	0.00155204	0.99708	0.00126915	2.71842e+11	1.95601e+10	6.00619e+07	1.37151e+09	1.41751e+11	369299	79483.8	1.11254e+09	2.36327e+07	1407.15	6.78333e+07	1.632e+07	6128.38	3.83801e+08	4.90662e+07	1.14187e+08	1.28643e+09	4.16436e+08	3.92389e+09	1.27138e+06	2.79278e+08	25899	30092.9	3.7888e+08	31588.2	136009
19	INTRA_19	13782	0.99708	Embryonal - MB G3G4 - G4	['Embryonal - MB G3G4 - G4']	116725	4.25515e+10	120865	2.56324e+07	56.7133	5.14212e+08	1735.89	219261	685330	177457	5.56422e+08	1.35693e+08	4.07298e+07	2.68692e+06	4.06686e+08	0.00155204	0.99708	0.00126915	2.71842e+11	1.95601e+10	6.00619e+07	1.37151e+09	1.41751e+11	369299	79483.8	1.11254e+09	2.36327e+07	1407.15	6.78333e+07	1.632e+07	6128.38	3.83801e+08	4.90662e+07	1.14187e+08	1.28643e+09	4.16436e+08	3.92389e+09	1.27138e+06	2.79278e+08	25899	30092.9	3.7888e+08	31588.2	136009
20	INTRA_20	573	0.642599	Embryonal - MB G3G4 - G3	['Embryonal - MB G3G4 - G3']	0.000258654	0.000279339	4.54388e+08	4.80084e+09	218834	0.00315645	3.19487e+08	1.09522e+08	2.19096e+10	6.17034e+09	0.000171391	0.000186759	7.19031e+10	3.0247e+11	3.9875e+09	0.642599	0.0158062	0.000281035	0.00463028	3.27564e+08	1.36296e+08	2.0269e+10	3.02522e+11	1.75782e+09	1.28892e+11	7.98893e+08	2.22837e+10	1.50754e+09	0.0105868	0.00138101	1.44405e+08	4.22142e+10	9.39743e+06	1.86417e+08	9.28352e+07	2.33748e+09	0.0154457	1.26147e+10	4.8596e+08	1.25859e+08	1.03375e+11	1.07149e+10	7.44441e+07	1.02609e+09
20	INTRA_20	1695	0.947888	Embryonal - MB G3G4 - G3	['Embryonal - MB G3G4 - G3']	4.61731e+09	2.40389e+08	3.019e+06	3769.83	1.06986e+11	4.54945e+10	1.56992e+06	2.22051e+10	3.71718e+06	0.000258103	8.00892e+10	4.14936e+10	1.8131e+09	0.000270132	4.60147e+08	0.947888	0.00548614	3.39244e+07	0.000209869	1.78449e+08	75943.8	83977.9	3.75655e+08	5.87111e+07	2.95531e+07	1.15343e+08	1.9348e+06	1.8607e+09	0.00015766	0.00028866	1.00064e+08	1.40841e+09	902965	49013.3	48259.9	7.58258e+09	0.0187053	1.14216e+08	7.31296e+08	3.34234e+07	6.24293e+07	2.69904e+08	2.48735e+06	6.7359e+06
20	INTRA_20	3331	0.994588	Embryonal - MB G3G4 - G3	['Embryonal - MB G3G4 - G3']	65139.4	7727.53	3363.59	40.3283	5.07362e+06	6.60061e+08	1497.26	1.27173e+07	22450.4	2.63512e+09	5.04462e+09	6e+08	2.47171e+08	1.16093e+10	1.14092e+08	0.994588	0.00218537	4.94048e+08	6.98815e+10	4.51201e+06	42249.6	44027.4	2.18232e+08	121904	30545.1	152362	2035.66	4.0709e+06	2.41997e+09	2.14511e+09	34184.4	1.25159e+07	7543.69	40377.8	19637.4	1.19382e+09	0.000453203	1.05614e+07	1.41735e+08	52529.8	3.05193e+07	8.54067e+06	368155	83754.5
20	INTRA_20	5235	0.998275	Embryonal - MB G3G4 - G3	['Embryonal - MB G3G4 - G3']	38142.1	63568.6	71.6769	11.5192	79084.5	7.57445e+06	2.09029	66324.3	969.436	4.0003e+09	8.80772e+09	3.46311e+08	7.36653e+08	1.96332e+11	3.48566e+06	0.998275	0.000665684	1.08045e+10	3.41024e+10	5.62178e+06	405977	3917.91	5.13592e+06	14030.6	899.549	94.5218	929.411	3.03319e+06	1.36337e+10	2.7142e+08	530.905	604937	445.039	391844	18826.7	3.7254e+08	5.04748e+11	90450.2	4.12675e+09	34215.9	4.36676e+08	5.46362e+08	432039	2.86935e+06
20	INTRA_20	6409	0.998702	Embryonal - MB G3G4 - G3	['Embryonal - MB G3G4 - G3']	15627	463077	185.052	3.19831	223718	3.52019e+06	0.0623363	5434.25	10015.2	1.08484e+09	6.50548e+09	1.82054e+07	4.17501e+08	2.08361e+11	3.88426e+06	0.998702	0.000779189	9.77421e+08	2.06877e+11	2.71824e+06	364501	3218.56	1.33204e+08	512.01	136184	20104.1	12268.1	70929.3	1.26787e+10	1.97284e+09	45.0127	2.84353e+06	233.946	8341.64	154916	2.53466e+08	2.85368e+09	6.98988e+06	7.84961e+08	225544	1.22716e+08	2.81827e+08	3.5519e+06	2.07849e+06
20	INTRA_20	6409	0.998702	Embryonal - MB G3G4 - G3	['Embryonal - MB G3G4 - G3']	15627	463077	185.052	3.19831	223718	3.52019e+06	0.0623363	5434.25	10015.2	1.08484e+09	6.50548e+09	1.82054e+07	4.17501e+08	2.08361e+11	3.88426e+06	0.998702	0.000779189	9.77421e+08	2.06877e+11	2.71824e+06	364501	3218.56	1.33204e+08	512.01	136184	20104.1	12268.1	70929.3	1.26787e+10	1.97284e+09	45.0127	2.84353e+06	233.946	8341.64	154916	2.53466e+08	2.85368e+09	6.98988e+06	7.84961e+08	225544	1.22716e+08	2.81827e+08	3.5519e+06	2.07849e+06
20	INTRA_20	6409	0.998702	Embryonal - MB G3G4 - G3	['Embryonal - MB G3G4 - G3']	15627	463077	185.052	3.19831	223718	3.52019e+06	0.0623363	5434.25	10015.2	1.08484e+09	6.50548e+09	1.82054e+07	4.17501e+08	2.08361e+11	3.88426e+06	0.998702	0.000779189	9.77421e+08	2.06877e+11	2.71824e+06	364501	3218.56	1.33204e+08	512.01	136184	20104.1	12268.1	70929.3	1.26787e+10	1.97284e+09	45.0127	2.84353e+06	233.946	8341.64	154916	2.53466e+08	2.85368e+09	6.98988e+06	7.84961e+08	225544	1.22716e+08	2.81827e+08	3.5519e+06	2.07849e+06
20	INTRA_20	6409	0.998702	Embryonal - MB G3G4 - G3	['Embryonal - MB G3G4 - G3']	15627	463077	185.052	3.19831	223718	3.52019e+06	0.0623363	5434.25	10015.2	1.08484e+09	6.50548e+09	1.82054e+07	4.17501e+08	2.08361e+11	3.88426e+06	0.998702	0.000779189	9.77421e+08	2.06877e+11	2.71824e+06	364501	3218.56	1.33204e+08	512.01	136184	20104.1	12268.1	70929.3	1.26787e+10	1.97284e+09	45.0127	2.84353e+06	233.946	8341.64	154916	2.53466e+08	2.85368e+09	6.98988e+06	7.84961e+08	225544	1.22716e+08	2.81827e+08	3.5519e+06	2.07849e+06
20	INTRA_20	6409	0.998702	Embryonal - MB G3G4 - G3	['Embryonal - MB G3G4 - G3']	15627	463077	185.052	3.19831	223718	3.52019e+06	0.0623363	5434.25	10015.2	1.08484e+09	6.50548e+09	1.82054e+07	4.17501e+08	2.08361e+11	3.88426e+06	0.998702	0.000779189	9.77421e+08	2.06877e+11	2.71824e+06	364501	3218.56	1.33204e+08	512.01	136184	20104.1	12268.1	70929.3	1.26787e+10	1.97284e+09	45.0127	2.84353e+06	233.946	8341.64	154916	2.53466e+08	2.85368e+09	6.98988e+06	7.84961e+08	225544	1.22716e+08	2.81827e+08	3.5519e+06	2.07849e+06
20	INTRA_20	6409	0.998702	Embryonal - MB G3G4 - G3	['Embryonal - MB G3G4 - G3']	15627	463077	185.052	3.19831	223718	3.52019e+06	0.0623363	5434.25	10015.2	1.08484e+09	6.50548e+09	1.82054e+07	4.17501e+08	2.08361e+11	3.88426e+06	0.998702	0.000779189	9.77421e+08	2.06877e+11	2.71824e+06	364501	3218.56	1.33204e+08	512.01	136184	20104.1	12268.1	70929.3	1.26787e+10	1.97284e+09	45.0127	2.84353e+06	233.946	8341.64	154916	2.53466e+08	2.85368e+09	6.98988e+06	7.84961e+08	225544	1.22716e+08	2.81827e+08	3.5519e+06	2.07849e+06
20	INTRA_20	6409	0.998702	Embryonal - MB G3G4 - G3	['Embryonal - MB G3G4 - G3']	15627	463077	185.052	3.19831	223718	3.52019e+06	0.0623363	5434.25	10015.2	1.08484e+09	6.50548e+09	1.82054e+07	4.17501e+08	2.08361e+11	3.88426e+06	0.998702	0.000779189	9.77421e+08	2.06877e+11	2.71824e+06	364501	3218.56	1.33204e+08	512.01	136184	20104.1	12268.1	70929.3	1.26787e+10	1.97284e+09	45.0127	2.84353e+06	233.946	8341.64	154916	2.53466e+08	2.85368e+09	6.98988e+06	7.84961e+08	225544	1.22716e+08	2.81827e+08	3.5519e+06	2.07849e+06
20	INTRA_20	6409	0.998702	Embryonal - MB G3G4 - G3	['Embryonal - MB G3G4 - G3']	15627	463077	185.052	3.19831	223718	3.52019e+06	0.0623363	5434.25	10015.2	1.08484e+09	6.50548e+09	1.82054e+07	4.17501e+08	2.08361e+11	3.88426e+06	0.998702	0.000779189	9.77421e+08	2.06877e+11	2.71824e+06	364501	3218.56	1.33204e+08	512.01	136184	20104.1	12268.1	70929.3	1.26787e+10	1.97284e+09	45.0127	2.84353e+06	233.946	8341.64	154916	2.53466e+08	2.85368e+09	6.98988e+06	7.84961e+08	225544	1.22716e+08	2.81827e+08	3.5519e+06	2.07849e+06
21	INTRA_21	716	0.566273	Sella - PITUI SCO GCT - SCO GCT	['Other glioma - LGG PA - PA']	0.00328208	0.000252638	0.0330803	0.00420934	0.00915193	0.0549517	0.0411884	0.0113271	0.00128127	0.000156406	0.000318012	0.00359891	2.29565e+09	3.19694e+09	5.04973e+10	2.37837e+09	1.87821e+09	4.40634e+07	1.79722e+10	0.000436525	4.76035e+08	7.73508e+10	0.00430314	0.0368123	0.000336683	0.00791028	1.25171e+11	0.00180234	4.847e+11	0.000312762	0.00405392	0.000367447	0.007924	1.8345e+11	1.17991e+08	0.000246007	0.00811099	7.89547e+09	1.01166e+09	0.000765713	3.27324e+07	4.86831e+08	3.22844e+08	5.65214e+09
21	INTRA_21	2028	0.382029	Control - CONTR - PONS	['Other glioma - LGG PA - PA']	0.000130259	1.84546e+08	0.00748008	0.00489223	0.000155654	0.00181959	0.382029	0.0158442	0.00537102	2.49524e+10	7.65256e+09	3.27048e+11	2.30997e+06	8.59508e+07	1.18632e+11	3.07319e+06	8.6311e+07	2.08582e+06	4.07906e+07	1.23956e+11	1.22178e+08	9.62662e+08	0.00102187	0.00165377	7.37743e+10	0.0103444	1.97983e+09	0.00251101	5.5211e+07	1.67663e+10	0.000305191	0.00385976	0.0271222	3.23176e+10	259418	9.70275e+08	8.68807e+10	6.24559e+09	2.78715e+08	0.00183724	2.29653e+07	5.23092e+08	1.31724e+09	1.01603e+11
21	INTRA_21	3648	0.585874	Other glioma - LGG PA - PA/GG ST	['Other glioma - LGG PA - PA']	3.21521e+09	3.09086e+08	0.000508621	0.000131288	0.000352572	1.19227e+08	0.0108528	0.0397394	0.000546091	1.56549e+08	0.000108133	2.69469e+09	2.80606e+10	1.58928e+09	8.33588e+08	7.50964e+07	2.51022e+09	1.0894e+08	491957	6.49777e+10	3.2138e+08	5.70989e+07	0.000157311	2.73462e+11	2.42865e+09	0.000180794	0.000218326	0.00220522	2.15899e+08	5.52924e+08	8.35026e+10	0.0085704	0.00561386	0.00742518	8.70559e+06	2.48854e+09	2.9856e+10	0.00210059	2.51836e+09	0.0307274	2.90302e+09	8.84262e+08	2.77986e+10	0.000290262
21	INTRA_21	5513	0.86399	Other glioma - LGG PA - PA	['Other glioma - LGG PA - PA']	7.23533e+08	6.37114e+08	2.24651e+11	1.24005e+11	1.0191e+09	1.83432e+10	0.000336065	9.1906e+08	5.24284e+09	1.65083e+08	3.87227e+09	1.62249e+08	2.23549e+09	1.698e+09	2.41073e+06	1.41855e+10	3.80994e+08	2.36468e+08	7.12648e+06	2.28917e+07	1.16578e+08	7.46555e+06	6.1175e+09	2.67554e+09	4.90002e+08	2.30283e+10	7.10464e+10	0.00302438	4.38458e+08	2.82182e+09	3.76684e+08	0.037571	0.000142742	0.0185041	5.35818e+07	2.87146e+09	1.09229e+09	0.00574348	9.1294e+07	0.000953784	6.29517e+09	7.27253e+08	7.90281e+10	7.48284e+10
21	INTRA_21	7636	0.876536	Other glioma - LGG PA - PA	['Other glioma - LGG PA - PA']	1.34168e+08	2.22583e+09	0.0012378	1.59505e+11	6.61105e+09	3.62776e+10	7.65217e+10	0.00189863	0.000168572	1.9511e+08	3.78064e+09	9.02447e+08	5.39073e+08	9.90785e+09	1.00991e+09	1.89807e+08	2.79927e+08	2.44343e+07	4.5253e+06	1.71993e+10	21862	5.52367e+07	2.03992e+10	2.64371e+09	5.42506e+08	1.22176e+11	1.94793e+10	0.00815289	8.20807e+07	1.25525e+09	7.91366e+09	0.00391771	4.09291e+10	5.58181e+09	2.2384e+06	3.71199e+09	0.000681607	0.00137112	1.75913e+08	0.000428229	0.000231999	1.0015e+08	6.9871e+09	2.25782e+09
21	INTRA_21	9679	0.95659	Other glioma - LGG PA - PA	['Other glioma - LGG PA - PA']	9.24143e+06	1.05581e+10	0.000128254	5.37623e+09	1.51403e+09	3.73403e+10	1.64991e+11	0.000307502	6.76401e+10	1.40996e+06	1.00262e+10	4.08237e+08	6.60047e+08	7.79697e+09	1.9586e+07	8.38522e+07	1.16808e+08	4.13908e+07	1.90002e+07	4.21174e+08	31110.1	1.82939e+07	3.075e+08	8.83154e+08	1.69351e+09	2.15024e+08	1.57968e+10	0.00270079	8.29663e+06	1.15126e+08	2.22202e+10	0.00193364	6.82583e+09	1.05412e+10	526659	5.1406e+08	4.78305e+08	0.00332997	1.10838e+08	9.61837e+10	0.000265434	7.39823e+06	5.8542e+10	6.81991e+08
21	INTRA_21	9680	0.958029	Other glioma - LGG PA - PA	['Other glioma - LGG PA - PA']	9.18748e+06	1.01955e+10	0.000136203	5.42179e+09	1.53012e+09	3.75233e+09	1.65934e+10	0.00030698	6.76787e+10	1.44904e+07	9.89458e+08	4.13955e+08	6.49338e+08	7.72053e+09	1.87424e+08	8.37925e+07	1.15437e+08	3.72454e+08	1.76233e+06	4.2615e+08	275531	1.71077e+07	2.84972e+08	8.72857e+07	1.58681e+09	2.0875e+09	1.46628e+10	0.00274029	8.00639e+06	1.11366e+08	2.22751e+10	0.00190222	6.57446e+09	9.78685e+09	472031	5.27504e+08	5.03377e+10	0.00311301	1.05605e+08	9.07747e+10	0.000255051	6.77697e+06	5.50694e+09	6.3874e+07
21	INTRA_21	9680	0.958029	Other glioma - LGG PA - PA	['Other glioma - LGG PA - PA']	9.18748e+06	1.01955e+10	0.000136203	5.42179e+09	1.53012e+09	3.75233e+09	1.65934e+10	0.00030698	6.76787e+10	1.44904e+07	9.89458e+08	4.13955e+08	6.49338e+08	7.72053e+09	1.87424e+08	8.37925e+07	1.15437e+08	3.72454e+08	1.76233e+06	4.2615e+08	275531	1.71077e+07	2.84972e+08	8.72857e+07	1.58681e+09	2.0875e+09	1.46628e+10	0.00274029	8.00639e+06	1.11366e+08	2.22751e+10	0.00190222	6.57446e+09	9.78685e+09	472031	5.27504e+08	5.03377e+10	0.00311301	1.05605e+08	9.07747e+10	0.000255051	6.77697e+06	5.50694e+09	6.3874e+07
21	INTRA_21	9680	0.958029	Other glioma - LGG PA - PA	['Other glioma - LGG PA - PA']	9.18748e+06	1.01955e+10	0.000136203	5.42179e+09	1.53012e+09	3.75233e+09	1.65934e+10	0.00030698	6.76787e+10	1.44904e+07	9.89458e+08	4.13955e+08	6.49338e+08	7.72053e+09	1.87424e+08	8.37925e+07	1.15437e+08	3.72454e+08	1.76233e+06	4.2615e+08	275531	1.71077e+07	2.84972e+08	8.72857e+07	1.58681e+09	2.0875e+09	1.46628e+10	0.00274029	8.00639e+06	1.11366e+08	2.22751e+10	0.00190222	6.57446e+09	9.78685e+09	472031	5.27504e+08	5.03377e+10	0.00311301	1.05605e+08	9.07747e+10	0.000255051	6.77697e+06	5.50694e+09	6.3874e+07
21	INTRA_21	9680	0.958029	Other glioma - LGG PA - PA	['Other glioma - LGG PA - PA']	9.18748e+06	1.01955e+10	0.000136203	5.42179e+09	1.53012e+09	3.75233e+09	1.65934e+10	0.00030698	6.76787e+10	1.44904e+07	9.89458e+08	4.13955e+08	6.49338e+08	7.72053e+09	1.87424e+08	8.37925e+07	1.15437e+08	3.72454e+08	1.76233e+06	4.2615e+08	275531	1.71077e+07	2.84972e+08	8.72857e+07	1.58681e+09	2.0875e+09	1.46628e+10	0.00274029	8.00639e+06	1.11366e+08	2.22751e+10	0.00190222	6.57446e+09	9.78685e+09	472031	5.27504e+08	5.03377e+10	0.00311301	1.05605e+08	9.07747e+10	0.000255051	6.77697e+06	5.50694e+09	6.3874e+07
21	INTRA_21	9680	0.958029	Other glioma - LGG PA - PA	['Other glioma - LGG PA - PA']	9.18748e+06	1.01955e+10	0.000136203	5.42179e+09	1.53012e+09	3.75233e+09	1.65934e+10	0.00030698	6.76787e+10	1.44904e+07	9.89458e+08	4.13955e+08	6.49338e+08	7.72053e+09	1.87424e+08	8.37925e+07	1.15437e+08	3.72454e+08	1.76233e+06	4.2615e+08	275531	1.71077e+07	2.84972e+08	8.72857e+07	1.58681e+09	2.0875e+09	1.46628e+10	0.00274029	8.00639e+06	1.11366e+08	2.22751e+10	0.00190222	6.57446e+09	9.78685e+09	472031	5.27504e+08	5.03377e+10	0.00311301	1.05605e+08	9.07747e+10	0.000255051	6.77697e+06	5.50694e+09	6.3874e+07
21	INTRA_21	9680	0.958029	Other glioma - LGG PA - PA	['Other glioma - LGG PA - PA']	9.18748e+06	1.01955e+10	0.000136203	5.42179e+09	1.53012e+09	3.75233e+09	1.65934e+10	0.00030698	6.76787e+10	1.44904e+07	9.89458e+08	4.13955e+08	6.49338e+08	7.72053e+09	1.87424e+08	8.37925e+07	1.15437e+08	3.72454e+08	1.76233e+06	4.2615e+08	275531	1.71077e+07	2.84972e+08	8.72857e+07	1.58681e+09	2.0875e+09	1.46628e+10	0.00274029	8.00639e+06	1.11366e+08	2.22751e+10	0.00190222	6.57446e+09	9.78685e+09	472031	5.27504e+08	5.03377e+10	0.00311301	1.05605e+08	9.07747e+10	0.000255051	6.77697e+06	5.50694e+09	6.3874e+07
22	INTRA_22	764	0.522843	Control - CONTR - CEBM	['Other glioma - LGG PA - PA']	0.00128556	0.522843	0.0308287	0.0161613	1.04355e+11	0.0007761	0.00143172	0.000419685	0.00159776	6.38276e+10	0.00268027	0.00106963	1.82292e+09	0.00174133	6.38754e+10	1.83672e+11	0.000126211	0.000989329	9.98712e+08	0.0159851	2.78038e+10	0.038459	0.00563227	0.0393306	0.0023298	0.0423009	0.028153	0.000209236	0.00855591	0.0064882	1.5905e+11	0.101047	0.00153586	0.00147691	0.000121295	0.0342328	0.00915898	3.46377e+09	5.22655e+08	1.22844e+11	6.09374e+09	1.30522e+08	3.98564e+07	2.84741e+09
22	INTRA_22	2061	0.589885	Ependymal - SUBEPN - ALL	['Other glioma - LGG PA - PA']	0.000124434	0.00291506	0.00468192	0.0019751	4.7935e+08	1.18582e+10	0.000325596	2.82024e+10	0.00208151	6.16381e+09	0.000151829	2.34142e+10	3.30332e+11	1.97785e+10	0.000637066	639906	1.02179e+10	1.68297e+10	2.90004e+07	0.00255398	6.22115e+09	0.00660901	0.017486	0.0124659	0.0115101	0.589885	0.050141	0.000254797	2.99021e+10	4.79428e+10	3.55031e+08	0.0767928	0.015993	0.000948359	3.34349e+10	0.0004308	0.00016099	0.000996849	9.30582e+09	0.00150853	1.12464e+09	4.2232e+10	0.000213127	0.00024262
22	INTRA_22	3638	0.860295	Other glioma - LGG PA - PA	['Other glioma - LGG PA - PA']	6.02037e+10	2.02241e+09	0.00277839	8.33569e+10	4.4006e+08	2.99352e+11	5.18739e+11	0.000261592	0.00488281	3.83221e+07	5.66928e+10	1.16391e+09	6.72403e+10	2.38591e+09	2.59958e+08	4.32859e+09	1.60192e+09	4.35595e+08	1.49678e+07	3.27366e+08	99890.1	5.42751e+07	0.000106477	1.28337e+10	3.84245e+09	0.000306916	6.52468e+10	0.00393509	1.57988e+08	2.60153e+09	2.32415e+11	0.0582003	0.00068822	3.19937e+11	8.34289e+06	0.000115705	0.000371872	0.000166935	9.42758e+07	0.0010653	2.02499e+10	9.08866e+08	6.83507e+09	1.61697e+11
22	INTRA_22	5586	0.887827	Other glioma - LGG PA - PA	['Other glioma - LGG PA - PA']	1.88743e+08	2.18577e+09	4.58474e+10	3.5093e+10	1.50721e+10	908720	0.000366194	0.00188267	6.06361e+10	2.23128e+08	1.11704e+11	1.08784e+09	1.62404e+09	8.07144e+10	2.1373e+09	2.2077e+06	5.17036e+07	1.55318e+09	1.21556e+06	6.3868e+09	728905	2.02804e+08	1.53706e+11	6.87445e+10	1.51308e+08	2.84087e+09	9.31414e+10	0.00462592	6.45734e+07	1.40462e+08	3.78265e+08	0.00155856	2.28615e+11	2.68422e+11	2.78797e+07	0.000325665	1.67583e+09	0.00663135	2.85265e+07	0.0026541	0.000104825	2.36492e+09	1.33118e+11	1.85588e+11
22	INTRA_22	7953	0.84644	Other glioma - LGG PA - PA	['Other glioma - LGG PA - PA']	1.65955e+08	1.20394e+11	7.21672e+10	4.57056e+10	3.38467e+09	1.26926e+08	0.000257209	0.00176459	4.08571e+10	3.27648e+08	4.00676e+10	1.25752e+08	6.22726e+07	0.000237947	1.67133e+08	6.93011e+06	905550	2.89845e+08	277963	1.05928e+10	213232	9.52442e+06	2.33354e+10	0.000182428	7.5568e+07	4.00771e+11	6.73431e+10	0.00450656	8.32199e+08	1.17964e+09	1.90238e+10	0.0016764	2.69111e+10	9.8566e+08	2.03119e+07	0.00247491	2.21021e+11	0.00122133	8.89898e+06	0.000611859	7.22705e+10	3.54702e+08	2.79692e+09	2.3884e+09
22	INTRA_22	10711	0.601508	Other glioma - LGG PA - PA	['Other glioma - LGG PA - PA']	7.10282e+08	5.69155e+10	0.000543497	3.07518e+09	0.000731403	3.89712e+08	0.000512209	0.0815096	2.89648e+10	3.83817e+10	0.000945422	8.20191e+10	6.66188e+07	0.000102023	5.73583e+08	2.06988e+08	2.91352e+08	6.02818e+08	3.25683e+06	5.05573e+11	469591	8.13556e+08	0.000318776	0.000101747	7.82024e+08	7.87069e+10	0.000150607	0.014752	4.65499e+08	4.69541e+09	0.000127371	0.00682488	5.73567e+10	4.69688e+10	2.05499e+07	0.00334906	0.000461125	0.000130798	2.34743e+08	0.00517344	2.10811e+10	3.79679e+06	1.37633e+10	1.19123e+11
22	INTRA_22	13186	0.78449	Other glioma - LGG PA - PA	['Other glioma - LGG PA - PA']	3.20635e+08	2.37645e+08	0.000103902	7.0325e+10	2.67329e+11	3.74176e+07	0.000603085	0.0222118	3.55763e+11	3.51696e+10	0.000163762	3.67555e+10	2.25341e+09	1.22701e+11	1.11904e+09	3.94108e+08	2.301e+08	1.89925e+08	86877.2	4.91933e+06	61877	1.38229e+07	3.92637e+10	2.48492e+09	5.4091e+08	1.86144e+10	2.26601e+09	0.0332242	1.52327e+08	1.99265e+08	0.000106551	0.003156	3.69385e+11	1.80772e+11	561932	4.00326e+10	3.28611e+11	0.00214439	1.28097e+08	0.00255436	1.89541e+10	3.37951e+08	3.35643e+10	1.16308e+11
22	INTRA_22	15959	0.659611	Other glioma - LGG PA - PA	['Other glioma - LGG PA - PA']	1.87152e+08	1.53068e+10	7.33335e+10	1.64245e+10	7.51802e+10	1.70053e+08	0.000534187	0.040789	7.16756e+08	1.18389e+10	0.000174013	7.30606e+09	1.36879e+09	1.17694e+11	8.0728e+06	2.19873e+08	4.07415e+08	7.07316e+06	84353.5	1.6237e+09	131192	1.11028e+07	2.0889e+10	1.68321e+10	3.2311e+07	5.56041e+08	8.97846e+08	0.087311	5.97883e+08	3.22569e+09	1.33104e+10	0.00602919	1.3258e+11	4.48967e+11	3.30151e+06	8.9173e+10	5.86665e+11	0.000943672	6.29261e+06	0.000544448	2.71847e+10	1.25244e+06	7.10023e+07	1.13427e+10
22	INTRA_22	18788	0.711252	Other glioma - LGG PA - PA	['Other glioma - LGG PA - PA']	1.4168e+08	5.96012e+08	0.000381924	2.6489e+11	2.62649e+08	9.214e+07	0.000550112	0.0302954	1.54199e+10	9.57061e+07	3.92819e+11	4.57933e+09	7.65035e+07	3.03544e+10	2.98999e+06	5.74132e+07	9.98523e+06	4.21863e+06	6567.2	8.88173e+06	16213.2	168590	5.85631e+08	6.61407e+08	4.20722e+06	9.32858e+08	3.74709e+09	0.0690482	6.1719e+07	8.64608e+07	1.02455e+11	0.00891151	5.34391e+10	1.37153e+11	143810	1.30294e+11	0.000129218	0.00035855	1.788e+07	0.000151607	5.18878e+09	2.13613e+07	1.032e+09	2.49183e+08
22	INTRA_22	21824	0.815233	Other glioma - LGG PA - PA	['Other glioma - LGG PA - PA']	576841	35013.1	1.87636e+09	3.36885e+06	136780	421831	4.68454e+08	5.29427e+11	6.48193e+08	1.73128e+10	2.4268e+09	2.62668e+06	3.24669e+07	1.1885e+09	1.50784e+10	531731	1.65877e+06	6.32344e+06	8510.2	9.50093e+07	21466.7	57626.7	1.74871e+10	4.44565e+08	955027	1.71962e+09	3.7799e+07	0.0527874	5.92889e+08	4.42042e+08	1.91319e+06	0.000110401	1.64416e+09	1.6008e+10	1.1389e+06	2.30781e+08	6.38444e+07	0.0262968	3.1633e+08	0.00106727	0.000442398	3.8413e+09	0.000132632	0.000108491
22	INTRA_22	25018	0.840276	Other glioma - LGG PA - PA	['Other glioma - LGG PA - PA']	4.35372e+06	2.67378e+06	1.32726e+08	1.84816e+07	1.91737e+06	2.00532e+06	3.71834e+09	5.35778e+11	6.53957e+07	4.51696e+09	3.42791e+10	4.54333e+06	1.57627e+09	1.5741e+10	1.84059e+10	666331	1.46457e+06	5.53531e+06	7317.44	1.41884e+08	201678	7455.37	2.69611e+10	4.90345e+08	1.78911e+07	1.79859e+09	6.36917e+07	0.0275991	1.24732e+10	1.01536e+09	2.2877e+08	8.25017e+10	1.7763e+08	7.56413e+09	1.84682e+06	3.45632e+08	5.4588e+08	0.0163567	8.88903e+08	0.0032827	0.00041798	5.12038e+09	0.000291524	0.000313443
22	INTRA_22	28206	0.720519	Other glioma - LGG PA - PA	['Other glioma - LGG PA - PA']	1.032e+06	2.66128e+07	2.53868e+10	2.40992e+08	3.36908e+06	1.89739e+06	1.52628e+11	9.28439e+10	3.02016e+09	4.33678e+09	1.89699e+10	7.65705e+06	2.3892e+09	1.25532e+09	8.733e+09	113033	1.92649e+07	6.00482e+06	205878	8.80486e+08	327191	425817	1.98459e+11	1.35059e+08	3.7852e+07	9.03504e+08	1.01939e+08	0.154333	9.14496e+07	7.99835e+07	4.79961e+08	0.000737349	2.43031e+08	3.97815e+10	1.65196e+06	1.04726e+10	6.57865e+08	0.00845751	2.6396e+08	0.00152538	7.88672e+10	3.93954e+09	3.04082e+11	6.83878e+10
23	INTRA_23	690	0.786922	Ependymal - EPN - RELA	['Ependymal - EPN - RELA']	2.03684e+08	1.05846e+11	9.16756e+06	1.15715e+09	1.61232e+07	1.1734e+10	4.97196e+09	2.51887e+07	0.000123441	0.000137225	0.0542738	0.00441368	3.63017e+10	9.53725e+09	0.00134906	0.00016219	0.00125749	0.00529698	0.00550277	3.11909e+08	7.11122e+10	1.46142e+11	0.786922	6.33989e+07	2.07069e+10	3.54865e+10	1.30677e+09	5.26966e+10	0.0379619	0.000101826	1.1772e+06	7.58711e+10	7.08307e+09	7.58756e+10	2.08243e+10	7.46928e+07	1.67186e+11	4.79115e+10	9.60626e+10	1.27293e+08	2.71972e+08	0.000215693	3.91298e+09	3.52811e+09
23	INTRA_23	2216	0.993551	Ependymal - EPN - RELA	['Ependymal - EPN - RELA']	7539.4	2.92798e+08	1.57335e+07	3.59962e+07	3703.29	3.22209e+06	2.42284e+08	53065.6	1.23132e+10	2.71942e+09	0.00122598	4.1334e+10	8.604e+07	2.58157e+08	0.000696037	1.07743e+10	0.000236857	0.00162109	0.000146418	1.55447e+08	9.68259e+10	2.8835e+10	0.993551	4.25406e+07	6.43216e+08	2.1894e+10	1.00887e+09	3.15761e+08	3.83406e+10	1.75571e+09	922.009	9.20871e+08	4.51915e+08	8.62963e+08	7.36595e+09	648382	5.04174e+06	1.77508e+10	0.000160016	2.94594e+08	1.72088e+07	0.000130709	4.08084e+08	5.41924e+07
23	INTRA_23	3915	0.990377	Ependymal - EPN - RELA	['Ependymal - EPN - RELA']	359.823	1.37774e+08	732028	2.42037e+07	11306	221028	1.05061e+09	43167	8.61055e+08	5.19108e+08	0.000290834	7.45539e+10	1.16957e+06	3.68755e+08	0.000948147	4.28838e+07	2.27651e+11	0.000166639	2.99104e+09	2.43628e+08	2.05081e+10	1.97305e+11	0.990377	1.01675e+09	1.52402e+10	5.31825e+10	3.16984e+08	4.71021e+08	1.83917e+10	3.72598e+06	46648.1	1.18857e+08	9.05835e+08	3.03907e+08	1.3539e+09	6291.59	1.45434e+06	4.30936e+09	9.15671e+10	5.33925e+09	1.13874e+06	0.000133135	9.96322e+07	6.70705e+09
23	INTRA_23	5874	0.996069	Ependymal - EPN - RELA	['Ependymal - EPN - RELA']	16073.5	3.74071e+07	1.49693e+07	522485	779.044	1.25049e+06	2.81746e+08	136520	5.23395e+08	9.34946e+07	0.000462183	1.78476e+11	90999	3.63167e+08	0.000316332	226479	1.48681e+10	4.97364e+09	5.47557e+08	7.35634e+06	6.68855e+08	9.87666e+09	0.996069	1.27402e+09	6.30235e+09	5.6915e+09	4.99454e+06	1.47184e+08	3.95742e+09	828967	83.8026	9.18757e+08	9.29407e+07	3.24897e+08	6.10305e+06	213733	4.49151e+06	9.64831e+07	6.03982e+09	4.60753e+08	1.02526e+06	7.61608e+10	1.57702e+07	3.2971e+10
23	INTRA_23	7500	0.998791	Ependymal - EPN - RELA	['Ependymal - EPN - RELA']	618.303	4.28995e+07	321487	291949	1479.53	60187.4	1.24225e+08	24355.1	3.96248e+08	9.96755e+06	5.38847e+10	1.84895e+10	72103.1	8.55084e+06	0.000198465	987595	1.41477e+10	4.51595e+09	3.569e+07	5.195e+06	6.47707e+09	1.27899e+11	0.998791	3.97498e+08	3.71046e+10	7.49479e+09	7.83326e+06	1.51788e+06	1.33605e+08	4219.2	1940.54	2.27428e+08	3.00097e+08	7.99226e+06	8.64626e+06	116353	71951.1	2.97189e+08	5.29146e+09	2.20536e+10	27021.3	2.79495e+10	9.52377e+06	1.4527e+10
23	INTRA_23	7500	0.998791	Ependymal - EPN - RELA	['Ependymal - EPN - RELA']	618.303	4.28995e+07	321487	291949	1479.53	60187.4	1.24225e+08	24355.1	3.96248e+08	9.96755e+06	5.38847e+10	1.84895e+10	72103.1	8.55084e+06	0.000198465	987595	1.41477e+10	4.51595e+09	3.569e+07	5.195e+06	6.47707e+09	1.27899e+11	0.998791	3.97498e+08	3.71046e+10	7.49479e+09	7.83326e+06	1.51788e+06	1.33605e+08	4219.2	1940.54	2.27428e+08	3.00097e+08	7.99226e+06	8.64626e+06	116353	71951.1	2.97189e+08	5.29146e+09	2.20536e+10	27021.3	2.79495e+10	9.52377e+06	1.4527e+10
23	INTRA_23	7500	0.998791	Ependymal - EPN - RELA	['Ependymal - EPN - RELA']	618.303	4.28995e+07	321487	291949	1479.53	60187.4	1.24225e+08	24355.1	3.96248e+08	9.96755e+06	5.38847e+10	1.84895e+10	72103.1	8.55084e+06	0.000198465	987595	1.41477e+10	4.51595e+09	3.569e+07	5.195e+06	6.47707e+09	1.27899e+11	0.998791	3.97498e+08	3.71046e+10	7.49479e+09	7.83326e+06	1.51788e+06	1.33605e+08	4219.2	1940.54	2.27428e+08	3.00097e+08	7.99226e+06	8.64626e+06	116353	71951.1	2.97189e+08	5.29146e+09	2.20536e+10	27021.3	2.79495e+10	9.52377e+06	1.4527e+10
23	INTRA_23	7500	0.998791	Ependymal - EPN - RELA	['Ependymal - EPN - RELA']	618.303	4.28995e+07	321487	291949	1479.53	60187.4	1.24225e+08	24355.1	3.96248e+08	9.96755e+06	5.38847e+10	1.84895e+10	72103.1	8.55084e+06	0.000198465	987595	1.41477e+10	4.51595e+09	3.569e+07	5.195e+06	6.47707e+09	1.27899e+11	0.998791	3.97498e+08	3.71046e+10	7.49479e+09	7.83326e+06	1.51788e+06	1.33605e+08	4219.2	1940.54	2.27428e+08	3.00097e+08	7.99226e+06	8.64626e+06	116353	71951.1	2.97189e+08	5.29146e+09	2.20536e+10	27021.3	2.79495e+10	9.52377e+06	1.4527e+10
23	INTRA_23	7500	0.998791	Ependymal - EPN - RELA	['Ependymal - EPN - RELA']	618.303	4.28995e+07	321487	291949	1479.53	60187.4	1.24225e+08	24355.1	3.96248e+08	9.96755e+06	5.38847e+10	1.84895e+10	72103.1	8.55084e+06	0.000198465	987595	1.41477e+10	4.51595e+09	3.569e+07	5.195e+06	6.47707e+09	1.27899e+11	0.998791	3.97498e+08	3.71046e+10	7.49479e+09	7.83326e+06	1.51788e+06	1.33605e+08	4219.2	1940.54	2.27428e+08	3.00097e+08	7.99226e+06	8.64626e+06	116353	71951.1	2.97189e+08	5.29146e+09	2.20536e+10	27021.3	2.79495e+10	9.52377e+06	1.4527e+10
23	INTRA_23	7500	0.998791	Ependymal - EPN - RELA	['Ependymal - EPN - RELA']	618.303	4.28995e+07	321487	291949	1479.53	60187.4	1.24225e+08	24355.1	3.96248e+08	9.96755e+06	5.38847e+10	1.84895e+10	72103.1	8.55084e+06	0.000198465	987595	1.41477e+10	4.51595e+09	3.569e+07	5.195e+06	6.47707e+09	1.27899e+11	0.998791	3.97498e+08	3.71046e+10	7.49479e+09	7.83326e+06	1.51788e+06	1.33605e+08	4219.2	1940.54	2.27428e+08	3.00097e+08	7.99226e+06	8.64626e+06	116353	71951.1	2.97189e+08	5.29146e+09	2.20536e+10	27021.3	2.79495e+10	9.52377e+06	1.4527e+10
23	INTRA_23	7500	0.998791	Ependymal - EPN - RELA	['Ependymal - EPN - RELA']	618.303	4.28995e+07	321487	291949	1479.53	60187.4	1.24225e+08	24355.1	3.96248e+08	9.96755e+06	5.38847e+10	1.84895e+10	72103.1	8.55084e+06	0.000198465	987595	1.41477e+10	4.51595e+09	3.569e+07	5.195e+06	6.47707e+09	1.27899e+11	0.998791	3.97498e+08	3.71046e+10	7.49479e+09	7.83326e+06	1.51788e+06	1.33605e+08	4219.2	1940.54	2.27428e+08	3.00097e+08	7.99226e+06	8.64626e+06	116353	71951.1	2.97189e+08	5.29146e+09	2.20536e+10	27021.3	2.79495e+10	9.52377e+06	1.4527e+10
23	INTRA_23	7500	0.998791	Ependymal - EPN - RELA	['Ependymal - EPN - RELA']	618.303	4.28995e+07	321487	291949	1479.53	60187.4	1.24225e+08	24355.1	3.96248e+08	9.96755e+06	5.38847e+10	1.84895e+10	72103.1	8.55084e+06	0.000198465	987595	1.41477e+10	4.51595e+09	3.569e+07	5.195e+06	6.47707e+09	1.27899e+11	0.998791	3.97498e+08	3.71046e+10	7.49479e+09	7.83326e+06	1.51788e+06	1.33605e+08	4219.2	1940.54	2.27428e+08	3.00097e+08	7.99226e+06	8.64626e+06	116353	71951.1	2.97189e+08	5.29146e+09	2.20536e+10	27021.3	2.79495e+10	9.52377e+06	1.4527e+10
24	INTRA_24	547	0.327843	Other glioma - LGG SEGA - SEGA	['Glioblastoma - GBM - MES']	0.00246432	9.15285e+10	0.000119052	6.31331e+10	0.0139668	8.56173e+10	0.00156246	0.0156604	0.000281707	8.21189e+10	9.5941e+09	5.8326e+10	9.17906e+07	4.94568e+11	5.38523e+10	2.28516e+10	1.5066e+10	9.88334e+09	2.83274e+09	0.000495871	1.18847e+11	0.000506553	0.0145904	0.00184811	0.0137092	0.0327514	0.00155081	5.76363e+09	4.12459e+10	0.000237641	0.00110468	0.000236333	0.0166422	8.14138e+08	1.05773e+11	0.000291839	1.52758e+11	1.49397e+11	0.000432667	0.27458	5.88103e+08	0.000887531	0.000365916	0.0598575
24	INTRA_24	1654	0.485114	Glioblastoma - GBM - MES	['Glioblastoma - GBM - MES']	5.42015e+09	0.000103915	2.66522e+08	1.06925e+10	3.60664e+10	1.56354e+10	7.09676e+08	0.000208225	7.34805e+08	1.1702e+10	9.18335e+09	1.18711e+09	7.17184e+08	6.88369e+09	0.000659833	5.03572e+09	0.000296654	0.00011223	1.61496e+10	0.185103	3.47229e+10	0.00472684	0.00841145	0.00802758	0.00164008	0.0247864	0.00372336	8.29925e+08	4.92664e+08	3.69367e+10	1.11396e+11	4.04248e+11	0.000868142	6.48768e+08	0.000234288	0.00160268	9.27546e+08	2.65443e+10	0.00176497	0.485114	1.30718e+11	0.0398011	0.00311385	0.130508
24	INTRA_24	3052	0.503469	Mesenchymal - CHORDM - CHORDM	['Glioblastoma - GBM - MES']	0.000626504	4.00989e+09	0.000775314	1.09482e+11	0.00465058	1.62702e+11	0.000411312	0.00527601	0.000402904	0.00142073	0.00027324	2.01438e+11	0.000370222	0.00253662	7.68851e+09	0.000101244	7.18934e+09	1.80204e+08	2.54454e+10	0.00333362	5.34146e+08	1.2116e+11	0.000184847	0.00120541	0.000156017	0.00600184	0.00274145	0.000610236	2.46645e+10	2.08594e+11	9.39047e+10	0.00124868	3.28359e+10	2.98589e+10	7.97251e+09	0.047281	0.00243983	0.00035586	5.65269e+10	0.0075497	0.00051578	1.62291e+09	0.0010007	0.000356422
24	INTRA_24	4815	0.603047	Glioblastoma - GBM - MES	['Glioblastoma - GBM - MES']	4.59568e+08	5.18198e+06	87933.4	2.17968e+06	1.01286e+07	2327.37	7.84696e+06	5.0091e+08	2.75326e+06	6.7944e+08	8.2308e+09	488796	4.13372e+06	2.88175e+11	2.02098e+10	5.72205e+06	3.08516e+07	3.01644e+08	280162	3.4271e+10	1.57685e+08	1.59447e+10	0.000860036	1.00027e+10	0.00031738	0.000384183	0.000257045	6.34191e+06	1.07159e+08	1.65997e+07	5.03447e+06	7.91627e+06	1.04962e+10	1.64374e+06	1.02248e+10	4.40804e+10	1.07104e+06	5.69393e+09	0.013947	0.603047	1.48647e+09	0.00105067	0.0040477	0.371963
24	INTRA_24	6723	0.803674	Glioblastoma - GBM - MES	['Glioblastoma - GBM - MES']	3.1464e+07	1.40912e+08	6.87682e+06	2.59268e+07	1.27257e+08	1.34877e+06	8.3276e+08	4.83816e+10	2.56746e+08	9.42596e+09	4.23056e+10	6.12036e+07	3.82382e+07	0.000230826	1.99481e+11	1.44056e+07	4.54186e+08	2.80946e+07	1.72565e+06	8.45079e+10	1.34537e+09	1.6415e+09	0.0104854	8.49017e+10	0.000218694	0.00244136	0.000325558	2.14158e+09	3.62647e+08	5.06302e+07	2.15685e+08	7.39822e+08	1.30893e+11	1.4049e+07	2.27942e+09	4.666e+11	2.14298e+07	4.98794e+10	0.0244772	0.803674	1.83805e+08	0.000179823	0.00384133	0.119197
24	INTRA_24	8594	0.639614	Glioblastoma - GBM - MES	['Glioblastoma - GBM - MES']	1.55863e+09	1.54683e+09	4.31666e+06	1.10802e+08	3.30753e+08	1.03714e+07	7.47372e+09	2.05664e+09	6.70231e+09	1.53738e+11	1.89679e+09	6.39469e+07	302438	5.06123e+09	6.18932e+09	9.92668e+06	3.27122e+07	5.76959e+08	9.13082e+06	2.36541e+10	1.21026e+09	9.13209e+10	0.025739	0.000335235	0.000643237	0.00800259	0.000905644	6.21469e+08	1.51745e+09	6.83055e+09	3.09635e+06	4.9632e+09	2.03777e+11	1.68374e+06	1.79341e+10	1.20549e+10	2.05202e+08	9.51963e+10	0.00430496	0.639614	6.09882e+08	0.000237585	0.0147307	0.233479
24	INTRA_24	11014	0.600991	Glioblastoma - GBM - MES	['Glioblastoma - GBM - MES']	9.26632e+08	2.74823e+09	5.79745e+09	1.36996e+10	1.46013e+10	1.35381e+08	0.000671431	9.72476e+09	0.000267043	1.02348e+11	8.53e+08	2.10643e+09	1.62131e+06	9.87681e+08	0.00079614	9.28176e+06	1.01843e+09	2.78289e+08	1.61556e+08	0.000128175	8.17221e+08	0.000111182	0.0207128	0.0039031	0.000290646	0.0433684	0.000790106	5.24968e+11	5.70886e+11	4.26733e+11	2.37679e+08	0.000117182	0.000424047	7.02823e+08	1.47663e+10	1.85386e+11	1.38179e+09	0.00013734	0.000182591	0.600991	6.04264e+08	7.2037e+10	0.00192338	0.0616413
24	INTRA_24	13591	0.587596	Glioblastoma - GBM - MES	['Glioblastoma - GBM - MES']	1.66313e+10	2.24652e+08	0.000687129	7.45123e+09	2.22942e+09	1.63533e+09	0.00061463	0.000153192	0.0104448	5.98761e+09	0.000121236	2.66612e+08	4.31433e+09	0.000552221	0.00481008	2.99583e+07	5.73738e+07	2.96668e+08	3.68883e+07	0.000708038	2.38091e+09	4.97147e+09	0.00800204	0.000995053	0.0178485	0.00773702	0.00289897	6.10037e+10	1.49742e+09	2.09187e+08	3.50156e+09	0.00311072	0.00293756	1.76074e+10	1.57441e+08	0.000125967	7.83093e+08	0.0067795	0.00108838	0.587596	0.000637963	0.000248381	0.00779621	0.0661437
24	INTRA_24	16191	0.841769	Glioblastoma - GBM - MES	['Glioblastoma - GBM - MES']	6.48639e+08	1.35212e+08	3.98313e+10	7.34226e+08	3.62785e+10	1.38665e+09	2.53886e+10	9.1713e+07	0.000300697	3.06744e+09	8.27091e+09	2.79942e+08	1.28361e+08	6.61328e+09	0.000253005	5.77063e+07	5.47748e+06	3.51002e+06	2.1467e+07	0.00011556	7.3667e+06	1.19436e+10	0.00114163	0.00018139	0.00166733	0.00193779	0.000786634	4.47443e+09	1.1245e+09	1.60766e+09	5.94484e+09	0.000173671	0.000291688	5.60584e+07	1.10834e+08	8.55146e+10	6.20066e+07	0.000474722	0.000231747	0.841769	6.26394e+10	3.69508e+10	0.00419779	0.0562842
24	INTRA_24	18879	0.808931	Glioblastoma - GBM - MES	['Glioblastoma - GBM - MES']	4.71665e+09	2.18763e+08	5.59811e+09	1.1462e+10	5.92826e+09	9.61765e+07	3.81086e+10	0.000171975	0.00061495	2.98996e+08	2.31164e+11	8.76358e+07	2.48159e+08	3.41178e+11	0.00062709	8.53235e+07	1.86618e+08	2.69803e+07	4.15083e+07	0.000152839	2.33109e+08	1.84583e+09	0.002984	0.000188846	0.00594979	0.00634931	0.00104735	1.1092e+11	6.43451e+07	1.1812e+09	2.02379e+10	0.000383377	0.00117221	2.35607e+10	2.41169e+08	3.6327e+10	3.39003e+08	0.000582265	0.000168072	0.808931	2.94691e+11	3.51263e+10	0.0015342	0.0582009
24	INTRA_24	21484	0.934411	Glioblastoma - GBM - MES	['Glioblastoma - GBM - MES']	3.62437e+10	2.85126e+09	1.84224e+11	1.34842e+09	3.76398e+09	2.23797e+09	5.4903e+10	6.81419e+09	6.66883e+10	8.88311e+08	9.33369e+06	4.44368e+06	3.55119e+06	1.02041e+08	2.00377e+11	97739.5	3.77829e+06	4.65396e+06	48360.4	3.80579e+10	1.42664e+07	2.43811e+10	0.0013337	0.000640445	0.000280601	0.00471234	0.00595555	4.19037e+08	1.37492e+10	1.94494e+10	1.80782e+08	1.90419e+11	0.00340534	1.55716e+08	7.27427e+08	1.22522e+11	1.65403e+07	3.26484e+09	2.96782e+09	0.934411	7.90217e+06	3.08187e+09	0.000459426	0.00879783
24	INTRA_24	24320	0.917913	Glioblastoma - GBM - MES	['Glioblastoma - GBM - MES']	0.000289873	1.18888e+11	3.47525e+10	1.4571e+10	7.36163e+09	5.32233e+08	8.65108e+10	0.000175783	1.11716e+11	1.30482e+10	3.23504e+08	5.58095e+07	312540	1.25463e+08	7.72479e+09	97577.8	4.42099e+06	3.21732e+06	580360	0.000254973	1.17089e+09	0.000120639	0.0022517	0.00752193	0.0012501	0.00605301	0.00216383	1.22937e+09	9.4265e+08	2.54145e+10	3.93769e+08	5.17144e+09	0.00938979	1.70572e+07	2.03466e+09	8.86226e+10	937689	2.25849e+09	7.65736e+08	0.917913	637011	2.2512e+09	2.55771e+11	0.00367693
25	INTRA_25	639	0.424054	Ependymal - EPN - SPINE	['Ependymal - EPN - PF A']	2.56633e+08	0.000338079	9.83167e+09	0.000395817	1.09404e+10	2.4107e+07	0.00196202	1.00409e+10	7.99531e+10	0.000807284	0.0193996	0.00112089	7.1936e+10	0.123586	0.0134839	2.65003e+11	0.000143222	0.00406235	3.22052e+10	0.0312618	0.035494	0.0971255	0.0222838	0.424054	0.00272244	0.0167577	0.000333783	2.52686e+11	4.06555e+10	1.99128e+09	0.000379595	5.66786e+10	0.000188191	2.6287e+10	1.52368e+11	0.00651682	7.55778e+07	0.00615201	0.00221826	0.00121899	9.59113e+09	0.0128343	0.000129239	0.000692658
25	INTRA_25	1897	0.682484	Glioblastoma - GBM - MYCN	['Ependymal - EPN - PF A']	3.67856e+06	2.88606e+09	2.14053e+06	2.8072e+11	33209.9	172078	0.000225859	555257	1.06253e+10	1.65197e+11	0.00370486	0.000257588	0.000136568	2.94952e+10	0.00517568	0.000140895	0.0131971	0.0333363	1.72369e+11	4.60446e+10	0.133681	0.0136536	0.0260239	0.000987413	4.61184e+10	0.0326902	9.83502e+09	1.14937e+10	1.64285e+08	742211	7.88906e+06	7.15848e+10	1.21454e+09	0.000444485	0.000730377	1.8276e+09	1.38071e+08	0.00228243	0.00138422	9.50136e+09	6.34039e+10	0.682484	3.41809e+11	8.06727e+10
25	INTRA_25	3422	0.937479	Ependymal - EPN - PF A	['Ependymal - EPN - PF A']	8.69155e+06	6.89136e+07	98.0808	5.95163e+07	4080.97	387743	2.12544e+08	18918.8	1.96535e+08	1.68421e+08	2.80942e+11	1.79129e+10	7.23498e+09	3.88583e+08	7.70809e+09	1.04411e+10	0.000779953	0.000374333	1.42491e+09	1.34842e+10	0.937479	0.0182537	0.0313838	7.02224e+10	0.000594977	0.00221509	2.16904e+10	1.54473e+06	1.2739e+07	1.77255e+06	9.00519e+06	1.97774e+08	2.11121e+08	1.1449e+10	0.000154142	5.41365e+08	116113	0.000162717	6.22827e+10	8.28335e+08	3.28803e+07	0.00504674	3.60386e+08	1.9769e+09
25	INTRA_25	5378	0.93378	Ependymal - EPN - PF A	['Ependymal - EPN - PF A']	3.49817e+06	7.64097e+06	118803	6.06496e+07	3062.34	95742.7	1.84222e+08	366015	2.99949e+06	8.14303e+09	0.000172328	1.59977e+10	3.95337e+08	4.43163e+08	0.000253112	7.31583e+08	2.70821e+11	0.000103742	3.33507e+10	2.30271e+09	0.93378	0.00382304	0.0552084	1.35491e+09	5.09316e+10	0.00309602	1.79925e+11	123184	4.32867e+08	4.00003e+07	37963.3	6.98028e+06	4.24255e+08	2.8785e+08	0.00015153	955577	595392	1.1113e+11	2.35174e+11	6.2521e+09	981480	0.00253789	3.20821e+09	4.58238e+09
25	INTRA_25	7455	0.965361	Ependymal - EPN - PF A	['Ependymal - EPN - PF A']	1.33146e+08	1.35425e+10	776.288	2.50875e+06	5120.02	1.13555e+06	1.17495e+09	21493.6	3.43681e+06	6.71936e+07	0.000112413	6.3687e+08	3.76784e+09	6.31962e+10	0.000276463	3.24708e+07	1.37863e+10	0.000196587	1.24978e+10	1.2602e+11	0.965361	0.0210877	0.00487638	0.000621925	0.000804686	0.0031837	0.000139036	21698.9	1.96589e+07	8.14795e+06	1.95963e+06	6.88378e+06	8.55344e+07	4.58366e+07	2.80605e+11	2.0278e+10	786.017	0.000168728	2.66367e+11	4.42053e+08	1.73619e+08	0.000308936	1.82831e+08	4.93511e+08
25	INTRA_25	9889	0.993361	Ependymal - EPN - PF A	['Ependymal - EPN - PF A']	65682.9	878278	4317.21	2.83877e+06	3075.7	13127.2	2.36333e+07	8069.21	2.48103e+06	9.52902e+08	1.24964e+11	1.28048e+09	1.0028e+08	7.81567e+07	3.71982e+10	6.47908e+07	5.3209e+07	1.364e+11	5.04524e+08	3.01363e+09	0.993361	0.000892036	0.00408884	1.67447e+08	8.7569e+09	0.000595642	4.11158e+10	413.127	4.96465e+06	1.47961e+08	64511.8	478216	1.79494e+07	3.99422e+06	9.00887e+10	4.60993e+06	4266.71	1.40084e+09	4.40139e+08	9.37136e+08	1.006e+07	0.000235077	5.24754e+07	3.64166e+09
25	INTRA_25	12501	0.993234	Ependymal - EPN - PF A	['Ependymal - EPN - PF A']	1.05235e+06	2.1289e+06	0.0486947	86205.9	563.611	10167.1	2.47027e+07	9624.14	6041.51	4.14803e+06	3.21398e+09	9.59139e+07	4.69491e+06	1.51371e+07	4.13668e+09	4.106e+07	1.64519e+10	2.07101e+10	2.76299e+08	7.04955e+08	0.993234	0.00184334	0.0032217	3.25532e+10	3.98761e+10	0.000401968	3.16115e+08	7843.76	254185	7123.54	6.39622e+07	1.67234e+06	1.73374e+07	2.09168e+07	2.39224e+09	2.17453e+06	22.5449	2.68272e+10	3.18521e+09	2.08691e+08	1.68023e+06	0.000442849	4.02688e+07	2.42431e+08
25	INTRA_25	15259	0.994334	Ependymal - EPN - PF A	['Ependymal - EPN - PF A']	469353	455940	1655.33	148902	259.8	4505.13	1.18169e+07	3027.38	1.94669e+06	6.31905e+08	8.39877e+08	1.54146e+08	6.82044e+07	5.18076e+08	4.12982e+10	3.22415e+06	3.00808e+09	1.07465e+10	2.88377e+08	2.22891e+10	0.994334	0.00123378	0.00349374	1.5657e+09	8.97122e+07	0.000188901	9.61712e+08	75.3731	2.09661e+07	7.14291e+06	2738.36	817.696	534055	648923	2.49166e+10	137082	304.758	4.68008e+08	1.59596e+10	2.61704e+09	2.13016e+06	6.73628e+10	1.2442e+07	7.84971e+08
25	INTRA_25	18079	0.998387	Ependymal - EPN - PF A	['Ependymal - EPN - PF A']	51896.9	4.7472e+06	0.0133128	235328	507.536	80.7857	97188.2	25611.3	2944.69	358666	8.90846e+08	1.34989e+08	6.13645e+06	6.40847e+06	2.04728e+10	776697	1.26509e+10	2.79246e+11	1.31801e+08	1.22906e+09	0.998387	0.000598263	0.000530413	3.48874e+09	9.36782e+09	0.000258048	3.96008e+07	32684.6	103703	7094.44	5.99053e+07	227027	3.31236e+06	5.38217e+06	1.69113e+11	1.66552e+06	2.45935	7.11153e+09	1.18017e+10	2.80542e+08	301482	7.36468e+10	700143	25539.4
25	INTRA_25	19683	0.997026	Ependymal - EPN - PF A	['Ependymal - EPN - PF A']	94997.8	8.71404e+06	0.560913	82193	722.436	227.29	2.036e+06	2726.75	7823.52	190368	5.84828e+08	2.14679e+07	4.1993e+06	7.69016e+07	1.91559e+09	1.17711e+07	2.15168e+09	2.10451e+11	1.21184e+08	3.64415e+08	0.997026	0.00162833	0.000603184	1.01454e+10	1.90852e+11	0.00052611	5.39805e+08	1854.17	5493.05	5047.64	6.33461e+07	3933.06	88004.2	4.11679e+06	1.10377e+11	3.50643e+07	5.17874	4.2331e+09	1.29846e+10	2.65218e+08	174887	6.35607e+09	546739	2.09855e+08
25	INTRA_25	19683	0.997026	Ependymal - EPN - PF A	['Ependymal - EPN - PF A']	94997.8	8.71404e+06	0.560913	82193	722.436	227.29	2.036e+06	2726.75	7823.52	190368	5.84828e+08	2.14679e+07	4.1993e+06	7.69016e+07	1.91559e+09	1.17711e+07	2.15168e+09	2.10451e+11	1.21184e+08	3.64415e+08	0.997026	0.00162833	0.000603184	1.01454e+10	1.90852e+11	0.00052611	5.39805e+08	1854.17	5493.05	5047.64	6.33461e+07	3933.06	88004.2	4.11679e+06	1.10377e+11	3.50643e+07	5.17874	4.2331e+09	1.29846e+10	2.65218e+08	174887	6.35607e+09	546739	2.09855e+08
25	INTRA_25	19683	0.997026	Ependymal - EPN - PF A	['Ependymal - EPN - PF A']	94997.8	8.71404e+06	0.560913	82193	722.436	227.29	2.036e+06	2726.75	7823.52	190368	5.84828e+08	2.14679e+07	4.1993e+06	7.69016e+07	1.91559e+09	1.17711e+07	2.15168e+09	2.10451e+11	1.21184e+08	3.64415e+08	0.997026	0.00162833	0.000603184	1.01454e+10	1.90852e+11	0.00052611	5.39805e+08	1854.17	5493.05	5047.64	6.33461e+07	3933.06	88004.2	4.11679e+06	1.10377e+11	3.50643e+07	5.17874	4.2331e+09	1.29846e+10	2.65218e+08	174887	6.35607e+09	546739	2.09855e+08
[truncated: 43 more columns]
