# Supplementary material for: Ultra-fast deep-learned CNS tumour classification during surgery
Source: Nature. 2023 Oct 11;622(7984):842–9. doi: 10.1038/s41586-023-06615-2 (PMC10600004; doi:10.1038/s41586-023-06615-2)
Supplement: Supplementary file 13 — Supplementary Table 10 [file 41586_2023_6615_MOESM13_ESM.xlsx]

## Sheet: Sheet1
sample_name	number_probes	Max score	Max score class	Reference class	Classifier	Control - CONTR - ADENOPIT	Control - CONTR - CEBM	Control - CONTR - HEMI	Control - CONTR - HYPTHAL	Control - CONTR - INFLAM	Control - CONTR - PINEAL	Control - CONTR - PONS	Control - CONTR - REACT	Control - CONTR - WM	Embryonal - ATRT - MYC	Embryonal - ATRT - SHH	Embryonal - ATRT - TYR	Embryonal - CNS NB - FOXR2	Embryonal - ETMR - ETMR	Embryonal - HGNET - BCOR	Embryonal - MB G3G4 - G3	Embryonal - MB G3G4 - G4	Embryonal - MB SHH - CHL AD INF	Embryonal - MB WNT - WNT	Ependymal - EPN - MPE	Ependymal - EPN - PF A	Ependymal - EPN - PF B	Glio-neuronal - LGG - RGNT	Glioblastoma - DMG - K27	Glioblastoma - GBM - MID	Glioblastoma - GBM - MYCN	Other glioma - ANA PA - ANA PA
PMC_105	529	0.746004	Glioblastoma - GBM - MID	['Glioblastoma - DMG - K27']	Brainstem	2.21999e+10	2.75345e+11	3.28276e+09	3.50001e+11	4.14133e+06	4.33729e+09	0.00165207	1.51277e+09	0.000306309	0.000104772	0.00120219	2.2004e+11	0.0234049	0.000190558	0.00619844	0.00495095	0.00112467	0.0108361	0.000206805	1.72879e+11	1.84673e+10	4.27829e+09	0.000870673	0.0454271	0.746004	0.0156351	0.00702721
PMC_105	529	0.746004	Glioblastoma - GBM - MID	['Glioblastoma - DMG - K27']	General	2.21999e+10	2.75345e+11	3.28276e+09	3.50001e+11	4.14133e+06	4.33729e+09	0.00165207	1.51277e+09	0.000306309	0.000104772	0.00120219	2.2004e+11	0.0234049	0.000190558	0.00619844	0.00495095	0.00112467	0.0108361	0.000206805	1.72879e+11	1.84673e+10	4.27829e+09	0.000870673	0.0454271	0.746004	0.0156351	0.00702721
PMC_105	1698	0.991513	Glioblastoma - DMG - K27	['Glioblastoma - DMG - K27']	Brainstem	1.81438e+06	315756	1.02844e+06	53804.4	23467.9	6654.4	1.84709e+07	3.03368e+06	3.64741e+06	4.34703e+07	7.9992e+08	60886	0.00354511	3.15271e+08	1.58275e+11	2.06866e+08	4.06889e+06	9.78949e+08	5.65598e+07	5.53907e+06	1.51955e+10	289417	1.27449e+11	0.991513	0.00314485	1.41708e+11	0.00027525
PMC_105	1698	0.991513	Glioblastoma - DMG - K27	['Glioblastoma - DMG - K27']	General	1.81438e+06	315756	1.02844e+06	53804.4	23467.9	6654.4	1.84709e+07	3.03368e+06	3.64741e+06	4.34703e+07	7.9992e+08	60886	0.00354511	3.15271e+08	1.58275e+11	2.06866e+08	4.06889e+06	9.78949e+08	5.65598e+07	5.53907e+06	1.51955e+10	289417	1.27449e+11	0.991513	0.00314485	1.41708e+11	0.00027525
PMC_105	3079	0.963367	Glioblastoma - DMG - K27	['Glioblastoma - DMG - K27']	Brainstem	1.66372e+07	461416	224842	98751	64624.3	24.7924	1.15381e+06	638812	1.40215e+08	2.36281e+08	2.20238e+10	29838.7	0.00343188	6.72058e+09	1.29731e+11	6.12114e+08	6.49563e+06	3.09325e+09	4.83819e+07	2.21118e+06	1.43762e+08	1.08761e+06	5.89284e+09	0.963367	0.0251738	3.27374e+11	0.00142068
PMC_105	3079	0.963367	Glioblastoma - DMG - K27	['Glioblastoma - DMG - K27']	General	1.66372e+07	461416	224842	98751	64624.3	24.7924	1.15381e+06	638812	1.40215e+08	2.36281e+08	2.20238e+10	29838.7	0.00343188	6.72058e+09	1.29731e+11	6.12114e+08	6.49563e+06	3.09325e+09	4.83819e+07	2.21118e+06	1.43762e+08	1.08761e+06	5.89284e+09	0.963367	0.0251738	3.27374e+11	0.00142068
PMC_105	4683	0.988872	Glioblastoma - DMG - K27	['Glioblastoma - DMG - K27']	Brainstem	936537	1.37137e+09	54455.6	883772	6725.42	2.05771e+06	7.21128e+08	2.84311e+08	7.11424e+07	370906	2.88231e+10	32496.9	0.004396	0.000529239	6.28145e+09	1.40928e+10	4.47697e+09	4.21031e+10	5.2686e+08	1.72658e+08	6.23626e+09	5.48326e+07	3.861e+10	0.988872	0.00264509	4.85673e+09	0.000536817
PMC_105	4683	0.988872	Glioblastoma - DMG - K27	['Glioblastoma - DMG - K27']	General	936537	1.37137e+09	54455.6	883772	6725.42	2.05771e+06	7.21128e+08	2.84311e+08	7.11424e+07	370906	2.88231e+10	32496.9	0.004396	0.000529239	6.28145e+09	1.40928e+10	4.47697e+09	4.21031e+10	5.2686e+08	1.72658e+08	6.23626e+09	5.48326e+07	3.861e+10	0.988872	0.00264509	4.85673e+09	0.000536817
PMC_105	6555	0.993901	Glioblastoma - DMG - K27	['Glioblastoma - DMG - K27']	Brainstem	1.10252e+06	2.66888e+08	59392.4	1.90155e+06	111215	43668.1	3.19882e+09	1.96822e+08	4.41903e+07	3.43511e+06	3.36754e+09	4.12227e+06	0.00185409	0.00074168	3.67617e+10	5.94259e+08	1.40008e+09	2.29372e+11	1.87639e+07	3.61846e+08	1.32066e+11	1.05411e+08	3.59407e+10	0.993901	0.00169036	3.35844e+09	0.000194543
PMC_105	6555	0.993901	Glioblastoma - DMG - K27	['Glioblastoma - DMG - K27']	General	1.10252e+06	2.66888e+08	59392.4	1.90155e+06	111215	43668.1	3.19882e+09	1.96822e+08	4.41903e+07	3.43511e+06	3.36754e+09	4.12227e+06	0.00185409	0.00074168	3.67617e+10	5.94259e+08	1.40008e+09	2.29372e+11	1.87639e+07	3.61846e+08	1.32066e+11	1.05411e+08	3.59407e+10	0.993901	0.00169036	3.35844e+09	0.000194543
PMC_105	8840	0.99774	Glioblastoma - DMG - K27	['Glioblastoma - DMG - K27']	Brainstem	323487	6.6235e+06	6431.83	527697	11954.9	2666.05	1.69455e+09	4.85434e+06	1.57008e+08	41094.1	6.65508e+08	62015.1	0.000502229	4.77624e+10	1.90046e+09	6.3044e+07	2.97545e+08	1.39782e+11	3.9363e+07	5.18621e+07	7.13112e+09	5.07855e+07	4.81502e+10	0.99774	0.000543321	3.14902e+09	0.000233898
PMC_105	8840	0.99774	Glioblastoma - DMG - K27	['Glioblastoma - DMG - K27']	General	323487	6.6235e+06	6431.83	527697	11954.9	2666.05	1.69455e+09	4.85434e+06	1.57008e+08	41094.1	6.65508e+08	62015.1	0.000502229	4.77624e+10	1.90046e+09	6.3044e+07	2.97545e+08	1.39782e+11	3.9363e+07	5.18621e+07	7.13112e+09	5.07855e+07	4.81502e+10	0.99774	0.000543321	3.14902e+09	0.000233898
PMC_105	11394	0.997673	Glioblastoma - DMG - K27	['Glioblastoma - DMG - K27']	Brainstem	1.06117e+06	6.38711e+06	65045.6	582322	780.405	2843.97	2.36623e+08	3.6468e+07	2.3468e+08	297904	4.04746e+08	33460.3	0.00047756	2.5351e+10	2.33376e+09	4.84838e+06	2.625e+07	1.31981e+11	2.98783e+06	5.06521e+06	7.44002e+09	6.33347e+07	6.7105e+10	0.997673	0.000445558	3.8675e+08	0.000233149
PMC_105	11394	0.997673	Glioblastoma - DMG - K27	['Glioblastoma - DMG - K27']	General	1.06117e+06	6.38711e+06	65045.6	582322	780.405	2843.97	2.36623e+08	3.6468e+07	2.3468e+08	297904	4.04746e+08	33460.3	0.00047756	2.5351e+10	2.33376e+09	4.84838e+06	2.625e+07	1.31981e+11	2.98783e+06	5.06521e+06	7.44002e+09	6.33347e+07	6.7105e+10	0.997673	0.000445558	3.8675e+08	0.000233149
PMC_105	12062	0.998092	Glioblastoma - DMG - K27	['Glioblastoma - DMG - K27']	Brainstem	52658.1	4.74991e+06	25219.4	2.90546e+06	580.99	15733.6	8.44502e+07	2.65416e+06	1.08363e+08	136146	2.92246e+08	17712.9	0.000316259	2.00098e+10	1.00077e+09	3.5201e+07	1.46856e+08	1.15238e+11	2.35446e+07	2.67187e+07	5.2047e+09	4.34103e+08	3.34381e+09	0.998092	0.000428929	2.44326e+10	0.000194935
PMC_105	12062	0.998092	Glioblastoma - DMG - K27	['Glioblastoma - DMG - K27']	General	52658.1	4.74991e+06	25219.4	2.90546e+06	580.99	15733.6	8.44502e+07	2.65416e+06	1.08363e+08	136146	2.92246e+08	17712.9	0.000316259	2.00098e+10	1.00077e+09	3.5201e+07	1.46856e+08	1.15238e+11	2.35446e+07	2.67187e+07	5.2047e+09	4.34103e+08	3.34381e+09	0.998092	0.000428929	2.44326e+10	0.000194935
PMC_105	12063	0.998093	Glioblastoma - DMG - K27	['Glioblastoma - DMG - K27']	Brainstem	532328	4.732e+06	2548.76	291485	577.388	15951.2	8.51309e+06	2.63798e+06	1.10176e+08	137314	2.92385e+08	17818.5	0.000319823	2.01502e+11	1.00892e+09	3.54539e+07	1.47922e+08	1.14189e+11	2.34836e+06	2.70378e+06	5.23635e+09	4.36889e+08	3.31119e+08	0.998093	0.000428129	2.43439e+10	0.000193234
PMC_105	12063	0.998093	Glioblastoma - DMG - K27	['Glioblastoma - DMG - K27']	General	532328	4.732e+06	2548.76	291485	577.388	15951.2	8.51309e+06	2.63798e+06	1.10176e+08	137314	2.92385e+08	17818.5	0.000319823	2.01502e+11	1.00892e+09	3.54539e+07	1.47922e+08	1.14189e+11	2.34836e+06	2.70378e+06	5.23635e+09	4.36889e+08	3.31119e+08	0.998093	0.000428129	2.43439e+10	0.000193234
PMC_105	12063	0.998099	Glioblastoma - DMG - K27	['Glioblastoma - DMG - K27']	Brainstem	538156	4.67114e+07	25527	289033	567.967	16179.2	849214	2.60078e+07	1.11757e+08	1367.98	2.87784e+08	175458	0.000321157	2.0006e+11	1.02318e+09	3.54712e+08	1.47037e+08	1.12332e+11	234584	2.72919e+07	5.27319e+09	4.40225e+08	3.26509e+09	0.998099	0.000424641	2.4247e+10	0.000191646
PMC_105	12063	0.998099	Glioblastoma - DMG - K27	['Glioblastoma - DMG - K27']	General	538156	4.67114e+07	25527	289033	567.967	16179.2	849214	2.60078e+07	1.11757e+08	1367.98	2.87784e+08	175458	0.000321157	2.0006e+11	1.02318e+09	3.54712e+08	1.47037e+08	1.12332e+11	234584	2.72919e+07	5.27319e+09	4.40225e+08	3.26509e+09	0.998099	0.000424641	2.4247e+10	0.000191646
PMC_105	12063	0.998099	Glioblastoma - DMG - K27	['Glioblastoma - DMG - K27']	Brainstem	538156	4.67114e+07	25527	289033	567.967	16179.2	849214	2.60078e+07	1.11757e+08	1367.98	2.87784e+08	175458	0.000321157	2.0006e+11	1.02318e+09	3.54712e+08	1.47037e+08	1.12332e+11	234584	2.72919e+07	5.27319e+09	4.40225e+08	3.26509e+09	0.998099	0.000424641	2.4247e+10	0.000191646
PMC_105	12063	0.998099	Glioblastoma - DMG - K27	['Glioblastoma - DMG - K27']	General	538156	4.67114e+07	25527	289033	567.967	16179.2	849214	2.60078e+07	1.11757e+08	1367.98	2.87784e+08	175458	0.000321157	2.0006e+11	1.02318e+09	3.54712e+08	1.47037e+08	1.12332e+11	234584	2.72919e+07	5.27319e+09	4.40225e+08	3.26509e+09	0.998099	0.000424641	2.4247e+10	0.000191646
PMC_105	12063	0.998099	Glioblastoma - DMG - K27	['Glioblastoma - DMG - K27']	Brainstem	538156	4.67114e+07	25527	289033	567.967	16179.2	849214	2.60078e+07	1.11757e+08	1367.98	2.87784e+08	175458	0.000321157	2.0006e+11	1.02318e+09	3.54712e+08	1.47037e+08	1.12332e+11	234584	2.72919e+07	5.27319e+09	4.40225e+08	3.26509e+09	0.998099	0.000424641	2.4247e+10	0.000191646
PMC_105	12063	0.998099	Glioblastoma - DMG - K27	['Glioblastoma - DMG - K27']	General	538156	4.67114e+07	25527	289033	567.967	16179.2	849214	2.60078e+07	1.11757e+08	1367.98	2.87784e+08	175458	0.000321157	2.0006e+11	1.02318e+09	3.54712e+08	1.47037e+08	1.12332e+11	234584	2.72919e+07	5.27319e+09	4.40225e+08	3.26509e+09	0.998099	0.000424641	2.4247e+10	0.000191646
PMC_113	514	0.659779	Other glioma - ANA PA - ANA PA	['Glioblastoma - DMG - K27']	Brainstem	2.5872e+09	2.41293e+08	1.50702e+09	9.14114e+09	4.67869e+08	1.47503e+09	0.000356496	0.00173431	2.27653e+11	4.93797e+08	1.2341e+10	514188	0.000101945	3.90653e+09	0.000141876	1.50179e+07	4.26251e+07	6.03096e+08	2.499e+07	6.66405e+07	6.04766e+07	5.94859e+06	0.000966087	0.0436403	0.0113996	0.000403543	0.659779
PMC_113	514	0.659779	Other glioma - ANA PA - ANA PA	['Glioblastoma - DMG - K27']	General	2.5872e+09	2.41293e+08	1.50702e+09	9.14114e+09	4.67869e+08	1.47503e+09	0.000356496	0.00173431	2.27653e+11	4.93797e+08	1.2341e+10	514188	0.000101945	3.90653e+09	0.000141876	1.50179e+07	4.26251e+07	6.03096e+08	2.499e+07	6.66405e+07	6.04766e+07	5.94859e+06	0.000966087	0.0436403	0.0113996	0.000403543	0.659779
PMC_113	1749	0.966302	Glioblastoma - DMG - K27	['Glioblastoma - DMG - K27']	Brainstem	2375.53	939703	2.9187e+06	4.36653e+08	4.46488	2.23761e+06	1.88931e+09	1.06384e+08	4.09752e+08	2.37472e+07	1.30357e+09	15935	0.000242951	5.76704e+08	3.1685e+09	3.29446e+06	1.82653e+08	7.82172e+09	1.38784e+07	2.09242e+07	2.79961e+08	2.52279e+06	0.00743231	0.966302	0.0107083	0.000117817	0.00480828
PMC_113	1749	0.966302	Glioblastoma - DMG - K27	['Glioblastoma - DMG - K27']	General	2375.53	939703	2.9187e+06	4.36653e+08	4.46488	2.23761e+06	1.88931e+09	1.06384e+08	4.09752e+08	2.37472e+07	1.30357e+09	15935	0.000242951	5.76704e+08	3.1685e+09	3.29446e+06	1.82653e+08	7.82172e+09	1.38784e+07	2.09242e+07	2.79961e+08	2.52279e+06	0.00743231	0.966302	0.0107083	0.000117817	0.00480828
PMC_113	3084	0.992958	Glioblastoma - DMG - K27	['Glioblastoma - DMG - K27']	Brainstem	696.799	307399	386985	4.04924e+06	0.0860864	543789	3.90023e+08	1.8521e+06	8.99539e+08	34037.6	3.06731e+08	445.141	0.000136254	4.16926e+09	5.00942e+10	5.14879e+06	2.42343e+08	5.76282e+10	3.08678e+06	3.16935e+07	2.88639e+08	431023	0.000593592	0.992958	0.00348004	2.62089e+11	0.000318517
PMC_113	3084	0.992958	Glioblastoma - DMG - K27	['Glioblastoma - DMG - K27']	General	696.799	307399	386985	4.04924e+06	0.0860864	543789	3.90023e+08	1.8521e+06	8.99539e+08	34037.6	3.06731e+08	445.141	0.000136254	4.16926e+09	5.00942e+10	5.14879e+06	2.42343e+08	5.76282e+10	3.08678e+06	3.16935e+07	2.88639e+08	431023	0.000593592	0.992958	0.00348004	2.62089e+11	0.000318517
PMC_113	4730	0.993593	Glioblastoma - DMG - K27	['Glioblastoma - DMG - K27']	Brainstem	319.961	100275	93031.8	63268.9	0.478858	17912.1	2.49505e+08	135483	2.44385e+08	569198	2.97197e+08	1477.55	3.58026e+10	4.23237e+08	2.17691e+10	3.28513e+06	3.91261e+06	1.34212e+11	3.04511e+07	489475	1.36788e+09	4.43781e+06	0.000149854	0.993593	0.00294981	3.78194e+10	0.00109321
PMC_113	4730	0.993593	Glioblastoma - DMG - K27	['Glioblastoma - DMG - K27']	General	319.961	100275	93031.8	63268.9	0.478858	17912.1	2.49505e+08	135483	2.44385e+08	569198	2.97197e+08	1477.55	3.58026e+10	4.23237e+08	2.17691e+10	3.28513e+06	3.91261e+06	1.34212e+11	3.04511e+07	489475	1.36788e+09	4.43781e+06	0.000149854	0.993593	0.00294981	3.78194e+10	0.00109321
PMC_113	6915	0.99639	Glioblastoma - DMG - K27	['Glioblastoma - DMG - K27']	Brainstem	19220.5	2097.38	319671	54364.6	1141.72	713.161	3.36009e+06	2.11746e+06	3.33907e+06	256899	4.31809e+07	905.104	5.74642e+09	1.37727e+09	3.97028e+08	5.66224e+07	809511	1.04627e+08	3.55985e+07	53344.2	1.09168e+08	6077.98	1.59961e+11	0.99639	0.000441222	2.48806e+10	0.00238432
PMC_113	6915	0.99639	Glioblastoma - DMG - K27	['Glioblastoma - DMG - K27']	General	19220.5	2097.38	319671	54364.6	1141.72	713.161	3.36009e+06	2.11746e+06	3.33907e+06	256899	4.31809e+07	905.104	5.74642e+09	1.37727e+09	3.97028e+08	5.66224e+07	809511	1.04627e+08	3.55985e+07	53344.2	1.09168e+08	6077.98	1.59961e+11	0.99639	0.000441222	2.48806e+10	0.00238432
PMC_113	9153	0.995441	Glioblastoma - DMG - K27	['Glioblastoma - DMG - K27']	Brainstem	45924.4	4547.86	275609	45261.5	82.7734	486.277	1.9846e+06	1.33858e+06	2.33552e+07	531888	7.83561e+07	958.257	4.15468e+10	4.27369e+08	9.29926e+07	7.40034e+07	936757	6.64895e+07	3.58411e+06	56094.8	1.3824e+08	3707.78	9.63566e+09	0.995441	0.00240798	2.34567e+11	0.00131959
PMC_113	9153	0.995441	Glioblastoma - DMG - K27	['Glioblastoma - DMG - K27']	General	45924.4	4547.86	275609	45261.5	82.7734	486.277	1.9846e+06	1.33858e+06	2.33552e+07	531888	7.83561e+07	958.257	4.15468e+10	4.27369e+08	9.29926e+07	7.40034e+07	936757	6.64895e+07	3.58411e+06	56094.8	1.3824e+08	3707.78	9.63566e+09	0.995441	0.00240798	2.34567e+11	0.00131959
PMC_113	11419	0.998497	Glioblastoma - DMG - K27	['Glioblastoma - DMG - K27']	Brainstem	226757	916.895	126909	208501	283.669	1776.34	77145.4	436466	1.91813e+07	63841.7	1.54267e+08	1291.59	1.48343e+11	1.81568e+08	3.89725e+07	2.53546e+08	2.8886e+06	6.34482e+06	787363	333469	6.76854e+07	19695.5	2.75608e+09	0.998497	0.00049156	6.5541e+09	0.000477977
PMC_113	11419	0.998497	Glioblastoma - DMG - K27	['Glioblastoma - DMG - K27']	General	226757	916.895	126909	208501	283.669	1776.34	77145.4	436466	1.91813e+07	63841.7	1.54267e+08	1291.59	1.48343e+11	1.81568e+08	3.89725e+07	2.53546e+08	2.8886e+06	6.34482e+06	787363	333469	6.76854e+07	19695.5	2.75608e+09	0.998497	0.00049156	6.5541e+09	0.000477977
PMC_113	13730	0.998675	Glioblastoma - DMG - K27	['Glioblastoma - DMG - K27']	Brainstem	51367.9	585.785	142408	133421	8.52583	1498.24	260064	20361.7	1.8393e+07	36023.2	8.11292e+06	465.595	1.84805e+10	1.40688e+09	8.33028e+07	1.34963e+08	1.08962e+06	4.51928e+07	82819.7	168866	6.4799e+06	871	1.12273e+10	0.998675	0.000505455	4.04601e+09	0.000204194
PMC_113	13730	0.998675	Glioblastoma - DMG - K27	['Glioblastoma - DMG - K27']	General	51367.9	585.785	142408	133421	8.52583	1498.24	260064	20361.7	1.8393e+07	36023.2	8.11292e+06	465.595	1.84805e+10	1.40688e+09	8.33028e+07	1.34963e+08	1.08962e+06	4.51928e+07	82819.7	168866	6.4799e+06	871	1.12273e+10	0.998675	0.000505455	4.04601e+09	0.000204194
PMC_113	15867	0.998047	Glioblastoma - DMG - K27	['Glioblastoma - DMG - K27']	Brainstem	82480	13516.6	260785	264389	28.9549	1177.39	549207	28495.2	4.51011e+06	76106.8	1.25814e+08	89.0925	4.21604e+11	2.23182e+09	1.73113e+09	1.23835e+08	1.52735e+06	694969	687965	72803.9	1.37491e+08	33804.4	1.35692e+10	0.998047	0.000750172	4.3725e+09	0.000215297
PMC_113	15867	0.998047	Glioblastoma - DMG - K27	['Glioblastoma - DMG - K27']	General	82480	13516.6	260785	264389	28.9549	1177.39	549207	28495.2	4.51011e+06	76106.8	1.25814e+08	89.0925	4.21604e+11	2.23182e+09	1.73113e+09	1.23835e+08	1.52735e+06	694969	687965	72803.9	1.37491e+08	33804.4	1.35692e+10	0.998047	0.000750172	4.3725e+09	0.000215297
PMC_113	18428	0.998477	Glioblastoma - DMG - K27	['Glioblastoma - DMG - K27']	Brainstem	86067.4	11888.2	242692	248958	149.421	134.366	56703.2	163832	4.6525e+06	50404.7	8.33727e+06	56.866	4.44409e+10	1.5307e+08	9.83395e+07	1.10106e+08	1.60534e+06	4.19098e+06	572131	49922.5	1.29552e+08	2900	1.40411e+08	0.998477	0.000548155	2.57264e+08	0.000159178
PMC_113	18428	0.998477	Glioblastoma - DMG - K27	['Glioblastoma - DMG - K27']	General	86067.4	11888.2	242692	248958	149.421	134.366	56703.2	163832	4.6525e+06	50404.7	8.33727e+06	56.866	4.44409e+10	1.5307e+08	9.83395e+07	1.10106e+08	1.60534e+06	4.19098e+06	572131	49922.5	1.29552e+08	2900	1.40411e+08	0.998477	0.000548155	2.57264e+08	0.000159178
PMC_113	20857	0.998471	Glioblastoma - DMG - K27	['Glioblastoma - DMG - K27']	Brainstem	72089.9	13692.7	237409	28397.5	16.7883	1610.98	55088	135358	4.68649e+06	411176	6.813e+06	559.509	3.8984e+10	1.73407e+08	1.01367e+09	1.70109e+07	246209	6.04875e+06	803254	42600.3	1.05865e+08	33958.4	1.3192e+09	0.998471	0.000555193	2.98925e+10	0.000139781
PMC_113	20857	0.998471	Glioblastoma - DMG - K27	['Glioblastoma - DMG - K27']	General	72089.9	13692.7	237409	28397.5	16.7883	1610.98	55088	135358	4.68649e+06	411176	6.813e+06	559.509	3.8984e+10	1.73407e+08	1.01367e+09	1.70109e+07	246209	6.04875e+06	803254	42600.3	1.05865e+08	33958.4	1.3192e+09	0.998471	0.000555193	2.98925e+10	0.000139781
PMC_113	23358	0.998838	Glioblastoma - DMG - K27	['Glioblastoma - DMG - K27']	Brainstem	574285	62.2698	182789	16976.9	178.296	1004.82	47613.1	8267.21	4.51455e+06	25250.5	3.68386e+06	24.0433	3.4712e+10	7.76878e+07	6.92134e+07	7.71693e+06	1.45302e+06	1.69302e+07	3.31495e+06	45980.4	1.01319e+08	29493.8	1.02055e+10	0.998838	0.000264579	1.47924e+09	0.000121909
PMC_113	23358	0.998838	Glioblastoma - DMG - K27	['Glioblastoma - DMG - K27']	General	574285	62.2698	182789	16976.9	178.296	1004.82	47613.1	8267.21	4.51455e+06	25250.5	3.68386e+06	24.0433	3.4712e+10	7.76878e+07	6.92134e+07	7.71693e+06	1.45302e+06	1.69302e+07	3.31495e+06	45980.4	1.01319e+08	29493.8	1.02055e+10	0.998838	0.000264579	1.47924e+09	0.000121909
PMC_114	554	0.578781	Glioblastoma - DMG - K27	['Glioblastoma - DMG - K27']	Brainstem	6.26973e+07	6.87801e+06	1.67244e+09	1.97539e+09	7.94657e+06	2.77875e+06	1.80576e+09	1.44763e+09	1.02534e+08	4.73642e+09	0.000102211	9.82349e+08	3.34583e+10	9.62166e+09	0.00435149	0.000913821	8.05358e+10	0.000296881	0.0208413	1.24295e+08	0.000227496	2.67109e+08	0.00160099	0.578781	0.000477188	0.0207273	0.119936
PMC_114	554	0.578781	Glioblastoma - DMG - K27	['Glioblastoma - DMG - K27']	General	6.26973e+07	6.87801e+06	1.67244e+09	1.97539e+09	7.94657e+06	2.77875e+06	1.80576e+09	1.44763e+09	1.02534e+08	4.73642e+09	0.000102211	9.82349e+08	3.34583e+10	9.62166e+09	0.00435149	0.000913821	8.05358e+10	0.000296881	0.0208413	1.24295e+08	0.000227496	2.67109e+08	0.00160099	0.578781	0.000477188	0.0207273	0.119936
PMC_114	1649	0.926861	Glioblastoma - DMG - K27	['Glioblastoma - DMG - K27']	Brainstem	9.10434e+07	7.70774e+06	3.22615e+08	1.12239e+09	129174	4.75562e+08	4.84895e+09	1.62348e+07	0.000258749	1.47338e+11	0.000262286	4.37988e+08	0.0053252	3.58284e+10	0.000329908	4.73073e+09	3.46573e+10	0.000289607	5.20102e+09	3.70293e+06	9.56004e+10	2.02551e+08	0.00410869	0.926861	0.00558034	0.00225092	0.0034785
PMC_114	1649	0.926861	Glioblastoma - DMG - K27	['Glioblastoma - DMG - K27']	General	9.10434e+07	7.70774e+06	3.22615e+08	1.12239e+09	129174	4.75562e+08	4.84895e+09	1.62348e+07	0.000258749	1.47338e+11	0.000262286	4.37988e+08	0.0053252	3.58284e+10	0.000329908	4.73073e+09	3.46573e+10	0.000289607	5.20102e+09	3.70293e+06	9.56004e+10	2.02551e+08	0.00410869	0.926861	0.00558034	0.00225092	0.0034785
PMC_114	3008	0.957893	Glioblastoma - DMG - K27	['Glioblastoma - DMG - K27']	Brainstem	7.41361e+06	2.94286e+06	6.22815e+06	728748	221024	1.4887e+06	3.878e+06	4.04864e+06	5.98048e+07	6.61619e+06	9.93316e+07	8722.54	0.000374371	5.45605e+08	3.33463e+11	1.87443e+09	3.86237e+07	1.66493e+10	1.43786e+10	1.43848e+06	1.5342e+08	528508	6.04047e+10	0.957893	0.00661037	9.09583e+09	0.00407028
PMC_114	3008	0.957893	Glioblastoma - DMG - K27	['Glioblastoma - DMG - K27']	General	7.41361e+06	2.94286e+06	6.22815e+06	728748	221024	1.4887e+06	3.878e+06	4.04864e+06	5.98048e+07	6.61619e+06	9.93316e+07	8722.54	0.000374371	5.45605e+08	3.33463e+11	1.87443e+09	3.86237e+07	1.66493e+10	1.43786e+10	1.43848e+06	1.5342e+08	528508	6.04047e+10	0.957893	0.00661037	9.09583e+09	0.00407028
PMC_114	4486	0.981423	Glioblastoma - DMG - K27	['Glioblastoma - DMG - K27']	Brainstem	1.32391e+07	188704	2.14921e+08	476459	756.782	61040.7	374414	7.59965e+06	2.63611e+08	4.57989e+06	9.38373e+07	284096	5.51096e+10	8.3559e+07	5.67825e+09	3.78308e+08	8.70313e+06	2.9835e+07	1.6087e+09	376988	2.41061e+07	186752	0.000137454	0.981423	0.00105635	2.00873e+11	0.01025
PMC_114	4486	0.981423	Glioblastoma - DMG - K27	['Glioblastoma - DMG - K27']	General	1.32391e+07	188704	2.14921e+08	476459	756.782	61040.7	374414	7.59965e+06	2.63611e+08	4.57989e+06	9.38373e+07	284096	5.51096e+10	8.3559e+07	5.67825e+09	3.78308e+08	8.70313e+06	2.9835e+07	1.6087e+09	376988	2.41061e+07	186752	0.000137454	0.981423	0.00105635	2.00873e+11	0.01025
PMC_114	6164	0.993154	Glioblastoma - DMG - K27	['Glioblastoma - DMG - K27']	Brainstem	1.11411e+06	5305.17	916549	171575	5806.84	19090.4	838174	972686	2.72784e+07	66157.7	3.7643e+07	1975.26	4.59343e+11	6.51721e+06	8.06714e+08	7.22946e+07	1.74658e+07	1.68593e+08	9.70683e+06	1.15974e+06	1.29618e+08	5609.65	5.14455e+10	0.993154	0.000612018	8.5144e+09	0.00419855
PMC_114	6164	0.993154	Glioblastoma - DMG - K27	['Glioblastoma - DMG - K27']	General	1.11411e+06	5305.17	916549	171575	5806.84	19090.4	838174	972686	2.72784e+07	66157.7	3.7643e+07	1975.26	4.59343e+11	6.51721e+06	8.06714e+08	7.22946e+07	1.74658e+07	1.68593e+08	9.70683e+06	1.15974e+06	1.29618e+08	5609.65	5.14455e+10	0.993154	0.000612018	8.5144e+09	0.00419855
PMC_114	8315	0.995986	Glioblastoma - DMG - K27	['Glioblastoma - DMG - K27']	Brainstem	55156.9	8121.98	1.78693e+06	2.07846e+06	26663.2	350.173	1.04014e+07	357919	1.67423e+08	1.17842e+07	8.69661e+07	22990.2	5.42547e+10	1.25734e+09	4.10112e+09	4.64763e+07	1.45745e+07	2.62912e+08	3.2056e+07	279355	3.05792e+08	282063	3.0714e+11	0.995986	0.000529465	1.08959e+11	0.00217755
PMC_114	8315	0.995986	Glioblastoma - DMG - K27	['Glioblastoma - DMG - K27']	General	55156.9	8121.98	1.78693e+06	2.07846e+06	26663.2	350.173	1.04014e+07	357919	1.67423e+08	1.17842e+07	8.69661e+07	22990.2	5.42547e+10	1.25734e+09	4.10112e+09	4.64763e+07	1.45745e+07	2.62912e+08	3.2056e+07	279355	3.05792e+08	282063	3.0714e+11	0.995986	0.000529465	1.08959e+11	0.00217755
PMC_114	10538	0.997308	Glioblastoma - DMG - K27	['Glioblastoma - DMG - K27']	Brainstem	56398.1	25486.5	87063.4	539688	548.132	3402.86	2.7955e+06	1.32357e+06	6.45664e+06	4.16119e+06	2.35754e+08	4339.06	3.1529e+11	471810	1.95989e+09	2.60599e+07	548037	8.78109e+06	3.04169e+06	93390	1.88132e+07	5685.41	1.66325e+10	0.997308	0.000332992	5.50331e+09	0.00132553
PMC_114	10538	0.997308	Glioblastoma - DMG - K27	['Glioblastoma - DMG - K27']	General	56398.1	25486.5	87063.4	539688	548.132	3402.86	2.7955e+06	1.32357e+06	6.45664e+06	4.16119e+06	2.35754e+08	4339.06	3.1529e+11	471810	1.95989e+09	2.60599e+07	548037	8.78109e+06	3.04169e+06	93390	1.88132e+07	5685.41	1.66325e+10	0.997308	0.000332992	5.50331e+09	0.00132553
PMC_114	12955	0.99657	Glioblastoma - DMG - K27	['Glioblastoma - DMG - K27']	Brainstem	1.43787e+06	1810.69	785684	3.46448e+06	20618	11892.4	657604	1.90124e+06	3.03606e+07	667359	4.10497e+08	2188.77	6.93977e+10	6.2275e+06	2.65813e+10	6.88502e+06	2.18332e+06	9.29871e+06	1.80267e+08	1.62741e+06	3.51965e+07	247672	3.25746e+10	0.99657	0.000528098	1.71848e+11	0.00153464
PMC_114	12955	0.99657	Glioblastoma - DMG - K27	['Glioblastoma - DMG - K27']	General	1.43787e+06	1810.69	785684	3.46448e+06	20618	11892.4	657604	1.90124e+06	3.03606e+07	667359	4.10497e+08	2188.77	6.93977e+10	6.2275e+06	2.65813e+10	6.88502e+06	2.18332e+06	9.29871e+06	1.80267e+08	1.62741e+06	3.51965e+07	247672	3.25746e+10	0.99657	0.000528098	1.71848e+11	0.00153464
PMC_114	15464	0.998694	Glioblastoma - DMG - K27	['Glioblastoma - DMG - K27']	Brainstem	83734.1	3797.33	125386	118137	190.766	369.273	3.87079e+06	39501.9	1.28099e+08	1.46127e+06	1.33707e+08	358.318	3.13119e+10	2.32168e+06	2.81542e+08	1.02141e+08	390477	5.24514e+06	1.52642e+07	1.63314e+06	4.46705e+08	167175	1.27985e+11	0.998694	0.000126704	3.85475e+09	0.000561146
PMC_114	15464	0.998694	Glioblastoma - DMG - K27	['Glioblastoma - DMG - K27']	General	83734.1	3797.33	125386	118137	190.766	369.273	3.87079e+06	39501.9	1.28099e+08	1.46127e+06	1.33707e+08	358.318	3.13119e+10	2.32168e+06	2.81542e+08	1.02141e+08	390477	5.24514e+06	1.52642e+07	1.63314e+06	4.46705e+08	167175	1.27985e+11	0.998694	0.000126704	3.85475e+09	0.000561146
PMC_114	17659	0.99875	Glioblastoma - DMG - K27	['Glioblastoma - DMG - K27']	Brainstem	443759	3621.35	84083.3	1.61216e+06	590.179	1756.48	60198.7	67498.3	1.19165e+08	3.33488e+06	4.22609e+07	10557.8	4.06128e+10	3.52632e+08	3.33584e+06	1.76424e+08	935994	8.5808e+06	1.54664e+06	3.95957e+06	9.6106e+07	476277	1.35695e+10	0.99875	9.41756e+10	4.2e+09	0.000604533
PMC_114	17659	0.99875	Glioblastoma - DMG - K27	['Glioblastoma - DMG - K27']	General	443759	3621.35	84083.3	1.61216e+06	590.179	1756.48	60198.7	67498.3	1.19165e+08	3.33488e+06	4.22609e+07	10557.8	4.06128e+10	3.52632e+08	3.33584e+06	1.76424e+08	935994	8.5808e+06	1.54664e+06	3.95957e+06	9.6106e+07	476277	1.35695e+10	0.99875	9.41756e+10	4.2e+09	0.000604533
PMC_114	20111	0.998802	Glioblastoma - DMG - K27	['Glioblastoma - DMG - K27']	Brainstem	261072	2028.54	453905	1.24932e+06	330.364	1333.36	473213	52188.4	1.04578e+08	137532	3.51036e+08	633.835	3.87177e+11	6.67668e+07	1.63938e+09	2.33186e+07	1.00739e+07	6.554e+06	649950	2.14147e+06	3.93152e+07	246701	8.13607e+09	0.998802	0.000120518	3.7642e+09	0.000559476
PMC_114	20111	0.998802	Glioblastoma - DMG - K27	['Glioblastoma - DMG - K27']	General	261072	2028.54	453905	1.24932e+06	330.364	1333.36	473213	52188.4	1.04578e+08	137532	3.51036e+08	633.835	3.87177e+11	6.67668e+07	1.63938e+09	2.33186e+07	1.00739e+07	6.554e+06	649950	2.14147e+06	3.93152e+07	246701	8.13607e+09	0.998802	0.000120518	3.7642e+09	0.000559476
PMC_114	22988	0.99884	Glioblastoma - DMG - K27	['Glioblastoma - DMG - K27']	Brainstem	40607.3	26765.1	99483.4	2.1458e+06	520.287	1045.67	567250	75648.3	2.17192e+08	2.49341e+06	5.64683e+08	14868	2.76148e+11	3.73034e+07	5.81955e+08	9.37832e+06	397115	4.50643e+06	651058	3.85914e+06	8.93397e+06	453339	1.01939e+11	0.99884	6.45299e+10	5.01157e+09	0.000513833
PMC_114	22988	0.99884	Glioblastoma - DMG - K27	['Glioblastoma - DMG - K27']	General	40607.3	26765.1	99483.4	2.1458e+06	520.287	1045.67	567250	75648.3	2.17192e+08	2.49341e+06	5.64683e+08	14868	2.76148e+11	3.73034e+07	5.81955e+08	9.37832e+06	397115	4.50643e+06	651058	3.85914e+06	8.93397e+06	453339	1.01939e+11	0.99884	6.45299e+10	5.01157e+09	0.000513833
PMC_115	582	0.0645033	Glioblastoma - DMG - K27	['Glioblastoma - DMG - K27']	Brainstem	4.18323e+08	1.67327e+09	1.44921e+10	9.19872e+07	2.18734e+09	1.30409e+08	3.50261e+10	4.1728e+09	0.00011586	0.00253862	0.00229352	1.34213e+09	0.00226276	0.00588817	3.38539e+10	0.00104198	9.34901e+10	0.00211349	8.27416e+09	9.68564e+08	2.37564e+09	1.19163e+10	0.000149391	0.0645033	0.0054505	5.22998e+10	0.00172271
PMC_115	582	0.0645033	Glioblastoma - DMG - K27	['Glioblastoma - DMG - K27']	General	4.18323e+08	1.67327e+09	1.44921e+10	9.19872e+07	2.18734e+09	1.30409e+08	3.50261e+10	4.1728e+09	0.00011586	0.00253862	0.00229352	1.34213e+09	0.00226276	0.00588817	3.38539e+10	0.00104198	9.34901e+10	0.00211349	8.27416e+09	9.68564e+08	2.37564e+09	1.19163e+10	0.000149391	0.0645033	0.0054505	5.22998e+10	0.00172271
PMC_115	1643	0.0305225	Glioblastoma - GBM - MID	['Glioblastoma - DMG - K27']	Brainstem	1.18304e+06	2.36285e+06	1.9271e+06	26020.2	164098	93922	1.06189e+08	2.10727e+07	1.88087e+08	0.000450483	9.25542e+10	7.11708e+06	4.94534e+10	0.000226246	9.36288e+10	6.11645e+10	5.30185e+08	0.000743572	3.733e+10	3.87597e+06	1.38132e+09	1.06946e+06	1.29321e+10	0.0210368	0.0305225	0.000280194	0.00463825
PMC_115	1643	0.0305225	Glioblastoma - GBM - MID	['Glioblastoma - DMG - K27']	General	1.18304e+06	2.36285e+06	1.9271e+06	26020.2	164098	93922	1.06189e+08	2.10727e+07	1.88087e+08	0.000450483	9.25542e+10	7.11708e+06	4.94534e+10	0.000226246	9.36288e+10	6.11645e+10	5.30185e+08	0.000743572	3.733e+10	3.87597e+06	1.38132e+09	1.06946e+06	1.29321e+10	0.0210368	0.0305225	0.000280194	0.00463825
PMC_115	3036	0.826518	Glioblastoma - DMG - K27	['Glioblastoma - DMG - K27']	Brainstem	2.25142e+07	5950.41	74465.2	1.19058e+06	80559.3	55675.3	1.38231e+08	1.5286e+06	6.34277e+08	3.67936e+10	3.45969e+10	1.73531e+06	0.00304915	2.7443e+10	2.73973e+07	1.25768e+11	3.04262e+08	2.97405e+10	4.27447e+09	766817	2.80886e+08	1.24028e+06	1.61678e+10	0.826518	0.102958	6.4094e+10	0.0187421
PMC_115	3036	0.826518	Glioblastoma - DMG - K27	['Glioblastoma - DMG - K27']	General	2.25142e+07	5950.41	74465.2	1.19058e+06	80559.3	55675.3	1.38231e+08	1.5286e+06	6.34277e+08	3.67936e+10	3.45969e+10	1.73531e+06	0.00304915	2.7443e+10	2.73973e+07	1.25768e+11	3.04262e+08	2.97405e+10	4.27447e+09	766817	2.80886e+08	1.24028e+06	1.61678e+10	0.826518	0.102958	6.4094e+10	0.0187421
PMC_115	4698	0.958177	Glioblastoma - DMG - K27	['Glioblastoma - DMG - K27']	Brainstem	586213	2745.86	67198.7	101846	11336.6	27001	1.81759e+07	334351	2.53092e+08	7.25705e+06	1.82078e+07	83911.6	0.00044546	4.14261e+09	2.5319e+09	3.8607e+09	3.88922e+07	6.28268e+06	1.2427e+09	59153.1	2.40012e+08	130959	6.07789e+09	0.958177	0.0204951	2.51392e+11	0.00423642
PMC_115	4698	0.958177	Glioblastoma - DMG - K27	['Glioblastoma - DMG - K27']	General	586213	2745.86	67198.7	101846	11336.6	27001	1.81759e+07	334351	2.53092e+08	7.25705e+06	1.82078e+07	83911.6	0.00044546	4.14261e+09	2.5319e+09	3.8607e+09	3.88922e+07	6.28268e+06	1.2427e+09	59153.1	2.40012e+08	130959	6.07789e+09	0.958177	0.0204951	2.51392e+11	0.00423642
PMC_115	6720	0.97473	Glioblastoma - DMG - K27	['Glioblastoma - DMG - K27']	Brainstem	2.74235e+06	98.3865	584457	87748.9	16677.1	14772.1	3.99675e+06	574811	3.43053e+09	1.00867e+09	2.23351e+09	97284.2	0.000123993	2.44122e+07	1.21175e+08	7.21303e+08	9.35231e+06	5.98855e+07	2.65731e+07	238885	5.74992e+08	352850	6.48452e+09	0.97473	0.00485577	3.45159e+10	0.00622811
PMC_115	6720	0.97473	Glioblastoma - DMG - K27	['Glioblastoma - DMG - K27']	General	2.74235e+06	98.3865	584457	87748.9	16677.1	14772.1	3.99675e+06	574811	3.43053e+09	1.00867e+09	2.23351e+09	97284.2	0.000123993	2.44122e+07	1.21175e+08	7.21303e+08	9.35231e+06	5.98855e+07	2.65731e+07	238885	5.74992e+08	352850	6.48452e+09	0.97473	0.00485577	3.45159e+10	0.00622811
PMC_115	9010	0.988845	Glioblastoma - DMG - K27	['Glioblastoma - DMG - K27']	Brainstem	199016	788.686	167797	37414.4	5054.02	759.371	1.2773e+07	330.816	6.31045e+07	3.53608e+08	9.04094e+08	282080	0.000101773	1.33465e+10	4.71136e+08	4.66577e+08	3.3332e+06	4.09107e+08	1.42975e+08	133974	2.65631e+08	106891	4.50025e+09	0.988845	0.00236946	1.49275e+11	0.0034195
PMC_115	9010	0.988845	Glioblastoma - DMG - K27	['Glioblastoma - DMG - K27']	General	199016	788.686	167797	37414.4	5054.02	759.371	1.2773e+07	330.816	6.31045e+07	3.53608e+08	9.04094e+08	282080	0.000101773	1.33465e+10	4.71136e+08	4.66577e+08	3.3332e+06	4.09107e+08	1.42975e+08	133974	2.65631e+08	106891	4.50025e+09	0.988845	0.00236946	1.49275e+11	0.0034195
PMC_115	11493	0.98119	Glioblastoma - DMG - K27	['Glioblastoma - DMG - K27']	Brainstem	11241.6	38877	6085.25	142331	1237.15	403.895	1.34827e+08	4.2161e+06	1.89941e+08	1.0248e+09	4.12403e+10	2074.77	3.45042e+10	2.41327e+10	1.91629e+10	1.28574e+08	1.27418e+08	0.000320838	3.45848e+09	2.40884e+06	1.00309e+10	2.5176e+07	1.18148e+11	0.98119	0.00122909	0.000224391	0.0030534
PMC_115	11493	0.98119	Glioblastoma - DMG - K27	['Glioblastoma - DMG - K27']	General	11241.6	38877	6085.25	142331	1237.15	403.895	1.34827e+08	4.2161e+06	1.89941e+08	1.0248e+09	4.12403e+10	2074.77	3.45042e+10	2.41327e+10	1.91629e+10	1.28574e+08	1.27418e+08	0.000320838	3.45848e+09	2.40884e+06	1.00309e+10	2.5176e+07	1.18148e+11	0.98119	0.00122909	0.000224391	0.0030534
PMC_115	13955	0.983679	Glioblastoma - DMG - K27	['Glioblastoma - DMG - K27']	Brainstem	1468.78	299655	3131.46	106772	162.764	2716.46	3.81038e+06	2.97428e+06	8.22896e+06	3.57046e+07	1.74692e+10	8267.7	2.34247e+10	1.25728e+11	1.241e+10	7.55863e+06	937319	8.77371e+10	4.38059e+07	557021	2.55722e+09	2.34076e+06	1.64797e+11	0.983679	0.001437	0.00013689	0.00215619
PMC_115	13955	0.983679	Glioblastoma - DMG - K27	['Glioblastoma - DMG - K27']	General	1468.78	299655	3131.46	106772	162.764	2716.46	3.81038e+06	2.97428e+06	8.22896e+06	3.57046e+07	1.74692e+10	8267.7	2.34247e+10	1.25728e+11	1.241e+10	7.55863e+06	937319	8.77371e+10	4.38059e+07	557021	2.55722e+09	2.34076e+06	1.64797e+11	0.983679	0.001437	0.00013689	0.00215619
PMC_115	16653	0.994049	Glioblastoma - DMG - K27	['Glioblastoma - DMG - K27']	Brainstem	2254.85	10911.1	191.055	7019.04	6.85778	2845.93	2.45617e+07	1.21115e+06	5.84847e+07	1.28678e+08	5.37298e+08	17999.1	2.58305e+10	8.31134e+09	5.64798e+07	5.00534e+08	3.28933e+06	2.6005e+11	1.83695e+08	1.70127e+06	1.27085e+09	471464	1.49494e+11	0.994049	0.00211331	4.23039e+11	0.00116591
PMC_115	16653	0.994049	Glioblastoma - DMG - K27	['Glioblastoma - DMG - K27']	General	2254.85	10911.1	191.055	7019.04	6.85778	2845.93	2.45617e+07	1.21115e+06	5.84847e+07	1.28678e+08	5.37298e+08	17999.1	2.58305e+10	8.31134e+09	5.64798e+07	5.00534e+08	3.28933e+06	2.6005e+11	1.83695e+08	1.70127e+06	1.27085e+09	471464	1.49494e+11	0.994049	0.00211331	4.23039e+11	0.00116591
PMC_115	19390	0.99488	Glioblastoma - DMG - K27	['Glioblastoma - DMG - K27']	Brainstem	2866.16	6513.88	1900.01	3974.96	23.0291	14108.6	1.34502e+07	58718	3.69541e+06	8.96888e+06	5.95469e+07	12229.2	3.13348e+10	7.62879e+09	7.49562e+08	3.09515e+07	2.46547e+06	1.89849e+10	1.02659e+08	1.08694e+06	1.0992e+09	1.96397e+06	1.37709e+11	0.99488	0.00257103	4.20794e+10	0.00105674
PMC_115	19390	0.99488	Glioblastoma - DMG - K27	['Glioblastoma - DMG - K27']	General	2866.16	6513.88	1900.01	3974.96	23.0291	14108.6	1.34502e+07	58718	3.69541e+06	8.96888e+06	5.95469e+07	12229.2	3.13348e+10	7.62879e+09	7.49562e+08	3.09515e+07	2.46547e+06	1.89849e+10	1.02659e+08	1.08694e+06	1.0992e+09	1.96397e+06	1.37709e+11	0.99488	0.00257103	4.20794e+10	0.00105674
PMC_115	22102	0.993769	Glioblastoma - DMG - K27	['Glioblastoma - DMG - K27']	Brainstem	3528.1	738.232	3617.63	111600	7.76976	2802.01	844566	1.54791e+06	1.04152e+08	1.08208e+08	4.15604e+08	1565.25	1.37642e+11	6.97489e+10	9.26823e+08	1.52866e+08	1.32162e+07	1.57546e+10	1.04124e+08	117357	1.07524e+09	309820	1.69209e+10	0.993769	0.00225699	3.87675e+10	0.00160194
PMC_115	22102	0.993769	Glioblastoma - DMG - K27	['Glioblastoma - DMG - K27']	General	3528.1	738.232	3617.63	111600	7.76976	2802.01	844566	1.54791e+06	1.04152e+08	1.08208e+08	4.15604e+08	1565.25	1.37642e+11	6.97489e+10	9.26823e+08	1.52866e+08	1.32162e+07	1.57546e+10	1.04124e+08	117357	1.07524e+09	309820	1.69209e+10	0.993769	0.00225699	3.87675e+10	0.00160194
PMC_115	24795	0.996689	Glioblastoma - DMG - K27	['Glioblastoma - DMG - K27']	Brainstem	219963	2223.38	245649	111622	3053.18	1190.06	174817	1.25216e+06	5.83213e+06	612015	8.52477e+07	11087.6	2.6171e+10	2.63184e+08	4.86881e+07	6.56136e+07	469799	3.99867e+06	739075	156469	2.35598e+06	659.74	3.60295e+09	0.996689	0.00072683	2.51782e+10	0.00162588
PMC_115	24795	0.996689	Glioblastoma - DMG - K27	['Glioblastoma - DMG - K27']	General	219963	2223.38	245649	111622	3053.18	1190.06	174817	1.25216e+06	5.83213e+06	612015	8.52477e+07	11087.6	2.6171e+10	2.63184e+08	4.86881e+07	6.56136e+07	469799	3.99867e+06	739075	156469	2.35598e+06	659.74	3.60295e+09	0.996689	0.00072683	2.51782e+10	0.00162588
PMC_116	682	0.00750787	Embryonal - ETMR - ETMR	['Glioblastoma - DMG - K27']	Brainstem	0.00489549	7.59717e+09	6.14006e+08	1.03756e+09	1.81724e+10	3.02784e+09	1.59034e+08	7.46752e+08	7.51862e+08	0.000281099	0.000128238	6.19637e+07	0.000365689	0.00750787	0.000277872	0.00245956	2.73783e+11	6.68464e+10	1.99495e+11	6.12963e+10	0.000250025	2.13752e+10	1.34235e+08	0.000342479	5.35497e+10	0.00283975	1.02004e+10
PMC_116	682	0.00750787	Embryonal - ETMR - ETMR	['Glioblastoma - DMG - K27']	General	0.00489549	7.59717e+09	6.14006e+08	1.03756e+09	1.81724e+10	3.02784e+09	1.59034e+08	7.46752e+08	7.51862e+08	0.000281099	0.000128238	6.19637e+07	0.000365689	0.00750787	0.000277872	0.00245956	2.73783e+11	6.68464e+10	1.99495e+11	6.12963e+10	0.000250025	2.13752e+10	1.34235e+08	0.000342479	5.35497e+10	0.00283975	1.02004e+10
PMC_116	1996	0.0206018	Glioblastoma - GBM - MYCN	['Glioblastoma - DMG - K27']	Brainstem	1.37341e+11	5.53172e+08	254272	3.77211e+06	1.31633e+07	1.60232e+09	3.89872e+06	4.37169e+06	2.82617e+08	1.38236e+10	9.47141e+09	73762.6	3.75489e+10	0.000404455	0.000753868	0.000363189	5.33122e+08	0.000325298	1.62142e+10	665763	0.00114762	2.73913e+09	4.63837e+07	0.00145545	1.41896e+11	0.0206018	4.85219e+08
PMC_116	1996	0.0206018	Glioblastoma - GBM - MYCN	['Glioblastoma - DMG - K27']	General	1.37341e+11	5.53172e+08	254272	3.77211e+06	1.31633e+07	1.60232e+09	3.89872e+06	4.37169e+06	2.82617e+08	1.38236e+10	9.47141e+09	73762.6	3.75489e+10	0.000404455	0.000753868	0.000363189	5.33122e+08	0.000325298	1.62142e+10	665763	0.00114762	2.73913e+09	4.63837e+07	0.00145545	1.41896e+11	0.0206018	4.85219e+08
PMC_116	3618	0.0699687	Embryonal - MB SHH - CHL AD INF	['Glioblastoma - DMG - K27']	Brainstem	2.92422e+07	2.24073e+10	3836.76	1.06754e+08	11278.8	1.50778e+07	3.63267e+08	3145.03	2.49894e+07	6.82144e+08	6.12881e+10	1.20417e+08	0.00104046	0.0108557	0.000242705	0.00543542	0.00428556	0.0699687	0.00637779	4.30052e+09	0.0103652	1.07079e+11	4.17066e+09	0.0228778	0.00139178	0.0124796	1.96288e+10
PMC_116	3618	0.0699687	Embryonal - MB SHH - CHL AD INF	['Glioblastoma - DMG - K27']	General	2.92422e+07	2.24073e+10	3836.76	1.06754e+08	11278.8	1.50778e+07	3.63267e+08	3145.03	2.49894e+07	6.82144e+08	6.12881e+10	1.20417e+08	0.00104046	0.0108557	0.000242705	0.00543542	0.00428556	0.0699687	0.00637779	4.30052e+09	0.0103652	1.07079e+11	4.17066e+09	0.0228778	0.00139178	0.0124796	1.96288e+10
PMC_116	5574	0.0341011	Glioblastoma - GBM - MYCN	['Glioblastoma - DMG - K27']	Brainstem	4.53669e+07	1.19206e+08	169468	8.25433e+07	18389.6	67327.5	2.26638e+10	12902.8	2.14473e+08	1.72103e+08	1.67426e+10	2.93363e+06	0.00010705	0.00213697	0.000259154	0.000225252	0.000539823	0.0015069	7.16631e+10	2.1853e+10	0.000826569	6.1146e+09	2.51978e+08	0.0107499	0.00324895	0.0341011	7.51478e+09
PMC_116	5574	0.0341011	Glioblastoma - GBM - MYCN	['Glioblastoma - DMG - K27']	General	4.53669e+07	1.19206e+08	169468	8.25433e+07	18389.6	67327.5	2.26638e+10	12902.8	2.14473e+08	1.72103e+08	1.67426e+10	2.93363e+06	0.00010705	0.00213697	0.000259154	0.000225252	0.000539823	0.0015069	7.16631e+10	2.1853e+10	0.000826569	6.1146e+09	2.51978e+08	0.0107499	0.00324895	0.0341011	7.51478e+09
PMC_116	7669	0.0336073	Glioblastoma - DMG - K27	['Glioblastoma - DMG - K27']	Brainstem	261387	52302.7	1.50726e+06	1.374e+06	73.2494	19616.7	69275.9	536000	3.64455e+08	2.59864e+08	6.60699e+07	836.917	8.36418e+10	6.48332e+09	0.000565022	1.04692e+10	8.63726e+07	2.96885e+10	3.8451e+09	5.219e+07	9.99173e+10	2.76972e+08	3.28422e+08	0.0336073	0.00122034	0.000863145	9.37497e+10
PMC_116	7669	0.0336073	Glioblastoma - DMG - K27	['Glioblastoma - DMG - K27']	General	261387	52302.7	1.50726e+06	1.374e+06	73.2494	19616.7	69275.9	536000	3.64455e+08	2.59864e+08	6.60699e+07	836.917	8.36418e+10	6.48332e+09	0.000565022	1.04692e+10	8.63726e+07	2.96885e+10	3.8451e+09	5.219e+07	9.99173e+10	2.76972e+08	3.28422e+08	0.0336073	0.00122034	0.000863145	9.37497e+10
PMC_116	10029	0.0116584	Glioblastoma - GBM - MYCN	['Glioblastoma - DMG - K27']	Brainstem	169997	2.69485e+07	965.029	1.27954e+08	4191.83	179929	1.06598e+09	4484.19	2.20729e+06	190220	1.11699e+09	4698.37	1.73862e+09	0.000567465	8.69429e+10	2.51591e+10	1.70761e+11	2.82251e+10	1.16007e+11	4.36948e+09	0.000104208	2.79779e+08	9.51825e+06	0.00197137	6.21296e+10	0.0116584	1.04779e+10
PMC_116	10029	0.0116584	Glioblastoma - GBM - MYCN	['Glioblastoma - DMG - K27']	General	169997	2.69485e+07	965.029	1.27954e+08	4191.83	179929	1.06598e+09	4484.19	2.20729e+06	190220	1.11699e+09	4698.37	1.73862e+09	0.000567465	8.69429e+10	2.51591e+10	1.70761e+11	2.82251e+10	1.16007e+11	4.36948e+09	0.000104208	2.79779e+08	9.51825e+06	0.00197137	6.21296e+10	0.0116584	1.04779e+10
PMC_116	12431	0.00526063	Glioblastoma - GBM - MYCN	['Glioblastoma - DMG - K27']	Brainstem	1.77296e+06	1.09575e+07	112.353	3.25959e+07	855.386	379343	9.36797e+07	10681.8	2.82628e+07	2.54231e+06	1.44197e+08	5692.14	2.28859e+09	0.000931571	7.91697e+10	1.99604e+10	2.10153e+10	0.00010274	2.03223e+11	1.16021e+10	0.00119146	7.57917e+08	1.32091e+08	0.00370681	3.73356e+10	0.00526063	1.60769e+10
PMC_116	12431	0.00526063	Glioblastoma - GBM - MYCN	['Glioblastoma - DMG - K27']	General	1.77296e+06	1.09575e+07	112.353	3.25959e+07	855.386	379343	9.36797e+07	10681.8	2.82628e+07	2.54231e+06	1.44197e+08	5692.14	2.28859e+09	0.000931571	7.91697e+10	1.99604e+10	2.10153e+10	0.00010274	2.03223e+11	1.16021e+10	0.00119146	7.57917e+08	1.32091e+08	0.00370681	3.73356e+10	0.00526063	1.60769e+10
PMC_116	14603	0.00567486	Glioblastoma - DMG - K27	['Glioblastoma - DMG - K27']	Brainstem	1.01428e+06	1.41005e+08	78.5969	2.37621e+06	674.94	200450	9.2994e+07	145683	3.4644e+06	411774	2.0656e+09	4962.83	6.32951e+09	0.00102507	5.14519e+10	2.27763e+11	1.86553e+11	0.000147617	2.24056e+11	7.22071e+10	0.00109162	4.35625e+09	2.3514e+08	0.00567486	6.74604e+10	0.00387822	2.5843e+10
PMC_116	14603	0.00567486	Glioblastoma - DMG - K27	['Glioblastoma - DMG - K27']	General	1.01428e+06	1.41005e+08	78.5969	2.37621e+06	674.94	200450	9.2994e+07	145683	3.4644e+06	411774	2.0656e+09	4962.83	6.32951e+09	0.00102507	5.14519e+10	2.27763e+11	1.86553e+11	0.000147617	2.24056e+11	7.22071e+10	0.00109162	4.35625e+09	2.3514e+08	0.00567486	6.74604e+10	0.00387822	2.5843e+10
PMC_116	17099	0.0149595	Glioblastoma - DMG - K27	['Glioblastoma - DMG - K27']	Brainstem	34700.3	6.08292e+07	75.8489	1.77846e+07	213.819	123710	5.50722e+08	37585.9	1.14364e+08	1.55681e+06	6.50554e+07	55.3683	9.804e+10	0.0003799	6.75262e+10	4.64896e+10	6.55391e+10	0.000131624	2.01011e+10	3.05821e+10	0.00080689	2.37891e+08	2.86147e+08	0.0149595	0.000276845	0.00320922	4.67846e+09
PMC_116	17099	0.0149595	Glioblastoma - DMG - K27	['Glioblastoma - DMG - K27']	General	34700.3	6.08292e+07	75.8489	1.77846e+07	213.819	123710	5.50722e+08	37585.9	1.14364e+08	1.55681e+06	6.50554e+07	55.3683	9.804e+10	0.0003799	6.75262e+10	4.64896e+10	6.55391e+10	0.000131624	2.01011e+10	3.05821e+10	0.00080689	2.37891e+08	2.86147e+08	0.0149595	0.000276845	0.00320922	4.67846e+09
PMC_116	19878	0.00603114	Glioblastoma - DMG - K27	['Glioblastoma - DMG - K27']	Brainstem	1.23532e+06	3.20453e+06	61.4588	1.07147e+07	319.553	170527	1.85656e+08	4600.43	2.6497e+06	117315	3.10916e+08	344.256	1.29975e+11	0.000178989	6.54606e+10	3.70981e+10	2.67797e+09	3.63592e+10	2.8295e+11	2.98331e+10	0.000289	1.13885e+09	1.13007e+08	0.00603114	0.000124215	0.00222133	3.66722e+08
PMC_116	19878	0.00603114	Glioblastoma - DMG - K27	['Glioblastoma - DMG - K27']	General	1.23532e+06	3.20453e+06	61.4588	1.07147e+07	319.553	170527	1.85656e+08	4600.43	2.6497e+06	117315	3.10916e+08	344.256	1.29975e+11	0.000178989	6.54606e+10	3.70981e+10	2.67797e+09	3.63592e+10	2.8295e+11	2.98331e+10	0.000289	1.13885e+09	1.13007e+08	0.00603114	0.000124215	0.00222133	3.66722e+08
PMC_116	22697	0.010677	Glioblastoma - DMG - K27	['Glioblastoma - DMG - K27']	Brainstem	1.08218e+06	76359.5	145865	85729.9	45.0219	36795.3	20165.4	5357.37	4.7471e+08	5.70756e+08	1.98614e+08	24149.4	0.000227063	2.29593e+11	0.00123902	1.4059e+11	8.51698e+08	3.60635e+10	7.96991e+10	2.14295e+07	0.000580895	6.6676e+07	6782.68	0.010677	0.000629463	0.00177724	8.20416e+09
PMC_116	22697	0.010677	Glioblastoma - DMG - K27	['Glioblastoma - DMG - K27']	General	1.08218e+06	76359.5	145865	85729.9	45.0219	36795.3	20165.4	5357.37	4.7471e+08	5.70756e+08	1.98614e+08	24149.4	0.000227063	2.29593e+11	0.00123902	1.4059e+11	8.51698e+08	3.60635e+10	7.96991e+10	2.14295e+07	0.000580895	6.6676e+07	6782.68	0.010677	0.000629463	0.00177724	8.20416e+09
PMC_116	25426	0.00736713	Glioblastoma - DMG - K27	['Glioblastoma - DMG - K27']	Brainstem	9503.33	1.9456e+06	311.67	3.01424e+06	568.55	249601	4.33194e+07	5349.19	966075	39712.5	2.78907e+08	221.322	1.00418e+11	0.000308626	2.21147e+11	9.07851e+09	3.63446e+10	1.15424e+11	2.01337e+09	7.12329e+08	3.61549e+11	1.57561e+07	1.08035e+08	0.00736713	0.000127196	0.00117102	1.8092e+09
PMC_116	25426	0.00736713	Glioblastoma - DMG - K27	['Glioblastoma - DMG - K27']	General	9503.33	1.9456e+06	311.67	3.01424e+06	568.55	249601	4.33194e+07	5349.19	966075	39712.5	2.78907e+08	221.322	1.00418e+11	0.000308626	2.21147e+11	9.07851e+09	3.63446e+10	1.15424e+11	2.01337e+09	7.12329e+08	3.61549e+11	1.57561e+07	1.08035e+08	0.00736713	0.000127196	0.00117102	1.8092e+09
PMC_117	584	0.379963	Embryonal - MB WNT - WNT	['Glioblastoma - DMG - K27']	Brainstem	1.65706e+08	3.28078e+09	2.69358e+08	2.68451e+08	3.91368e+08	1.1771e+11	4.33337e+08	1.0713e+09	1.78171e+09	0.000122588	0.00115536	5.81232e+10	0.00211395	0.000157185	0.00124311	0.247548	0.18154	0.0500943	0.379963	1.80258e+07	0.000965918	4.78723e+09	0.000544498	0.0210103	0.00118432	0.00354287	0.00207631
PMC_117	584	0.379963	Embryonal - MB WNT - WNT	['Glioblastoma - DMG - K27']	General	1.65706e+08	3.28078e+09	2.69358e+08	2.68451e+08	3.91368e+08	1.1771e+11	4.33337e+08	1.0713e+09	1.78171e+09	0.000122588	0.00115536	5.81232e+10	0.00211395	0.000157185	0.00124311	0.247548	0.18154	0.0500943	0.379963	1.80258e+07	0.000965918	4.78723e+09	0.000544498	0.0210103	0.00118432	0.00354287	0.00207631
PMC_117	1698	0.886232	Glioblastoma - DMG - K27	['Glioblastoma - DMG - K27']	Brainstem	1.20089e+07	8.1888e+07	8265.14	4.62448e+06	75599.7	78162.5	9.97065e+08	1.98305e+06	2.35998e+09	1.82346e+08	0.000122841	1.80375e+08	0.0390061	0.000709073	0.000750715	0.000137747	8.90718e+10	0.00898912	8.07881e+10	1.32622e+08	0.00260083	3.01779e+10	2.70532e+10	0.886232	0.0273135	0.00409524	0.00246558
PMC_117	1698	0.886232	Glioblastoma - DMG - K27	['Glioblastoma - DMG - K27']	General	1.20089e+07	8.1888e+07	8265.14	4.62448e+06	75599.7	78162.5	9.97065e+08	1.98305e+06	2.35998e+09	1.82346e+08	0.000122841	1.80375e+08	0.0390061	0.000709073	0.000750715	0.000137747	8.90718e+10	0.00898912	8.07881e+10	1.32622e+08	0.00260083	3.01779e+10	2.70532e+10	0.886232	0.0273135	0.00409524	0.00246558
PMC_117	3085	0.972091	Glioblastoma - DMG - K27	['Glioblastoma - DMG - K27']	Brainstem	78431.5	3.30441e+06	1.75653e+06	2.6527e+06	11.9164	1.3636e+08	1.98392e+08	5531.13	2.05344e+09	8.12691e+07	6.58063e+08	226439	0.0152796	3.1702e+09	0.000334511	1.26308e+11	3.77846e+09	0.000931336	2.54486e+11	6.38877e+06	0.000803439	6.71542e+08	0.000110871	0.972091	0.00748503	0.000227346	3.79358e+10
PMC_117	3085	0.972091	Glioblastoma - DMG - K27	['Glioblastoma - DMG - K27']	General	78431.5	3.30441e+06	1.75653e+06	2.6527e+06	11.9164	1.3636e+08	1.98392e+08	5531.13	2.05344e+09	8.12691e+07	6.58063e+08	226439	0.0152796	3.1702e+09	0.000334511	1.26308e+11	3.77846e+09	0.000931336	2.54486e+11	6.38877e+06	0.000803439	6.71542e+08	0.000110871	0.972091	0.00748503	0.000227346	3.79358e+10
PMC_117	4757	0.975735	Glioblastoma - DMG - K27	['Glioblastoma - DMG - K27']	Brainstem	145338	1.35702e+08	1.06719e+07	1.21121e+08	109.771	3.40707e+07	1.17855e+09	18234.4	1.23259e+11	1.12164e+08	3.83698e+08	234793	0.00247725	4.99204e+09	0.000801891	7.4795e+08	1.06699e+09	0.00175305	1.18756e+11	1.88668e+06	0.000952399	5.6797e+08	0.000766513	0.975735	0.00985138	0.000262425	0.000100485
PMC_117	4757	0.975735	Glioblastoma - DMG - K27	['Glioblastoma - DMG - K27']	General	145338	1.35702e+08	1.06719e+07	1.21121e+08	109.771	3.40707e+07	1.17855e+09	18234.4	1.23259e+11	1.12164e+08	3.83698e+08	234793	0.00247725	4.99204e+09	0.000801891	7.4795e+08	1.06699e+09	0.00175305	1.18756e+11	1.88668e+06	0.000952399	5.6797e+08	0.000766513	0.975735	0.00985138	0.000262425	0.000100485
PMC_117	6916	0.989874	Glioblastoma - DMG - K27	['Glioblastoma - DMG - K27']	Brainstem	39474.6	1.58035e+07	1.54716e+06	1.64098e+07	15.7077	2.62139e+06	1.74718e+08	8513.3	1.58371e+10	1.17051e+08	4.85795e+08	786.062	0.00142329	1.13409e+10	7.83493e+10	5.38146e+06	7.80511e+06	0.000120872	3.35894e+09	529065	0.000102197	9.00542e+07	0.000203406	0.989874	0.00399863	5.43822e+11	4.06242e+11
PMC_117	6916	0.989874	Glioblastoma - DMG - K27	['Glioblastoma - DMG - K27']	General	39474.6	1.58035e+07	1.54716e+06	1.64098e+07	15.7077	2.62139e+06	1.74718e+08	8513.3	1.58371e+10	1.17051e+08	4.85795e+08	786.062	0.00142329	1.13409e+10	7.83493e+10	5.38146e+06	7.80511e+06	0.000120872	3.35894e+09	529065	0.000102197	9.00542e+07	0.000203406	0.989874	0.00399863	5.43822e+11	4.06242e+11
PMC_117	8970	0.990512	Glioblastoma - DMG - K27	['Glioblastoma - DMG - K27']	Brainstem	25074.3	984116	172779	373702	0.875499	349067	3.04904e+06	136.297	3.15696e+08	1.79086e+08	1.42951e+08	14141.7	0.0018323	5.21785e+09	5.6001e+10	6.75417e+08	3.53568e+07	0.000452348	1.65307e+10	47426.8	0.000137262	7.21352e+07	0.000113216	0.990512	0.00428148	0.00011315	2.54871e+10
PMC_117	8970	0.990512	Glioblastoma - DMG - K27	['Glioblastoma - DMG - K27']	General	25074.3	984116	172779	373702	0.875499	349067	3.04904e+06	136.297	3.15696e+08	1.79086e+08	1.42951e+08	14141.7	0.0018323	5.21785e+09	5.6001e+10	6.75417e+08	3.53568e+07	0.000452348	1.65307e+10	47426.8	0.000137262	7.21352e+07	0.000113216	0.990512	0.00428148	0.00011315	2.54871e+10
PMC_117	11657	0.985863	Glioblastoma - DMG - K27	['Glioblastoma - DMG - K27']	Brainstem	5860.99	1.19458e+06	3247.99	72763.9	18124.1	215304	1.06894e+08	90470	2.30065e+07	2.23684e+06	5.85168e+08	226584	0.000252502	0.000176122	2.78136e+11	4.99332e+08	2.5338e+07	2.00534e+10	5.20696e+08	2.03749e+06	6.07415e+10	8.07499e+07	5.7585e+07	0.985863	0.00816807	3.29515e+10	0.000521812
PMC_117	11657	0.985863	Glioblastoma - DMG - K27	['Glioblastoma - DMG - K27']	General	5860.99	1.19458e+06	3247.99	72763.9	18124.1	215304	1.06894e+08	90470	2.30065e+07	2.23684e+06	5.85168e+08	226584	0.000252502	0.000176122	2.78136e+11	4.99332e+08	2.5338e+07	2.00534e+10	5.20696e+08	2.03749e+06	6.07415e+10	8.07499e+07	5.7585e+07	0.985863	0.00816807	3.29515e+10	0.000521812
PMC_117	14063	0.99256	Glioblastoma - DMG - K27	['Glioblastoma - DMG - K27']	Brainstem	1592.19	8347.99	22652	324242	0.0836481	36279.2	1.52345e+07	662.737	4.25828e+08	5.4079e+06	4.04532e+07	1622.07	0.000765717	1.35083e+10	3.22999e+10	9.3153e+06	8.02161e+07	0.000214087	1.29563e+09	2.39192e+06	4.64759e+10	1.59473e+08	8.57331e+10	0.99256	0.00261217	7.87804e+10	2.74792e+11
PMC_117	14063	0.99256	Glioblastoma - DMG - K27	['Glioblastoma - DMG - K27']	General	1592.19	8347.99	22652	324242	0.0836481	36279.2	1.52345e+07	662.737	4.25828e+08	5.4079e+06	4.04532e+07	1622.07	0.000765717	1.35083e+10	3.22999e+10	9.3153e+06	8.02161e+07	0.000214087	1.29563e+09	2.39192e+06	4.64759e+10	1.59473e+08	8.57331e+10	0.99256	0.00261217	7.87804e+10	2.74792e+11
PMC_117	16518	0.98606	Glioblastoma - DMG - K27	['Glioblastoma - DMG - K27']	Brainstem	14184.1	1.21043e+06	45694.4	75762.3	2.89037	8284.71	1.69057e+06	1187.66	1.37034e+09	1.20317e+08	2.86721e+08	68.4233	0.000325124	2.78237e+09	8.19581e+09	6.50406e+07	1.01586e+08	8.37872e+10	5.82453e+07	1.10303e+06	1.10697e+09	4.81774e+07	1.60873e+11	0.98606	0.00370821	5.04372e+10	4.13719e+10
PMC_117	16518	0.98606	Glioblastoma - DMG - K27	['Glioblastoma - DMG - K27']	General	14184.1	1.21043e+06	45694.4	75762.3	2.89037	8284.71	1.69057e+06	1187.66	1.37034e+09	1.20317e+08	2.86721e+08	68.4233	0.000325124	2.78237e+09	8.19581e+09	6.50406e+07	1.01586e+08	8.37872e+10	5.82453e+07	1.10303e+06	1.10697e+09	4.81774e+07	1.60873e+11	0.98606	0.00370821	5.04372e+10	4.13719e+10
PMC_117	19033	0.997343	Glioblastoma - DMG - K27	['Glioblastoma - DMG - K27']	Brainstem	805.491	68978.8	4861.97	1.34942e+06	0.425406	212628	1.61932e+07	58.0275	1.35943e+08	855069	9.95129e+06	356.572	0.000278356	7.93711e+08	9.4022e+09	1.50511e+08	9.86792e+06	1.92751e+10	1.35418e+08	1.05191e+06	1.25269e+10	6.01009e+06	1.77257e+10	0.997343	0.00116969	2.30491e+11	1.49562e+10
PMC_117	19033	0.997343	Glioblastoma - DMG - K27	['Glioblastoma - DMG - K27']	General	805.491	68978.8	4861.97	1.34942e+06	0.425406	212628	1.61932e+07	58.0275	1.35943e+08	855069	9.95129e+06	356.572	0.000278356	7.93711e+08	9.4022e+09	1.50511e+08	9.86792e+06	1.92751e+10	1.35418e+08	1.05191e+06	1.25269e+10	6.01009e+06	1.77257e+10	0.997343	0.00116969	2.30491e+11	1.49562e+10
PMC_117	21687	0.997754	Glioblastoma - DMG - K27	['Glioblastoma - DMG - K27']	Brainstem	525.832	547524	3297.3	6292.48	0.481591	109865	549601	540.497	7.49557e+07	459677	1.38791e+08	250.102	0.000442327	7.60491e+08	4.55729e+09	2.28204e+08	1.42417e+08	1.89551e+09	1.01311e+08	6617.03	3.11244e+10	2.10586e+07	1.29386e+11	0.997754	0.000998339	1.31832e+11	1.62497e+10
PMC_117	21687	0.997754	Glioblastoma - DMG - K27	['Glioblastoma - DMG - K27']	General	525.832	547524	3297.3	6292.48	0.481591	109865	549601	540.497	7.49557e+07	459677	1.38791e+08	250.102	0.000442327	7.60491e+08	4.55729e+09	2.28204e+08	1.42417e+08	1.89551e+09	1.01311e+08	6617.03	3.11244e+10	2.10586e+07	1.29386e+11	0.997754	0.000998339	1.31832e+11	1.62497e+10
PMC_117	24509	0.997759	Glioblastoma - DMG - K27	['Glioblastoma - DMG - K27']	Brainstem	4392.04	28776.2	2533.28	43742.2	0.0389606	5022.27	4.42231e+06	735.637	4.56321e+07	3.27956e+06	905251	12.5381	0.000375232	5.2508e+07	3.36669e+10	9.18555e+06	5.28036e+06	7.74251e+09	3.26962e+07	66804.1	1.78013e+10	1.24015e+07	8.16874e+08	0.997759	0.00109488	9.77835e+09	1.6776e+11
PMC_117	24509	0.997759	Glioblastoma - DMG - K27	['Glioblastoma - DMG - K27']	General	4392.04	28776.2	2533.28	43742.2	0.0389606	5022.27	4.42231e+06	735.637	4.56321e+07	3.27956e+06	905251	12.5381	0.000375232	5.2508e+07	3.36669e+10	9.18555e+06	5.28036e+06	7.74251e+09	3.26962e+07	66804.1	1.78013e+10	1.24015e+07	8.16874e+08	0.997759	0.00109488	9.77835e+09	1.6776e+11
PMC_118	695	0.0727388	Glioblastoma - DMG - K27	['Glioblastoma - DMG - K27']	Brainstem	0.000741929	2.09782e+09	1.36048e+09	1.0082e+09	9.07915e+08	6.39149e+08	2.57191e+09	4.02129e+09	4.72827e+09	2.87202e+11	3.75215e+10	1.40902e+08	0.032323	0.000135822	0.000521423	0.00114837	5.34174e+10	0.000675323	0.00128759	3.58065e+08	6.39206e+10	2.14411e+10	3.9563e+11	0.0727388	0.0449199	0.00289033	0.0111921
PMC_118	695	0.0727388	Glioblastoma - DMG - K27	['Glioblastoma - DMG - K27']	General	0.000741929	2.09782e+09	1.36048e+09	1.0082e+09	9.07915e+08	6.39149e+08	2.57191e+09	4.02129e+09	4.72827e+09	2.87202e+11	3.75215e+10	1.40902e+08	0.032323	0.000135822	0.000521423	0.00114837	5.34174e+10	0.000675323	0.00128759	3.58065e+08	6.39206e+10	2.14411e+10	3.9563e+11	0.0727388	0.0449199	0.00289033	0.0111921
PMC_118	2010	0.524372	Glioblastoma - GBM - MID	['Glioblastoma - DMG - K27']	Brainstem	0.000325642	6.3697e+08	2.48002e+08	1.38379e+08	1.65918e+06	1.46683e+09	5.45316e+08	8.49966e+07	3.60013e+09	3.11555e+10	1.30512e+09	2515.89	0.0547109	1.59994e+11	1.7762e+10	4.23678e+09	1.59216e+09	9.3059e+08	1.25185e+10	8.21722e+09	0.000115516	7.41369e+08	3.28984e+10	0.030344	0.524372	0.000585411	0.00106895
PMC_118	2010	0.524372	Glioblastoma - GBM - MID	['Glioblastoma - DMG - K27']	General	0.000325642	6.3697e+08	2.48002e+08	1.38379e+08	1.65918e+06	1.46683e+09	5.45316e+08	8.49966e+07	3.60013e+09	3.11555e+10	1.30512e+09	2515.89	0.0547109	1.59994e+11	1.7762e+10	4.23678e+09	1.59216e+09	9.3059e+08	1.25185e+10	8.21722e+09	0.000115516	7.41369e+08	3.28984e+10	0.030344	0.524372	0.000585411	0.00106895
PMC_118	3502	0.879994	Glioblastoma - DMG - K27	['Glioblastoma - DMG - K27']	Brainstem	2.12165e+10	1.55393e+09	2.06501e+08	4.13654e+06	5.04907e+07	8.73416e+07	9.05167e+08	2.80212e+09	1.92888e+10	309184	9.33435e+07	1645.18	0.0391954	4.53809e+10	2.32971e+10	6.33394e+09	1.35257e+09	1.69017e+11	6.1031e+07	1.1246e+09	9.25055e+09	9.55731e+07	9.08108e+09	0.879994	0.000574526	3.14642e+10	0.000534204
PMC_118	3502	0.879994	Glioblastoma - DMG - K27	['Glioblastoma - DMG - K27']	General	2.12165e+10	1.55393e+09	2.06501e+08	4.13654e+06	5.04907e+07	8.73416e+07	9.05167e+08	2.80212e+09	1.92888e+10	309184	9.33435e+07	1645.18	0.0391954	4.53809e+10	2.32971e+10	6.33394e+09	1.35257e+09	1.69017e+11	6.1031e+07	1.1246e+09	9.25055e+09	9.55731e+07	9.08108e+09	0.879994	0.000574526	3.14642e+10	0.000534204
PMC_118	5175	0.968983	Glioblastoma - DMG - K27	['Glioblastoma - DMG - K27']	Brainstem	2.15175e+09	3.14278e+07	3.11378e+07	2.52519e+07	56716.2	1.25802e+07	8.16457e+08	2.11888e+08	1.04986e+09	146946	5.21198e+06	5198.46	0.0064583	2.31812e+10	1.52111e+10	8.63189e+08	9.89057e+07	4.46687e+09	3.42096e+06	8.32412e+07	4.96314e+09	1.09929e+09	9.97858e+09	0.968983	0.000247737	1.06605e+11	0.000292134
PMC_118	5175	0.968983	Glioblastoma - DMG - K27	['Glioblastoma - DMG - K27']	General	2.15175e+09	3.14278e+07	3.11378e+07	2.52519e+07	56716.2	1.25802e+07	8.16457e+08	2.11888e+08	1.04986e+09	146946	5.21198e+06	5198.46	0.0064583	2.31812e+10	1.52111e+10	8.63189e+08	9.89057e+07	4.46687e+09	3.42096e+06	8.32412e+07	4.96314e+09	1.09929e+09	9.97858e+09	0.968983	0.000247737	1.06605e+11	0.000292134
PMC_118	7211	0.991625	Glioblastoma - DMG - K27	['Glioblastoma - DMG - K27']	Brainstem	4.51731e+08	3.73701e+06	79729.1	856535	35036.1	1.968e+06	1.00488e+09	2.0051e+08	1.95777e+09	9651.18	4.31519e+08	905.909	0.00320125	1.08199e+11	2.28731e+09	4.59129e+08	2.92747e+07	4.27586e+09	1.56717e+07	5.76254e+06	7.97282e+09	2.31646e+08	1.35285e+10	0.991625	0.000174457	1.84529e+11	8.92291e+10
PMC_118	7211	0.991625	Glioblastoma - DMG - K27	['Glioblastoma - DMG - K27']	General	4.51731e+08	3.73701e+06	79729.1	856535	35036.1	1.968e+06	1.00488e+09	2.0051e+08	1.95777e+09	9651.18	4.31519e+08	905.909	0.00320125	1.08199e+11	2.28731e+09	4.59129e+08	2.92747e+07	4.27586e+09	1.56717e+07	5.76254e+06	7.97282e+09	2.31646e+08	1.35285e+10	0.991625	0.000174457	1.84529e+11	8.92291e+10
PMC_118	9732	0.991486	Glioblastoma - DMG - K27	['Glioblastoma - DMG - K27']	Brainstem	1.43452e+08	6.83138e+06	121920	2.07146e+06	435312	519390	6.43682e+06	3.87959e+08	8.35609e+06	198734	2.16393e+07	4522.13	0.0010579	6.18062e+10	8.47696e+08	8.96958e+08	1.18854e+08	1.00286e+10	2.209e+07	6.77397e+06	6.80467e+09	8.9647e+07	8.03978e+07	0.991486	0.000187136	7.614e+09	8.99872e+10
PMC_118	9732	0.991486	Glioblastoma - DMG - K27	['Glioblastoma - DMG - K27']	General	1.43452e+08	6.83138e+06	121920	2.07146e+06	435312	519390	6.43682e+06	3.87959e+08	8.35609e+06	198734	2.16393e+07	4522.13	0.0010579	6.18062e+10	8.47696e+08	8.96958e+08	1.18854e+08	1.00286e+10	2.209e+07	6.77397e+06	6.80467e+09	8.9647e+07	8.03978e+07	0.991486	0.000187136	7.614e+09	8.99872e+10
PMC_118	12039	0.988741	Glioblastoma - DMG - K27	['Glioblastoma - DMG - K27']	Brainstem	1.53093e+06	11998.4	60975.9	216185	2412.4	198.317	7332.95	30445.7	1.84855e+08	620435	3.36472e+08	82.9163	0.00117066	1.7281e+10	8.38331e+06	2.03114e+08	1.86952e+06	6.90698e+07	554598	4.45573e+06	2.75875e+08	3115.48	3.7638e+08	0.988741	0.00338063	1.0938e+09	9.43341e+09
PMC_118	12039	0.988741	Glioblastoma - DMG - K27	['Glioblastoma - DMG - K27']	General	1.53093e+06	11998.4	60975.9	216185	2412.4	198.317	7332.95	30445.7	1.84855e+08	620435	3.36472e+08	82.9163	0.00117066	1.7281e+10	8.38331e+06	2.03114e+08	1.86952e+06	6.90698e+07	554598	4.45573e+06	2.75875e+08	3115.48	3.7638e+08	0.988741	0.00338063	1.0938e+09	9.43341e+09
PMC_118	14350	0.991769	Glioblastoma - DMG - K27	['Glioblastoma - DMG - K27']	Brainstem	606872	611.096	565468	27970.8	1173.43	67.8049	73987.9	249611	1.70973e+07	136543	1.29571e+08	215.507	0.000293318	8.58595e+08	3.01671e+09	6.58514e+06	559383	1.95237e+06	1.37387e+06	3.0206e+06	1.1395e+08	20563.9	3.14843e+08	0.991769	0.00183881	1.09625e+10	9.46775e+10
PMC_118	14350	0.991769	Glioblastoma - DMG - K27	['Glioblastoma - DMG - K27']	General	606872	611.096	565468	27970.8	1173.43	67.8049	73987.9	249611	1.70973e+07	136543	1.29571e+08	215.507	0.000293318	8.58595e+08	3.01671e+09	6.58514e+06	559383	1.95237e+06	1.37387e+06	3.0206e+06	1.1395e+08	20563.9	3.14843e+08	0.991769	0.00183881	1.09625e+10	9.46775e+10
PMC_118	17165	0.993794	Glioblastoma - DMG - K27	['Glioblastoma - DMG - K27']	Brainstem	329096	48.6622	335720	189923	137.921	4.92789	72880.7	222921	1.08427e+06	1.70288e+06	1.13026e+08	207.989	0.000233303	7.17815e+08	2.06806e+09	8.5758e+06	74220.5	1.67393e+07	1.78678e+06	360998	1.27959e+08	3005.09	2.8594e+08	0.993794	0.00121804	8.52654e+07	8.50096e+09
PMC_118	17165	0.993794	Glioblastoma - DMG - K27	['Glioblastoma - DMG - K27']	General	329096	48.6622	335720	189923	137.921	4.92789	72880.7	222921	1.08427e+06	1.70288e+06	1.13026e+08	207.989	0.000233303	7.17815e+08	2.06806e+09	8.5758e+06	74220.5	1.67393e+07	1.78678e+06	360998	1.27959e+08	3005.09	2.8594e+08	0.993794	0.00121804	8.52654e+07	8.50096e+09
PMC_118	19709	0.996351	Glioblastoma - DMG - K27	['Glioblastoma - DMG - K27']	Brainstem	26778.8	394.834	134096	7836.6	425.542	72.7647	388483	104188	5.33167e+07	1.59278e+06	1.32678e+08	33.0424	0.000276631	7.93658e+08	1.91186e+09	9.36083e+06	91989.5	2.21208e+06	21070.6	1.83475e+06	1.71474e+08	2320.36	2.69563e+09	0.996351	0.00120534	9.7781e+08	6.48607e+10
PMC_118	19709	0.996351	Glioblastoma - DMG - K27	['Glioblastoma - DMG - K27']	General	26778.8	394.834	134096	7836.6	425.542	72.7647	388483	104188	5.33167e+07	1.59278e+06	1.32678e+08	33.0424	0.000276631	7.93658e+08	1.91186e+09	9.36083e+06	91989.5	2.21208e+06	21070.6	1.83475e+06	1.71474e+08	2320.36	2.69563e+09	0.996351	0.00120534	9.7781e+08	6.48607e+10
PMC_118	22350	0.992303	Glioblastoma - DMG - K27	['Glioblastoma - DMG - K27']	Brainstem	2.52264e+06	385.221	174734	8349.21	78.3767	548.547	329816	152535	6.66259e+07	1.67206e+06	7.72559e+06	16.9596	0.000226277	7.89957e+07	4.57701e+09	91354.7	81921.6	3.37308e+07	340878	31081	1.93717e+07	35327.5	1.81908e+08	0.992303	0.00156873	1.69794e+10	6.92721e+10
PMC_118	22350	0.992303	Glioblastoma - DMG - K27	['Glioblastoma - DMG - K27']	General	2.52264e+06	385.221	174734	8349.21	78.3767	548.547	329816	152535	6.66259e+07	1.67206e+06	7.72559e+06	16.9596	0.000226277	7.89957e+07	4.57701e+09	91354.7	81921.6	3.37308e+07	340878	31081	1.93717e+07	35327.5	1.81908e+08	0.992303	0.00156873	1.69794e+10	6.92721e+10
PMC_118	25142	0.989983	Glioblastoma - DMG - K27	['Glioblastoma - DMG - K27']	Brainstem	1.43611e+06	262.88	142615	6338.94	2049.36	302.001	402482	32992.3	4.63304e+07	470887	1.50236e+08	256.62	0.000229839	7.02561e+08	4.66433e+09	9.36854e+06	77167.7	4.25901e+06	410481	3.27734e+06	2.00573e+08	28358	2.84232e+08	0.989983	0.00233205	2.45175e+10	0.000168145
PMC_118	25142	0.989983	Glioblastoma - DMG - K27	['Glioblastoma - DMG - K27']	General	1.43611e+06	262.88	142615	6338.94	2049.36	302.001	402482	32992.3	4.63304e+07	470887	1.50236e+08	256.62	0.000229839	7.02561e+08	4.66433e+09	9.36854e+06	77167.7	4.25901e+06	410481	3.27734e+06	2.00573e+08	28358	2.84232e+08	0.989983	0.00233205	2.45175e+10	0.000168145
PMC_119	644	0.0286528	Glioblastoma - GBM - MID	['Glioblastoma - DMG - K27']	Brainstem	0.000169194	0.000474465	0.000159059	0.00613573	1.47292e+10	0.00113957	0.0113237	0.000138211	0.00491046	1.72879e+09	2.92099e+06	925974	0.00166946	9.12685e+08	0.00431832	1.12852e+10	2.57571e+10	0.00106618	1.58036e+11	8.8256e+10	0.00508186	0.000215986	0.0125374	0.0244478	0.0286528	0.00102708	0.0111497
PMC_119	644	0.0286528	Glioblastoma - GBM - MID	['Glioblastoma - DMG - K27']	General	0.000169194	0.000474465	0.000159059	0.00613573	1.47292e+10	0.00113957	0.0113237	0.000138211	0.00491046	1.72879e+09	2.92099e+06	925974	0.00166946	9.12685e+08	0.00431832	1.12852e+10	2.57571e+10	0.00106618	1.58036e+11	8.8256e+10	0.00508186	0.000215986	0.0125374	0.0244478	0.0286528	0.00102708	0.0111497
PMC_119	1826	0.889375	Glioblastoma - DMG - K27	['Glioblastoma - DMG - K27']	Brainstem	2.76043e+08	7.56992e+06	7.12283e+06	2.11469e+07	7.01455e+07	1.05005e+09	3.94059e+09	1.9176e+10	1.01184e+10	2.87005e+08	1.74632e+10	8.11273e+06	0.0559415	1.93701e+10	0.00802751	0.00013457	0.000136247	0.000379715	6.07278e+09	2.51806e+08	0.000179128	1.71526e+08	0.000217078	0.889375	0.00802242	0.0027133	0.00593414
PMC_119	1826	0.889375	Glioblastoma - DMG - K27	['Glioblastoma - DMG - K27']	General	2.76043e+08	7.56992e+06	7.12283e+06	2.11469e+07	7.01455e+07	1.05005e+09	3.94059e+09	1.9176e+10	1.01184e+10	2.87005e+08	1.74632e+10	8.11273e+06	0.0559415	1.93701e+10	0.00802751	0.00013457	0.000136247	0.000379715	6.07278e+09	2.51806e+08	0.000179128	1.71526e+08	0.000217078	0.889375	0.00802242	0.0027133	0.00593414
PMC_119	3158	0.974409	Glioblastoma - DMG - K27	['Glioblastoma - DMG - K27']	Brainstem	1.38595e+08	6.48652e+07	1.17985e+06	332499	721899	1.51414e+07	5.49156e+08	2.96371e+08	1.33959e+10	2.4118e+07	1.04083e+10	493733	0.0112656	6.38028e+09	0.00108517	2.5005e+11	8.98421e+09	0.000140095	8.9919e+08	6.36326e+06	4.2642e+10	8.57672e+06	4.23844e+09	0.974409	0.00480597	0.000160832	0.00137985
PMC_119	3158	0.974409	Glioblastoma - DMG - K27	['Glioblastoma - DMG - K27']	General	1.38595e+08	6.48652e+07	1.17985e+06	332499	721899	1.51414e+07	5.49156e+08	2.96371e+08	1.33959e+10	2.4118e+07	1.04083e+10	493733	0.0112656	6.38028e+09	0.00108517	2.5005e+11	8.98421e+09	0.000140095	8.9919e+08	6.36326e+06	4.2642e+10	8.57672e+06	4.23844e+09	0.974409	0.00480597	0.000160832	0.00137985
PMC_119	4682	0.958722	Glioblastoma - DMG - K27	['Glioblastoma - DMG - K27']	Brainstem	9.58352e+06	2.004e+06	3155.44	1.27006e+06	1.86873e+06	2.03652e+06	1.81586e+09	8.03343e+06	5.08901e+08	985099	7.91761e+07	1.57539e+06	0.0281785	4.38092e+09	0.00112351	4.81429e+10	1.14515e+11	0.000112856	9.17319e+08	1.0563e+06	4.43764e+10	2.02747e+08	1.46423e+10	0.958722	0.00480134	0.000311336	0.000439162
PMC_119	4682	0.958722	Glioblastoma - DMG - K27	['Glioblastoma - DMG - K27']	General	9.58352e+06	2.004e+06	3155.44	1.27006e+06	1.86873e+06	2.03652e+06	1.81586e+09	8.03343e+06	5.08901e+08	985099	7.91761e+07	1.57539e+06	0.0281785	4.38092e+09	0.00112351	4.81429e+10	1.14515e+11	0.000112856	9.17319e+08	1.0563e+06	4.43764e+10	2.02747e+08	1.46423e+10	0.958722	0.00480134	0.000311336	0.000439162
PMC_119	6877	0.967521	Glioblastoma - DMG - K27	['Glioblastoma - DMG - K27']	Brainstem	257969	69199.6	38.748	1.76275e+06	447.919	24746.5	4.76582e+08	208157	3.0885e+07	614785	2.07747e+09	207630	0.00333792	1.08792e+10	7.58467e+08	1.09059e+09	1.22255e+09	9.66443e+09	6.83387e+06	165287	6.77857e+09	228671	3.96843e+09	0.967521	0.00929389	0.000211513	0.000146844
PMC_119	6877	0.967521	Glioblastoma - DMG - K27	['Glioblastoma - DMG - K27']	General	257969	69199.6	38.748	1.76275e+06	447.919	24746.5	4.76582e+08	208157	3.0885e+07	614785	2.07747e+09	207630	0.00333792	1.08792e+10	7.58467e+08	1.09059e+09	1.22255e+09	9.66443e+09	6.83387e+06	165287	6.77857e+09	228671	3.96843e+09	0.967521	0.00929389	0.000211513	0.000146844
PMC_119	9119	0.973384	Glioblastoma - DMG - K27	['Glioblastoma - DMG - K27']	Brainstem	69154.9	7579.36	158.348	81426.3	115.325	46.8662	2.3237e+08	163812	1.82364e+07	1.03732e+07	2.84583e+09	496599	0.0128559	4.85951e+09	8.31925e+08	3.48748e+08	7.11225e+08	2.85405e+10	6.70084e+07	7220.58	1.70015e+11	418436	4.15156e+09	0.973384	0.004827	0.000151707	0.000241536
PMC_119	9119	0.973384	Glioblastoma - DMG - K27	['Glioblastoma - DMG - K27']	General	69154.9	7579.36	158.348	81426.3	115.325	46.8662	2.3237e+08	163812	1.82364e+07	1.03732e+07	2.84583e+09	496599	0.0128559	4.85951e+09	8.31925e+08	3.48748e+08	7.11225e+08	2.85405e+10	6.70084e+07	7220.58	1.70015e+11	418436	4.15156e+09	0.973384	0.004827	0.000151707	0.000241536
PMC_119	11332	0.978888	Glioblastoma - DMG - K27	['Glioblastoma - DMG - K27']	Brainstem	209734	2.59783e+07	1.18474e+06	3.13733e+07	2.73865	5.11379e+07	4.64327e+08	12068.5	5.16114e+09	5.96569e+06	4.05779e+08	15854.2	0.00960266	6.68623e+08	0.000539698	1.0116e+09	1.19214e+09	1.81254e+11	1.28095e+09	6.00378e+06	0.00431032	6.35748e+08	0.000279798	0.978888	0.00450249	0.000302908	2.6988e+10
PMC_119	11332	0.978888	Glioblastoma - DMG - K27	['Glioblastoma - DMG - K27']	General	209734	2.59783e+07	1.18474e+06	3.13733e+07	2.73865	5.11379e+07	4.64327e+08	12068.5	5.16114e+09	5.96569e+06	4.05779e+08	15854.2	0.00960266	6.68623e+08	0.000539698	1.0116e+09	1.19214e+09	1.81254e+11	1.28095e+09	6.00378e+06	0.00431032	6.35748e+08	0.000279798	0.978888	0.00450249	0.000302908	2.6988e+10
PMC_119	13735	0.988551	Glioblastoma - DMG - K27	['Glioblastoma - DMG - K27']	Brainstem	2.29348e+07	43613.9	1.03825e+06	2.53492e+06	18046.1	96.5563	1.65191e+07	313478	1.24311e+09	3.82164e+07	1.92461e+09	99369.6	0.0080581	6.21394e+09	3.14131e+10	1.95844e+09	3.05411e+07	8.37488e+08	9.75399e+06	1.37117e+08	1.62821e+11	2.93306e+06	1.83691e+09	0.988551	0.0013815	1.2204e+11	9.57931e+10
PMC_119	13735	0.988551	Glioblastoma - DMG - K27	['Glioblastoma - DMG - K27']	General	2.29348e+07	43613.9	1.03825e+06	2.53492e+06	18046.1	96.5563	1.65191e+07	313478	1.24311e+09	3.82164e+07	1.92461e+09	99369.6	0.0080581	6.21394e+09	3.14131e+10	1.95844e+09	3.05411e+07	8.37488e+08	9.75399e+06	1.37117e+08	1.62821e+11	2.93306e+06	1.83691e+09	0.988551	0.0013815	1.2204e+11	9.57931e+10
PMC_119	16539	0.997007	Glioblastoma - DMG - K27	['Glioblastoma - DMG - K27']	Brainstem	94388.5	8179.76	154105	60111.9	7.55091	697.98	234.392	8324.34	1.31284e+08	5.28347e+06	1.68291e+09	4289.44	0.00159798	2.82561e+08	5.07101e+09	3.29112e+08	48933	1.63244e+08	1.28411e+08	307328	1.90516e+11	527860	2.11919e+09	0.997007	0.000259272	8.06825e+09	8.94372e+10
PMC_119	16539	0.997007	Glioblastoma - DMG - K27	['Glioblastoma - DMG - K27']	General	94388.5	8179.76	154105	60111.9	7.55091	697.98	234.392	8324.34	1.31284e+08	5.28347e+06	1.68291e+09	4289.44	0.00159798	2.82561e+08	5.07101e+09	3.29112e+08	48933	1.63244e+08	1.28411e+08	307328	1.90516e+11	527860	2.11919e+09	0.997007	0.000259272	8.06825e+09	8.94372e+10
PMC_119	19313	0.994872	Glioblastoma - DMG - K27	['Glioblastoma - DMG - K27']	Brainstem	57376.8	1.25512e+06	5.55053	548678	337.909	208614	4.18044e+06	1.4494e+06	2.69962e+06	2.33389e+06	1.58354e+10	19050.3	0.00281603	6.70705e+08	8.9869e+06	7.07256e+07	7.57043e+07	3.14955e+09	9.2841e+07	369.799	2.83313e+09	3270.5	8.61095e+09	0.994872	0.000332746	1.75042e+10	0.000501575
PMC_119	19313	0.994872	Glioblastoma - DMG - K27	['Glioblastoma - DMG - K27']	General	57376.8	1.25512e+06	5.55053	548678	337.909	208614	4.18044e+06	1.4494e+06	2.69962e+06	2.33389e+06	1.58354e+10	19050.3	0.00281603	6.70705e+08	8.9869e+06	7.07256e+07	7.57043e+07	3.14955e+09	9.2841e+07	369.799	2.83313e+09	3270.5	8.61095e+09	0.994872	0.000332746	1.75042e+10	0.000501575
PMC_119	21956	0.997464	Glioblastoma - DMG - K27	['Glioblastoma - DMG - K27']	Brainstem	3799.21	259360	3.67026	17597.9	104.819	134501	2.44673e+07	1.12451e+06	1.36211e+06	2.42751e+06	2.63721e+10	279883	0.000972544	5.83687e+08	1.28987e+08	3.49947e+07	1.21087e+08	7.53701e+08	1.30491e+08	78.7415	4.60411e+09	47.9694	6.16829e+09	0.997464	0.000332192	6.91086e+09	0.000572249
PMC_119	21956	0.997464	Glioblastoma - DMG - K27	['Glioblastoma - DMG - K27']	General	3799.21	259360	3.67026	17597.9	104.819	134501	2.44673e+07	1.12451e+06	1.36211e+06	2.42751e+06	2.63721e+10	279883	0.000972544	5.83687e+08	1.28987e+08	3.49947e+07	1.21087e+08	7.53701e+08	1.30491e+08	78.7415	4.60411e+09	47.9694	6.16829e+09	0.997464	0.000332192	6.91086e+09	0.000572249
PMC_119	24865	0.997856	Glioblastoma - DMG - K27	['Glioblastoma - DMG - K27']	Brainstem	26271.6	3.44388e+06	30100.8	5.70288e+06	0.0896876	4.46669e+06	2.18713e+08	25751.5	1.40318e+10	2.70762e+06	2.50386e+06	50.3563	0.000476359	6.66989e+07	1.25305e+11	1.386e+07	2.65336e+06	1.14997e+10	1.77402e+07	4.21949e+06	2.6799e+10	2.02568e+08	0.000114102	0.997856	0.00080232	2.03573e+11	2.61272e+10
PMC_119	24865	0.997856	Glioblastoma - DMG - K27	['Glioblastoma - DMG - K27']	General	26271.6	3.44388e+06	30100.8	5.70288e+06	0.0896876	4.46669e+06	2.18713e+08	25751.5	1.40318e+10	2.70762e+06	2.50386e+06	50.3563	0.000476359	6.66989e+07	1.25305e+11	1.386e+07	2.65336e+06	1.14997e+10	1.77402e+07	4.21949e+06	2.6799e+10	2.02568e+08	0.000114102	0.997856	0.00080232	2.03573e+11	2.61272e+10
PMC_120	588	0.00674766	Embryonal - ATRT - MYC	['Glioblastoma - DMG - K27']	Brainstem	0.00293064	1.90809e+09	1.73334e+11	1.59107e+08	8.67798e+10	1.57151e+09	2.60765e+08	0.000103456	8.64904e+08	0.00674766	0.000887793	8.81772e+09	0.000545539	0.00185412	0.000947722	0.000899331	5.75974e+08	0.000140796	0.00017583	9.9263e+09	3.27425e+09	5.03252e+06	1.49568e+07	0.000825715	0.00205143	5.2953e+09	0.000347398
PMC_120	588	0.00674766	Embryonal - ATRT - MYC	['Glioblastoma - DMG - K27']	General	0.00293064	1.90809e+09	1.73334e+11	1.59107e+08	8.67798e+10	1.57151e+09	2.60765e+08	0.000103456	8.64904e+08	0.00674766	0.000887793	8.81772e+09	0.000545539	0.00185412	0.000947722	0.000899331	5.75974e+08	0.000140796	0.00017583	9.9263e+09	3.27425e+09	5.03252e+06	1.49568e+07	0.000825715	0.00205143	5.2953e+09	0.000347398
PMC_120	1960	0.0169278	Glioblastoma - GBM - MID	['Glioblastoma - DMG - K27']	Brainstem	3.46847e+08	436301	1.30822e+09	1.41103e+06	5.72956e+08	2.55105e+08	3.22571e+08	0.000580467	3.40336e+07	0.000916054	0.000484406	5.01543e+08	7.83656e+09	0.00507374	0.000633933	5.11265e+10	1.98122e+09	1.96853e+09	9.7618e+07	0.00216279	6.62025e+07	4.92885e+08	1.73083e+09	0.00491762	0.0169278	0.000475172	0.0117027
PMC_120	1960	0.0169278	Glioblastoma - GBM - MID	['Glioblastoma - DMG - K27']	General	3.46847e+08	436301	1.30822e+09	1.41103e+06	5.72956e+08	2.55105e+08	3.22571e+08	0.000580467	3.40336e+07	0.000916054	0.000484406	5.01543e+08	7.83656e+09	0.00507374	0.000633933	5.11265e+10	1.98122e+09	1.96853e+09	9.7618e+07	0.00216279	6.62025e+07	4.92885e+08	1.73083e+09	0.00491762	0.0169278	0.000475172	0.0117027
PMC_120	3651	0.806934	Glioblastoma - DMG - K27	['Glioblastoma - DMG - K27']	Brainstem	5.96792e+07	97409.7	1.32549e+10	3.03191e+08	1.40826e+08	1.06896e+06	9.93803e+07	1.18798e+10	1.42488e+10	3.1334e+08	1.94828e+11	4.23405e+06	0.000347934	0.00120348	0.000948664	5.57843e+09	1.73381e+08	1.90604e+10	3.16619e+07	3.69289e+08	1.94301e+08	2.24373e+07	1.23742e+10	0.806934	0.048927	0.00045284	0.00540715
PMC_120	3651	0.806934	Glioblastoma - DMG - K27	['Glioblastoma - DMG - K27']	General	5.96792e+07	97409.7	1.32549e+10	3.03191e+08	1.40826e+08	1.06896e+06	9.93803e+07	1.18798e+10	1.42488e+10	3.1334e+08	1.94828e+11	4.23405e+06	0.000347934	0.00120348	0.000948664	5.57843e+09	1.73381e+08	1.90604e+10	3.16619e+07	3.69289e+08	1.94301e+08	2.24373e+07	1.23742e+10	0.806934	0.048927	0.00045284	0.00540715
PMC_120	5503	0.889572	Glioblastoma - DMG - K27	['Glioblastoma - DMG - K27']	Brainstem	2.43837e+07	60481.9	6.05644e+06	30169.5	8.22306e+06	263799	3.58855e+07	3.21693e+07	60171.9	4.78936e+09	5.70843e+10	1.9849e+06	0.00117916	0.000747294	0.000763037	1.38363e+11	2.26329e+07	1.00758e+11	8.9563e+08	5.09576e+07	1.82021e+09	2.22647e+06	1.10089e+10	0.889572	0.072514	0.000526785	0.0108341
PMC_120	5503	0.889572	Glioblastoma - DMG - K27	['Glioblastoma - DMG - K27']	General	2.43837e+07	60481.9	6.05644e+06	30169.5	8.22306e+06	263799	3.58855e+07	3.21693e+07	60171.9	4.78936e+09	5.70843e+10	1.9849e+06	0.00117916	0.000747294	0.000763037	1.38363e+11	2.26329e+07	1.00758e+11	8.9563e+08	5.09576e+07	1.82021e+09	2.22647e+06	1.10089e+10	0.889572	0.072514	0.000526785	0.0108341
PMC_120	7576	0.935841	Glioblastoma - DMG - K27	['Glioblastoma - DMG - K27']	Brainstem	5.9969e+07	113593	4.29296e+08	2.04379e+06	1.46618e+09	528081	2.18437e+07	1.5039e+09	2.83388e+08	2.29569e+11	0.000230493	2.70805e+07	0.00405662	0.000551143	0.000604709	2.10569e+11	3.12751e+08	9.40708e+08	3.46043e+09	5.56338e+08	5.90657e+07	96341.1	3.13659e+10	0.935841	0.0268471	4.25685e+11	0.0149291
PMC_120	7576	0.935841	Glioblastoma - DMG - K27	['Glioblastoma - DMG - K27']	General	5.9969e+07	113593	4.29296e+08	2.04379e+06	1.46618e+09	528081	2.18437e+07	1.5039e+09	2.83388e+08	2.29569e+11	0.000230493	2.70805e+07	0.00405662	0.000551143	0.000604709	2.10569e+11	3.12751e+08	9.40708e+08	3.46043e+09	5.56338e+08	5.90657e+07	96341.1	3.13659e+10	0.935841	0.0268471	4.25685e+11	0.0149291
PMC_120	9892	0.752865	Glioblastoma - DMG - K27	['Glioblastoma - DMG - K27']	Brainstem	1.47009e+09	4180.64	2.02077e+08	4.3784e+06	1.369e+11	30166	1.47388e+07	3.99255e+10	6.22447e+08	2.26406e+11	0.000171649	6.11849e+07	0.00390114	0.00366369	0.00079663	5.6343e+09	5.30877e+06	1.99956e+09	2.15332e+08	5.58853e+09	1.78548e+08	2.85419e+06	1.02796e+10	0.752865	0.0576395	5.4382e+10	0.038783
PMC_120	9892	0.752865	Glioblastoma - DMG - K27	['Glioblastoma - DMG - K27']	General	1.47009e+09	4180.64	2.02077e+08	4.3784e+06	1.369e+11	30166	1.47388e+07	3.99255e+10	6.22447e+08	2.26406e+11	0.000171649	6.11849e+07	0.00390114	0.00366369	0.00079663	5.6343e+09	5.30877e+06	1.99956e+09	2.15332e+08	5.58853e+09	1.78548e+08	2.85419e+06	1.02796e+10	0.752865	0.0576395	5.4382e+10	0.038783
PMC_120	12228	0.806237	Glioblastoma - DMG - K27	['Glioblastoma - DMG - K27']	Brainstem	61693.3	70774.8	827468	113922	4710.77	1.1186e+06	3.53438e+08	4.83425e+06	3.306e+09	2.54017e+09	1.99052e+09	48865.2	4.00473e+10	6.20519e+10	2.10112e+10	4.16831e+08	1.23519e+07	5.9532e+11	1.17258e+09	3.88363e+07	6.80307e+07	1.11087e+06	5.23691e+10	0.806237	0.0588859	7.81828e+10	0.0197819
PMC_120	12228	0.806237	Glioblastoma - DMG - K27	['Glioblastoma - DMG - K27']	General	61693.3	70774.8	827468	113922	4710.77	1.1186e+06	3.53438e+08	4.83425e+06	3.306e+09	2.54017e+09	1.99052e+09	48865.2	4.00473e+10	6.20519e+10	2.10112e+10	4.16831e+08	1.23519e+07	5.9532e+11	1.17258e+09	3.88363e+07	6.80307e+07	1.11087e+06	5.23691e+10	0.806237	0.0588859	7.81828e+10	0.0197819
PMC_120	14525	0.819005	Glioblastoma - DMG - K27	['Glioblastoma - DMG - K27']	Brainstem	99592	818.057	1.13788e+08	1.23396e+06	5.79149e+06	794.735	1.89635e+08	2.19587e+08	1.33826e+09	3.47588e+08	1.16462e+11	77707.9	0.000975316	0.000116696	4.68036e+09	7.21231e+08	931689	3.45956e+08	1.22856e+06	3.55584e+06	3.03325e+06	15371.4	3.12709e+10	0.819005	0.122994	1.31683e+10	0.0301956
PMC_120	14525	0.819005	Glioblastoma - DMG - K27	['Glioblastoma - DMG - K27']	General	99592	818.057	1.13788e+08	1.23396e+06	5.79149e+06	794.735	1.89635e+08	2.19587e+08	1.33826e+09	3.47588e+08	1.16462e+11	77707.9	0.000975316	0.000116696	4.68036e+09	7.21231e+08	931689	3.45956e+08	1.22856e+06	3.55584e+06	3.03325e+06	15371.4	3.12709e+10	0.819005	0.122994	1.31683e+10	0.0301956
PMC_120	17311	0.891321	Glioblastoma - DMG - K27	['Glioblastoma - DMG - K27']	Brainstem	4.04312e+06	22164.6	5.47383e+06	1.59487e+06	768222	1328.33	4.54504e+06	4.8123e+07	1.6189e+08	3.47133e+07	2.37105e+09	116778	0.000565466	5.45563e+09	1.0047e+10	6.03737e+07	278765	2.94888e+08	2.02716e+06	5.03322e+06	1.56032e+07	44101.9	1.39291e+10	0.891321	0.0842942	1.6665e+11	0.00688043
PMC_120	17311	0.891321	Glioblastoma - DMG - K27	['Glioblastoma - DMG - K27']	General	4.04312e+06	22164.6	5.47383e+06	1.59487e+06	768222	1328.33	4.54504e+06	4.8123e+07	1.6189e+08	3.47133e+07	2.37105e+09	116778	0.000565466	5.45563e+09	1.0047e+10	6.03737e+07	278765	2.94888e+08	2.02716e+06	5.03322e+06	1.56032e+07	44101.9	1.39291e+10	0.891321	0.0842942	1.6665e+11	0.00688043
PMC_120	20148	0.942533	Glioblastoma - DMG - K27	['Glioblastoma - DMG - K27']	Brainstem	128776	144210	3.91681e+06	790985	92.5726	52139.6	1.16038e+10	7.36276e+07	3.72608e+08	3.83043e+07	1.00397e+09	14865.7	1.06668e+11	9.63398e+09	6.78341e+09	7.92352e+06	928348	4.22584e+09	2.06183e+07	6.8305e+06	6.44018e+07	1.32652e+07	6.58894e+10	0.942533	0.0244735	3.3537e+10	0.0129795
PMC_120	20148	0.942533	Glioblastoma - DMG - K27	['Glioblastoma - DMG - K27']	General	128776	144210	3.91681e+06	790985	92.5726	52139.6	1.16038e+10	7.36276e+07	3.72608e+08	3.83043e+07	1.00397e+09	14865.7	1.06668e+11	9.63398e+09	6.78341e+09	7.92352e+06	928348	4.22584e+09	2.06183e+07	6.8305e+06	6.44018e+07	1.32652e+07	6.58894e+10	0.942533	0.0244735	3.3537e+10	0.0129795
PMC_120	22801	0.957467	Glioblastoma - DMG - K27	['Glioblastoma - DMG - K27']	Brainstem	1713.93	1.03643e+06	3.55646e+06	408245	2118.76	224338	6.58139e+08	1.28848e+08	3.9728e+07	2.19921e+06	6.43227e+07	722.604	1.8912e+11	1.05797e+10	1.11632e+11	7.71423e+06	748872	2.38164e+09	820581	4.06316e+06	1.12745e+09	1.2012e+07	3.24592e+10	0.957467	0.019833	2.85216e+11	0.00690771
PMC_120	22801	0.957467	Glioblastoma - DMG - K27	['Glioblastoma - DMG - K27']	General	1713.93	1.03643e+06	3.55646e+06	408245	2118.76	224338	6.58139e+08	1.28848e+08	3.9728e+07	2.19921e+06	6.43227e+07	722.604	1.8912e+11	1.05797e+10	1.11632e+11	7.71423e+06	748872	2.38164e+09	820581	4.06316e+06	1.12745e+09	1.2012e+07	3.24592e+10	0.957467	0.019833	2.85216e+11	0.00690771
PMC_120	25732	0.950689	Glioblastoma - DMG - K27	['Glioblastoma - DMG - K27']	Brainstem	1.69549e+06	902.961	2.36158e+06	85598.1	310422	122.78	6.8719e+06	681470	2.36861e+08	1.73706e+07	9.10409e+08	6663.3	0.000508696	2.0333e+10	1.16446e+10	1.30851e+07	678060	1.03975e+08	185462	1.33296e+06	59452	31100	1.52705e+10	0.950689	0.0328126	5.49996e+10	0.00428953
PMC_120	25732	0.950689	Glioblastoma - DMG - K27	['Glioblastoma - DMG - K27']	General	1.69549e+06	902.961	2.36158e+06	85598.1	310422	122.78	6.8719e+06	681470	2.36861e+08	1.73706e+07	9.10409e+08	6663.3	0.000508696	2.0333e+10	1.16446e+10	1.30851e+07	678060	1.03975e+08	185462	1.33296e+06	59452	31100	1.52705e+10	0.950689	0.0328126	5.49996e+10	0.00428953
PMC_121	569	0.807804	Ependymal - EPN - PF A	['Glioblastoma - DMG - K27']	Brainstem	1.5787e+10	3.39829e+10	487155	2.84858e+07	7.55939e+08	7.7675e+06	2.36392e+09	5.91953e+08	3.70441e+07	3.10996e+10	0.00600462	1.88456e+11	0.000274484	0.000108865	0.003062	4.59287e+09	0.000292564	0.00663947	0.000265887	1.04027e+10	0.807804	0.000520964	4.79557e+10	0.0047775	1.5069e+10	0.0373233	0.000179324
PMC_121	569	0.807804	Ependymal - EPN - PF A	['Glioblastoma - DMG - K27']	General	1.5787e+10	3.39829e+10	487155	2.84858e+07	7.55939e+08	7.7675e+06	2.36392e+09	5.91953e+08	3.70441e+07	3.10996e+10	0.00600462	1.88456e+11	0.000274484	0.000108865	0.003062	4.59287e+09	0.000292564	0.00663947	0.000265887	1.04027e+10	0.807804	0.000520964	4.79557e+10	0.0047775	1.5069e+10	0.0373233	0.000179324
PMC_121	1657	0.135422	Ependymal - EPN - PF A	['Glioblastoma - DMG - K27']	Brainstem	7.24597e+07	4.89579e+08	483352	4.04938e+07	2.36333e+09	3.02779e+08	2.8902e+10	5.45746e+08	3.72328e+06	0.0003616	0.002087	2.58295e+10	8.09696e+10	0.00902291	0.0697399	3.66579e+10	6.53388e+09	0.00178738	9.97776e+10	1.13766e+11	0.135422	0.000259863	5.75656e+07	0.0195433	2.57601e+10	0.0409118	1.78346e+10
PMC_121	1657	0.135422	Ependymal - EPN - PF A	['Glioblastoma - DMG - K27']	General	7.24597e+07	4.89579e+08	483352	4.04938e+07	2.36333e+09	3.02779e+08	2.8902e+10	5.45746e+08	3.72328e+06	0.0003616	0.002087	2.58295e+10	8.09696e+10	0.00902291	0.0697399	3.66579e+10	6.53388e+09	0.00178738	9.97776e+10	1.13766e+11	0.135422	0.000259863	5.75656e+07	0.0195433	2.57601e+10	0.0409118	1.78346e+10
PMC_121	2974	0.869219	Ependymal - EPN - PF A	['Glioblastoma - DMG - K27']	Brainstem	9.89404e+07	1.64092e+09	110742	2.87387e+07	2.23563e+06	1.09285e+09	3.90176e+09	2.79702e+08	7.49247e+07	1.64388e+09	4.08064e+10	1.5606e+08	0.000459301	0.00111785	0.00561321	2.1692e+10	2.92774e+10	0.00175869	9.49945e+07	3.49513e+11	0.869219	0.00135023	1.85877e+08	0.0368544	3.24931e+10	0.0270276	1.95275e+10
PMC_121	2974	0.869219	Ependymal - EPN - PF A	['Glioblastoma - DMG - K27']	General	9.89404e+07	1.64092e+09	110742	2.87387e+07	2.23563e+06	1.09285e+09	3.90176e+09	2.79702e+08	7.49247e+07	1.64388e+09	4.08064e+10	1.5606e+08	0.000459301	0.00111785	0.00561321	2.1692e+10	2.92774e+10	0.00175869	9.49945e+07	3.49513e+11	0.869219	0.00135023	1.85877e+08	0.0368544	3.24931e+10	0.0270276	1.95275e+10
PMC_121	4678	0.483101	Glioblastoma - DMG - K27	['Glioblastoma - DMG - K27']	Brainstem	2.44765e+07	1.16446e+08	1.25396e+06	5.02833e+06	2.12355e+07	3.87025e+07	2.2432e+09	5.15678e+08	1.02819e+09	4.04518e+08	5.15437e+11	2.11767e+08	0.00318921	0.0112882	0.117675	9.81964e+09	1.17573e+11	0.000281051	5.33539e+10	0.00013677	0.084881	0.000170376	2.17683e+09	0.483101	0.000124283	0.00946859	8.88694e+10
PMC_121	4678	0.483101	Glioblastoma - DMG - K27	['Glioblastoma - DMG - K27']	General	2.44765e+07	1.16446e+08	1.25396e+06	5.02833e+06	2.12355e+07	3.87025e+07	2.2432e+09	5.15678e+08	1.02819e+09	4.04518e+08	5.15437e+11	2.11767e+08	0.00318921	0.0112882	0.117675	9.81964e+09	1.17573e+11	0.000281051	5.33539e+10	0.00013677	0.084881	0.000170376	2.17683e+09	0.483101	0.000124283	0.00946859	8.88694e+10
PMC_121	6551	0.946347	Glioblastoma - DMG - K27	['Glioblastoma - DMG - K27']	Brainstem	3.16716e+07	4.03837e+07	357665	1.4448e+07	4.00434e+06	2.85299e+08	1.18121e+09	2.60324e+08	5.25194e+08	2.24757e+07	2.19659e+11	8.69145e+06	0.00179715	0.00352129	0.00653708	6.43325e+09	1.70353e+10	0.000135577	7.09823e+08	1.67531e+11	0.0141436	3.74976e+10	2.94284e+08	0.946347	0.000325208	0.000940947	0.000220353
PMC_121	6551	0.946347	Glioblastoma - DMG - K27	['Glioblastoma - DMG - K27']	General	3.16716e+07	4.03837e+07	357665	1.4448e+07	4.00434e+06	2.85299e+08	1.18121e+09	2.60324e+08	5.25194e+08	2.24757e+07	2.19659e+11	8.69145e+06	0.00179715	0.00352129	0.00653708	6.43325e+09	1.70353e+10	0.000135577	7.09823e+08	1.67531e+11	0.0141436	3.74976e+10	2.94284e+08	0.946347	0.000325208	0.000940947	0.000220353
PMC_121	8603	0.958074	Glioblastoma - DMG - K27	['Glioblastoma - DMG - K27']	Brainstem	47647.5	3.53128e+08	7322.73	1.63508e+07	347107	6.35779e+07	7.27885e+08	5.66664e+08	3.27761e+06	4.47013e+06	2.18443e+10	4.25398e+07	0.00108207	0.000997604	0.00232243	2.75836e+10	1.61709e+09	0.000179682	2.69051e+09	2.93221e+10	0.0154565	1.6429e+10	5.21624e+08	0.958074	0.000191714	0.00156511	0.000165327
PMC_121	8603	0.958074	Glioblastoma - DMG - K27	['Glioblastoma - DMG - K27']	General	47647.5	3.53128e+08	7322.73	1.63508e+07	347107	6.35779e+07	7.27885e+08	5.66664e+08	3.27761e+06	4.47013e+06	2.18443e+10	4.25398e+07	0.00108207	0.000997604	0.00232243	2.75836e+10	1.61709e+09	0.000179682	2.69051e+09	2.93221e+10	0.0154565	1.6429e+10	5.21624e+08	0.958074	0.000191714	0.00156511	0.000165327
PMC_121	10748	0.951192	Glioblastoma - DMG - K27	['Glioblastoma - DMG - K27']	Brainstem	2.52889e+06	1.02889e+08	744.215	56224.4	1.69778e+06	1.80353e+07	3.72019e+08	968252	1.43823e+07	5.66829e+07	1.23245e+11	1.47952e+07	0.000581485	0.000900517	0.00399775	2.48716e+09	9.75107e+07	0.000123327	5.16666e+09	2.94259e+10	0.00479652	1.46489e+11	6.6639e+08	0.951192	0.00156268	0.00608463	0.000522071
PMC_121	10748	0.951192	Glioblastoma - DMG - K27	['Glioblastoma - DMG - K27']	General	2.52889e+06	1.02889e+08	744.215	56224.4	1.69778e+06	1.80353e+07	3.72019e+08	968252	1.43823e+07	5.66829e+07	1.23245e+11	1.47952e+07	0.000581485	0.000900517	0.00399775	2.48716e+09	9.75107e+07	0.000123327	5.16666e+09	2.94259e+10	0.00479652	1.46489e+11	6.6639e+08	0.951192	0.00156268	0.00608463	0.000522071
PMC_121	13160	0.945178	Glioblastoma - DMG - K27	['Glioblastoma - DMG - K27']	Brainstem	635345	9.0208e+06	10694.6	1.59616e+06	395066	1.86505e+06	1.23281e+09	1.71318e+07	6.26394e+07	2.49931e+06	5.01213e+09	285488	0.000860921	0.000160563	0.00382604	5.40174e+09	2.43302e+09	0.000282829	2.10111e+10	2.55386e+08	0.00372665	5.98039e+09	8.88705e+08	0.945178	0.00225092	0.00747693	0.000926835
PMC_121	13160	0.945178	Glioblastoma - DMG - K27	['Glioblastoma - DMG - K27']	General	635345	9.0208e+06	10694.6	1.59616e+06	395066	1.86505e+06	1.23281e+09	1.71318e+07	6.26394e+07	2.49931e+06	5.01213e+09	285488	0.000860921	0.000160563	0.00382604	5.40174e+09	2.43302e+09	0.000282829	2.10111e+10	2.55386e+08	0.00372665	5.98039e+09	8.88705e+08	0.945178	0.00225092	0.00747693	0.000926835
PMC_121	15791	0.986557	Glioblastoma - DMG - K27	['Glioblastoma - DMG - K27']	Brainstem	283440	3.35848e+07	234.017	485237	53358	3.7861e+06	2.2826e+08	1.85506e+07	6.44696e+07	3.24203e+06	3.75401e+09	8479.21	4.13787e+10	3.16597e+10	0.000722817	3.09404e+08	6.17899e+07	0.000132081	4.05543e+09	9.79047e+06	0.000556438	1.5233e+10	3.19545e+06	0.986557	0.000402053	0.00080487	0.00117245
PMC_121	15791	0.986557	Glioblastoma - DMG - K27	['Glioblastoma - DMG - K27']	General	283440	3.35848e+07	234.017	485237	53358	3.7861e+06	2.2826e+08	1.85506e+07	6.44696e+07	3.24203e+06	3.75401e+09	8479.21	4.13787e+10	3.16597e+10	0.000722817	3.09404e+08	6.17899e+07	0.000132081	4.05543e+09	9.79047e+06	0.000556438	1.5233e+10	3.19545e+06	0.986557	0.000402053	0.00080487	0.00117245
PMC_121	18213	0.977394	Glioblastoma - DMG - K27	['Glioblastoma - DMG - K27']	Brainstem	866407	3.31751e+06	308.527	137375	3840.23	573634	798930	584114	1.15942e+07	705314	9.40548e+08	6462.84	0.000138881	8.80525e+10	0.000516953	7.20067e+08	9.41313e+06	0.000308878	3.41964e+10	1.16339e+08	0.00167525	1.692e+10	2.03312e+08	0.977394	0.000580148	0.00222879	0.000395128
PMC_121	18213	0.977394	Glioblastoma - DMG - K27	['Glioblastoma - DMG - K27']	General	866407	3.31751e+06	308.527	137375	3840.23	573634	798930	584114	1.15942e+07	705314	9.40548e+08	6462.84	0.000138881	8.80525e+10	0.000516953	7.20067e+08	9.41313e+06	0.000308878	3.41964e+10	1.16339e+08	0.00167525	1.692e+10	2.03312e+08	0.977394	0.000580148	0.00222879	0.000395128
PMC_121	20683	0.96986	Glioblastoma - DMG - K27	['Glioblastoma - DMG - K27']	Brainstem	2.28673e+06	5.3633e+06	425.087	3916.83	3407.05	53578.3	3.86434e+07	5.49269e+06	1.14287e+08	862140	6.44625e+08	164517	7.06587e+10	7.33248e+10	0.0011508	5.43209e+08	8.30566e+07	0.000167387	2.17134e+09	5.73739e+08	0.00232122	3.50986e+10	2.13517e+09	0.96986	0.000269906	0.00250053	0.000538987
PMC_121	20683	0.96986	Glioblastoma - DMG - K27	['Glioblastoma - DMG - K27']	General	2.28673e+06	5.3633e+06	425.087	3916.83	3407.05	53578.3	3.86434e+07	5.49269e+06	1.14287e+08	862140	6.44625e+08	164517	7.06587e+10	7.33248e+10	0.0011508	5.43209e+08	8.30566e+07	0.000167387	2.17134e+09	5.73739e+08	0.00232122	3.50986e+10	2.13517e+09	0.96986	0.000269906	0.00250053	0.000538987
PMC_121	23386	0.986783	Glioblastoma - DMG - K27	['Glioblastoma - DMG - K27']	Brainstem	622514	1.77012e+08	213.79	74940.2	34849.7	815191	3.40077e+08	130570	9.00649e+06	1.34326e+06	4.17841e+09	9184.68	6.50126e+10	2.34775e+08	0.000855271	5.93739e+08	2.51464e+08	0.000415361	3.87002e+09	1.30603e+08	0.00140554	2.46786e+10	5.12847e+08	0.986783	0.000253959	0.00148215	0.000547574
PMC_121	23386	0.986783	Glioblastoma - DMG - K27	['Glioblastoma - DMG - K27']	General	622514	1.77012e+08	213.79	74940.2	34849.7	815191	3.40077e+08	130570	9.00649e+06	1.34326e+06	4.17841e+09	9184.68	6.50126e+10	2.34775e+08	0.000855271	5.93739e+08	2.51464e+08	0.000415361	3.87002e+09	1.30603e+08	0.00140554	2.46786e+10	5.12847e+08	0.986783	0.000253959	0.00148215	0.000547574
PMC_122	545	0.555807	Glioblastoma - GBM - MID	['Glioblastoma - DMG - K27']	Brainstem	6.29244e+09	1.03267e+07	2.79039e+08	4.30741e+06	2.97291e+08	7.08122e+07	1.61502e+09	7.1132e+08	1.68948e+09	0.0615613	0.000169096	2.3068e+08	0.00129839	0.00165111	0.000294486	2.50979e+11	2.63174e+08	3.58895e+08	1.49976e+10	3.13725e+10	3.36791e+09	2.8372e+08	7.4261e+08	0.00667772	0.555807	0.000395636	0.00148673
PMC_122	545	0.555807	Glioblastoma - GBM - MID	['Glioblastoma - DMG - K27']	General	6.29244e+09	1.03267e+07	2.79039e+08	4.30741e+06	2.97291e+08	7.08122e+07	1.61502e+09	7.1132e+08	1.68948e+09	0.0615613	0.000169096	2.3068e+08	0.00129839	0.00165111	0.000294486	2.50979e+11	2.63174e+08	3.58895e+08	1.49976e+10	3.13725e+10	3.36791e+09	2.8372e+08	7.4261e+08	0.00667772	0.555807	0.000395636	0.00148673
PMC_122	2011	0.61916	Embryonal - CNS NB - FOXR2	['Glioblastoma - DMG - K27']	Brainstem	1.55312e+10	1.4002e+08	4.24302e+06	6.69349e+07	3.3855e+08	1.30422e+09	4.81986e+09	6.08828e+07	9.95086e+09	3.26799e+10	0.000349263	4.30981e+07	0.61916	0.0134024	0.00019796	0.00109009	0.000226223	2.28555e+10	5.02359e+09	2.02408e+08	0.000100214	5.99942e+06	6.6161e+08	0.144162	0.0225989	4.48932e+10	5.95221e+11
PMC_122	2011	0.61916	Embryonal - CNS NB - FOXR2	['Glioblastoma - DMG - K27']	General	1.55312e+10	1.4002e+08	4.24302e+06	6.69349e+07	3.3855e+08	1.30422e+09	4.81986e+09	6.08828e+07	9.95086e+09	3.26799e+10	0.000349263	4.30981e+07	0.61916	0.0134024	0.00019796	0.00109009	0.000226223	2.28555e+10	5.02359e+09	2.02408e+08	0.000100214	5.99942e+06	6.6161e+08	0.144162	0.0225989	4.48932e+10	5.95221e+11
PMC_122	3520	0.65911	Glioblastoma - GBM - MID	['Glioblastoma - DMG - K27']	Brainstem	9.51829e+07	910638	564687	45259.4	2277.42	1.92167e+08	3.61094e+08	84050.1	8.39489e+08	1.4174e+10	1.40321e+10	1.0895e+06	0.0789242	0.000129297	0.00201597	4.39356e+09	7.05517e+08	1.7144e+11	1.53511e+11	1.78085e+08	0.000650436	3.44443e+08	9.49769e+09	0.238076	0.65911	0.000350108	0.000124532
PMC_122	3520	0.65911	Glioblastoma - GBM - MID	['Glioblastoma - DMG - K27']	General	9.51829e+07	910638	564687	45259.4	2277.42	1.92167e+08	3.61094e+08	84050.1	8.39489e+08	1.4174e+10	1.40321e+10	1.0895e+06	0.0789242	0.000129297	0.00201597	4.39356e+09	7.05517e+08	1.7144e+11	1.53511e+11	1.78085e+08	0.000650436	3.44443e+08	9.49769e+09	0.238076	0.65911	0.000350108	0.000124532
PMC_122	5200	0.892858	Embryonal - CNS NB - FOXR2	['Glioblastoma - DMG - K27']	Brainstem	2.23104e+09	8.86243e+06	7211.12	1.45345e+07	193813	1.19981e+06	1.75921e+09	1.65979e+06	3.83977e+08	8.45796e+08	1.23977e+11	512970	0.892858	0.000208654	5.055e+10	0.000151262	0.000181302	0.000101494	7.04782e+07	6.99425e+06	9.96088e+10	1.22776e+08	3.02632e+09	0.0712305	0.0125441	3.65133e+10	1.4715e+10
PMC_122	5200	0.892858	Embryonal - CNS NB - FOXR2	['Glioblastoma - DMG - K27']	General	2.23104e+09	8.86243e+06	7211.12	1.45345e+07	193813	1.19981e+06	1.75921e+09	1.65979e+06	3.83977e+08	8.45796e+08	1.23977e+11	512970	0.892858	0.000208654	5.055e+10	0.000151262	0.000181302	0.000101494	7.04782e+07	6.99425e+06	9.96088e+10	1.22776e+08	3.02632e+09	0.0712305	0.0125441	3.65133e+10	1.4715e+10
PMC_122	7188	0.885018	Glioblastoma - DMG - K27	['Glioblastoma - DMG - K27']	Brainstem	7.74842e+07	2.63142e+06	471235	68056.3	7824.46	32386.4	409247	61434.5	2.24483e+08	677194	1.63153e+08	3923.2	0.068831	3.11513e+11	0.000735818	7.83014e+09	5.78094e+07	1.39578e+10	5.75399e+09	1.69945e+07	3.66068e+10	40954.4	3.33963e+08	0.885018	0.00560154	7.24606e+09	3.09312e+10
PMC_122	7188	0.885018	Glioblastoma - DMG - K27	['Glioblastoma - DMG - K27']	General	7.74842e+07	2.63142e+06	471235	68056.3	7824.46	32386.4	409247	61434.5	2.24483e+08	677194	1.63153e+08	3923.2	0.068831	3.11513e+11	0.000735818	7.83014e+09	5.78094e+07	1.39578e+10	5.75399e+09	1.69945e+07	3.66068e+10	40954.4	3.33963e+08	0.885018	0.00560154	7.24606e+09	3.09312e+10
PMC_122	9506	0.957716	Glioblastoma - DMG - K27	['Glioblastoma - DMG - K27']	Brainstem	2.61927e+09	7.68076e+06	3751.58	200427	105449	18275.4	3.07632e+06	1.74455e+07	5.66271e+06	4.60137e+06	9.49928e+08	108530	0.00579005	0.00283617	2.87338e+10	1.8979e+11	5.90334e+08	0.00011457	6.61564e+08	1.79281e+08	8.1575e+10	5.52481e+08	1.11771e+07	0.957716	0.00799755	8.81223e+09	4.44072e+10
PMC_122	9506	0.957716	Glioblastoma - DMG - K27	['Glioblastoma - DMG - K27']	General	2.61927e+09	7.68076e+06	3751.58	200427	105449	18275.4	3.07632e+06	1.74455e+07	5.66271e+06	4.60137e+06	9.49928e+08	108530	0.00579005	0.00283617	2.87338e+10	1.8979e+11	5.90334e+08	0.00011457	6.61564e+08	1.79281e+08	8.1575e+10	5.52481e+08	1.11771e+07	0.957716	0.00799755	8.81223e+09	4.44072e+10
PMC_122	12092	0.985259	Glioblastoma - DMG - K27	['Glioblastoma - DMG - K27']	Brainstem	8.67802e+07	5.1766e+06	4019.04	39731.9	2489.36	191115	4.45556e+06	1.50986e+07	9.99634e+06	43623.2	2.59806e+09	33183.8	0.00305192	0.00046535	2.07782e+10	4.4842e+09	4.41979e+07	4.51134e+10	1.25431e+08	1.25622e+07	5.1379e+10	3.86532e+08	1.33738e+09	0.985259	0.00157149	5.02572e+10	2.92687e+11
PMC_122	12092	0.985259	Glioblastoma - DMG - K27	['Glioblastoma - DMG - K27']	General	8.67802e+07	5.1766e+06	4019.04	39731.9	2489.36	191115	4.45556e+06	1.50986e+07	9.99634e+06	43623.2	2.59806e+09	33183.8	0.00305192	0.00046535	2.07782e+10	4.4842e+09	4.41979e+07	4.51134e+10	1.25431e+08	1.25622e+07	5.1379e+10	3.86532e+08	1.33738e+09	0.985259	0.00157149	5.02572e+10	2.92687e+11
PMC_122	14781	0.988882	Glioblastoma - DMG - K27	['Glioblastoma - DMG - K27']	Brainstem	4.65629e+06	1.83061e+07	21837.9	7016.29	593.418	3743.98	5.61238e+06	66345.6	7.02741e+06	4.39607e+06	3.58017e+08	19711.5	0.00144589	0.00102754	9.12226e+09	1.22726e+10	1.3344e+08	1.75077e+10	3.85066e+08	7.32524e+06	2.47091e+11	1.60016e+08	7.99461e+07	0.988882	0.00141883	7.1983e+10	2.45885e+11
PMC_122	14781	0.988882	Glioblastoma - DMG - K27	['Glioblastoma - DMG - K27']	General	4.65629e+06	1.83061e+07	21837.9	7016.29	593.418	3743.98	5.61238e+06	66345.6	7.02741e+06	4.39607e+06	3.58017e+08	19711.5	0.00144589	0.00102754	9.12226e+09	1.22726e+10	1.3344e+08	1.75077e+10	3.85066e+08	7.32524e+06	2.47091e+11	1.60016e+08	7.99461e+07	0.988882	0.00141883	7.1983e+10	2.45885e+11
PMC_122	17365	0.984598	Glioblastoma - DMG - K27	['Glioblastoma - DMG - K27']	Brainstem	1.71133e+07	1.98953e+06	13091.9	35028.5	463.645	107343	42432.1	4.51409e+06	4.46028e+06	2.06878e+06	2.53271e+08	632.885	0.00282124	0.000507014	2.30376e+11	1.31086e+10	1.23591e+08	1.71427e+11	5.05171e+08	3.01656e+06	4.19691e+11	7.92266e+07	2.19039e+08	0.984598	0.00143541	0.000132089	5.09397e+09
PMC_122	17365	0.984598	Glioblastoma - DMG - K27	['Glioblastoma - DMG - K27']	General	1.71133e+07	1.98953e+06	13091.9	35028.5	463.645	107343	42432.1	4.51409e+06	4.46028e+06	2.06878e+06	2.53271e+08	632.885	0.00282124	0.000507014	2.30376e+11	1.31086e+10	1.23591e+08	1.71427e+11	5.05171e+08	3.01656e+06	4.19691e+11	7.92266e+07	2.19039e+08	0.984598	0.00143541	0.000132089	5.09397e+09
PMC_122	20097	0.983613	Glioblastoma - DMG - K27	['Glioblastoma - DMG - K27']	Brainstem	1.07645e+08	1.56862e+07	1439.5	65109.9	661.147	129683	4.96846e+06	70781.5	583709	200863	2.74657e+08	67.5853	0.00245124	0.000642344	1.36013e+11	1.35923e+10	1.26872e+08	1.31588e+11	4.32809e+07	5.93915e+06	6.17573e+10	9.2226e+07	1.69345e+09	0.983613	0.000824351	0.000154968	3.63671e+10
PMC_122	20097	0.983613	Glioblastoma - DMG - K27	['Glioblastoma - DMG - K27']	General	1.07645e+08	1.56862e+07	1439.5	65109.9	661.147	129683	4.96846e+06	70781.5	583709	200863	2.74657e+08	67.5853	0.00245124	0.000642344	1.36013e+11	1.35923e+10	1.26872e+08	1.31588e+11	4.32809e+07	5.93915e+06	6.17573e+10	9.2226e+07	1.69345e+09	0.983613	0.000824351	0.000154968	3.63671e+10
PMC_122	23028	0.99082	Glioblastoma - DMG - K27	['Glioblastoma - DMG - K27']	Brainstem	1.8142e+07	931155	14211.2	75120.3	318.442	105786	5.87015e+07	570429	7.0077e+06	1.43973e+06	2.46575e+09	734.702	0.00110896	0.000401683	1.15794e+11	6.05058e+08	8.08406e+06	8.2127e+09	3.55217e+08	3.21953e+06	3.54942e+10	5.94213e+07	1.71408e+08	0.99082	0.000734549	0.000102129	4.55594e+11
PMC_122	23028	0.99082	Glioblastoma - DMG - K27	['Glioblastoma - DMG - K27']	General	1.8142e+07	931155	14211.2	75120.3	318.442	105786	5.87015e+07	570429	7.0077e+06	1.43973e+06	2.46575e+09	734.702	0.00110896	0.000401683	1.15794e+11	6.05058e+08	8.08406e+06	8.2127e+09	3.55217e+08	3.21953e+06	3.54942e+10	5.94213e+07	1.71408e+08	0.99082	0.000734549	0.000102129	4.55594e+11
PMC_122	25875	0.984116	Glioblastoma - DMG - K27	['Glioblastoma - DMG - K27']	Brainstem	1.21009e+06	614204	864.256	30817.7	588.515	8852.82	3.08736e+06	690135	3.77819e+06	3.08878e+06	3.61077e+07	724.275	0.000814318	0.000718601	2.4903e+11	8.29076e+08	7.44972e+07	9.72721e+09	6.55856e+06	6.76051e+07	5.26002e+10	7.53312e+07	8.66483e+07	0.984116	0.000891023	0.000193822	4.27875e+10
PMC_122	25875	0.984116	Glioblastoma - DMG - K27	['Glioblastoma - DMG - K27']	General	1.21009e+06	614204	864.256	30817.7	588.515	8852.82	3.08736e+06	690135	3.77819e+06	3.08878e+06	3.61077e+07	724.275	0.000814318	0.000718601	2.4903e+11	8.29076e+08	7.44972e+07	9.72721e+09	6.55856e+06	6.76051e+07	5.26002e+10	7.53312e+07	8.66483e+07	0.984116	0.000891023	0.000193822	4.27875e+10
PMC_123	594	0.052031	Embryonal - HGNET - BCOR	['Glioblastoma - DMG - K27']	Brainstem	0.000556942	4.31883e+10	3.45677e+10	3.45431e+08	2.59551e+09	8.79601e+09	6.11757e+10	5.55676e+08	0.000221734	0.000742217	0.000144393	1.38199e+10	0.000775755	0.00545249	0.052031	0.00462792	0.000172641	0.00173324	0.00157533	2.02878e+11	0.00144368	1.36423e+11	1.5631e+11	0.00211908	0.0256118	0.00130996	0.00124725
PMC_123	594	0.052031	Embryonal - HGNET - BCOR	['Glioblastoma - DMG - K27']	General	0.000556942	4.31883e+10	3.45677e+10	3.45431e+08	2.59551e+09	8.79601e+09	6.11757e+10	5.55676e+08	0.000221734	0.000742217	0.000144393	1.38199e+10	0.000775755	0.00545249	0.052031	0.00462792	0.000172641	0.00173324	0.00157533	2.02878e+11	0.00144368	1.36423e+11	1.5631e+11	0.00211908	0.0256118	0.00130996	0.00124725
PMC_123	1894	0.824349	Glioblastoma - GBM - MID	['Glioblastoma - DMG - K27']	Brainstem	2.37458e+09	1.00228e+07	6.31908e+06	6902.57	1.41602e+06	1.18836e+09	2.24746e+08	687488	6.47784e+08	0.000134565	4.30584e+09	4.47652e+06	0.0187194	0.000169602	0.00532323	0.000540735	1.25981e+09	1.3213e+11	5.09744e+10	3.61474e+07	3.06957e+10	1.23113e+07	2.69253e+09	0.0155765	0.824349	9.18941e+10	0.000264146
PMC_123	1894	0.824349	Glioblastoma - GBM - MID	['Glioblastoma - DMG - K27']	General	2.37458e+09	1.00228e+07	6.31908e+06	6902.57	1.41602e+06	1.18836e+09	2.24746e+08	687488	6.47784e+08	0.000134565	4.30584e+09	4.47652e+06	0.0187194	0.000169602	0.00532323	0.000540735	1.25981e+09	1.3213e+11	5.09744e+10	3.61474e+07	3.06957e+10	1.23113e+07	2.69253e+09	0.0155765	0.824349	9.18941e+10	0.000264146
PMC_123	3265	0.774694	Glioblastoma - DMG - K27	['Glioblastoma - DMG - K27']	Brainstem	4.25546e+08	40498.7	5507.45	580517	7556.39	62375.1	540802	347422	2.16175e+09	2.44454e+08	1.15466e+10	42493	0.0709365	4.11982e+10	0.00190804	2.91053e+09	1.96174e+08	1.67722e+11	2.45633e+09	1.86435e+06	4.62939e+10	2.74887e+06	8.36295e+08	0.774694	0.028369	0.000111728	0.000184595
PMC_123	3265	0.774694	Glioblastoma - DMG - K27	['Glioblastoma - DMG - K27']	General	4.25546e+08	40498.7	5507.45	580517	7556.39	62375.1	540802	347422	2.16175e+09	2.44454e+08	1.15466e+10	42493	0.0709365	4.11982e+10	0.00190804	2.91053e+09	1.96174e+08	1.67722e+11	2.45633e+09	1.86435e+06	4.62939e+10	2.74887e+06	8.36295e+08	0.774694	0.028369	0.000111728	0.000184595
PMC_123	4824	0.75857	Glioblastoma - GBM - MID	['Glioblastoma - DMG - K27']	Brainstem	518305	65757	6847.77	4421	1716.96	23677.6	1.60434e+07	564479	6.21783e+06	7.09446e+08	5.01888e+08	69.4346	0.000699813	5.17878e+10	0.000122959	1.07179e+10	9.67434e+06	6.33009e+10	1.59236e+09	1.76897e+07	1.59827e+10	716049	2.94568e+08	0.119749	0.75857	0.000223995	0.000997457
PMC_123	4824	0.75857	Glioblastoma - GBM - MID	['Glioblastoma - DMG - K27']	General	518305	65757	6847.77	4421	1716.96	23677.6	1.60434e+07	564479	6.21783e+06	7.09446e+08	5.01888e+08	69.4346	0.000699813	5.17878e+10	0.000122959	1.07179e+10	9.67434e+06	6.33009e+10	1.59236e+09	1.76897e+07	1.59827e+10	716049	2.94568e+08	0.119749	0.75857	0.000223995	0.000997457
PMC_123	6885	0.0759274	Glioblastoma - GBM - MID	['Glioblastoma - DMG - K27']	Brainstem	1.73418e+06	378078	2329.07	3.54733e+06	15093.5	29336.1	1.70879e+08	275525	2.15472e+08	7.76918e+07	2.14098e+10	223345	0.000392108	4.70187e+10	1.30712e+11	3.28231e+08	7.55301e+07	2.69198e+11	1.39852e+10	3.79253e+07	2.06611e+09	1.11348e+06	4.433e+08	0.0607334	0.0759274	0.00416714	0.00048835
PMC_123	6885	0.0759274	Glioblastoma - GBM - MID	['Glioblastoma - DMG - K27']	General	1.73418e+06	378078	2329.07	3.54733e+06	15093.5	29336.1	1.70879e+08	275525	2.15472e+08	7.76918e+07	2.14098e+10	223345	0.000392108	4.70187e+10	1.30712e+11	3.28231e+08	7.55301e+07	2.69198e+11	1.39852e+10	3.79253e+07	2.06611e+09	1.11348e+06	4.433e+08	0.0607334	0.0759274	0.00416714	0.00048835
PMC_123	8897	0.624729	Glioblastoma - GBM - MID	['Glioblastoma - DMG - K27']	Brainstem	3.35638e+06	4102.41	1901.54	380.385	271.969	323.902	2.71916e+07	1.20562e+07	3.44359e+06	5.45739e+09	5.65963e+08	284.804	6.76372e+10	0.000197245	5.68527e+10	2.41236e+09	684847	2.88787e+10	4.70328e+08	1.0555e+06	6.28106e+08	36127	2.3696e+08	0.164697	0.624729	0.000978157	0.010926
PMC_123	8897	0.624729	Glioblastoma - GBM - MID	['Glioblastoma - DMG - K27']	General	3.35638e+06	4102.41	1901.54	380.385	271.969	323.902	2.71916e+07	1.20562e+07	3.44359e+06	5.45739e+09	5.65963e+08	284.804	6.76372e+10	0.000197245	5.68527e+10	2.41236e+09	684847	2.88787e+10	4.70328e+08	1.0555e+06	6.28106e+08	36127	2.3696e+08	0.164697	0.624729	0.000978157	0.010926
PMC_123	11093	0.0880534	Glioblastoma - DMG - K27	['Glioblastoma - DMG - K27']	Brainstem	3.92426e+06	35671.2	9466.04	180021	2.50089e+06	3.86206e+06	1.41524e+08	6.29977e+07	3.17953e+08	5.87635e+09	2.82558e+09	381482	0.000555169	0.00127042	0.00352521	5.87038e+08	3.43792e+08	5.46632e+11	9.41814e+10	6.33429e+07	3.63764e+10	4.54979e+07	2.72922e+08	0.0880534	0.0602677	0.0164842	0.00085882
PMC_123	11093	0.0880534	Glioblastoma - DMG - K27	['Glioblastoma - DMG - K27']	General	3.92426e+06	35671.2	9466.04	180021	2.50089e+06	3.86206e+06	1.41524e+08	6.29977e+07	3.17953e+08	5.87635e+09	2.82558e+09	381482	0.000555169	0.00127042	0.00352521	5.87038e+08	3.43792e+08	5.46632e+11	9.41814e+10	6.33429e+07	3.63764e+10	4.54979e+07	2.72922e+08	0.0880534	0.0602677	0.0164842	0.00085882
PMC_123	13600	0.0555005	Glioblastoma - DMG - K27	['Glioblastoma - DMG - K27']	Brainstem	3.48625e+06	2313.88	14790.2	4381.36	707441	223702	3.32941e+06	1.79458e+07	1.48417e+08	9.8921e+08	6.97208e+09	423554	7.59685e+10	0.000253568	0.00130793	2.02834e+10	8.5184e+07	4.29305e+10	5.02763e+10	491973	1.40147e+09	2.05013e+06	1.18496e+08	0.0555005	0.0340749	0.019951	0.000504096
PMC_123	13600	0.0555005	Glioblastoma - DMG - K27	['Glioblastoma - DMG - K27']	General	3.48625e+06	2313.88	14790.2	4381.36	707441	223702	3.32941e+06	1.79458e+07	1.48417e+08	9.8921e+08	6.97208e+09	423554	7.59685e+10	0.000253568	0.00130793	2.02834e+10	8.5184e+07	4.29305e+10	5.02763e+10	491973	1.40147e+09	2.05013e+06	1.18496e+08	0.0555005	0.0340749	0.019951	0.000504096
PMC_123	16273	0.0270217	Glioblastoma - DMG - K27	['Glioblastoma - DMG - K27']	Brainstem	620287	18390	358.176	13267.7	64748.7	1.72157e+06	2.31226e+06	421079	2.66869e+07	7.50434e+07	2.37479e+09	46.9054	2.06677e+10	8.0766e+09	5.81535e+10	1.03712e+10	1.31524e+07	3.51226e+09	1.99435e+11	1.56654e+06	2.4427e+08	84149.6	1.20683e+07	0.0270217	0.00659949	0.00213466	0.000207903
PMC_123	16273	0.0270217	Glioblastoma - DMG - K27	['Glioblastoma - DMG - K27']	General	620287	18390	358.176	13267.7	64748.7	1.72157e+06	2.31226e+06	421079	2.66869e+07	7.50434e+07	2.37479e+09	46.9054	2.06677e+10	8.0766e+09	5.81535e+10	1.03712e+10	1.31524e+07	3.51226e+09	1.99435e+11	1.56654e+06	2.4427e+08	84149.6	1.20683e+07	0.0270217	0.00659949	0.00213466	0.000207903
PMC_123	18866	0.0172603	Glioblastoma - DMG - K27	['Glioblastoma - DMG - K27']	Brainstem	761985	12719.5	305.264	12503.5	29506.6	2.53866e+06	1.61024e+06	1.67794e+06	3.43276e+06	3.83551e+07	1.31689e+08	337.445	1.96874e+10	3.5094e+10	6.72494e+10	9.1986e+09	1.20365e+08	2.99933e+09	3.31715e+11	89879.8	2.48215e+07	1.16391e+07	9934.35	0.0172603	0.00512239	0.00209003	0.000109312
PMC_123	18866	0.0172603	Glioblastoma - DMG - K27	['Glioblastoma - DMG - K27']	General	761985	12719.5	305.264	12503.5	29506.6	2.53866e+06	1.61024e+06	1.67794e+06	3.43276e+06	3.83551e+07	1.31689e+08	337.445	1.96874e+10	3.5094e+10	6.72494e+10	9.1986e+09	1.20365e+08	2.99933e+09	3.31715e+11	89879.8	2.48215e+07	1.16391e+07	9934.35	0.0172603	0.00512239	0.00209003	0.000109312
PMC_123	21541	0.0569601	Glioblastoma - GBM - MID	['Glioblastoma - DMG - K27']	Brainstem	480670	2169.95	8.79379	7.45406	387.034	25.0073	1.02802e+06	2.06754e+06	1.77489e+06	1.10587e+10	1.42705e+09	223.109	4.14618e+09	0.00022514	5.22749e+09	1.51233e+09	94707.8	5.34606e+10	4.88651e+08	1.08488e+06	7.25413e+08	479154	3.57153e+06	0.0429642	0.0569601	0.0022632	0.00365953
PMC_123	21541	0.0569601	Glioblastoma - GBM - MID	['Glioblastoma - DMG - K27']	General	480670	2169.95	8.79379	7.45406	387.034	25.0073	1.02802e+06	2.06754e+06	1.77489e+06	1.10587e+10	1.42705e+09	223.109	4.14618e+09	0.00022514	5.22749e+09	1.51233e+09	94707.8	5.34606e+10	4.88651e+08	1.08488e+06	7.25413e+08	479154	3.57153e+06	0.0429642	0.0569601	0.0022632	0.00365953
PMC_123	24414	0.0951814	Glioblastoma - GBM - MID	['Glioblastoma - DMG - K27']	Brainstem	78730.5	80.0588	215.942	7.86849	263.914	38.0707	1.51427e+06	1.1638e+06	4.591e+06	2.1432e+10	2.73538e+08	59.139	6.26008e+09	0.000256976	1.98423e+11	1.75762e+09	877207	3.06383e+10	4.93819e+07	99184.4	9.93555e+08	414505	3.04823e+06	0.0441745	0.0951814	0.00264486	0.00283522
PMC_123	24414	0.0951814	Glioblastoma - GBM - MID	['Glioblastoma - DMG - K27']	General	78730.5	80.0588	215.942	7.86849	263.914	38.0707	1.51427e+06	1.1638e+06	4.591e+06	2.1432e+10	2.73538e+08	59.139	6.26008e+09	0.000256976	1.98423e+11	1.75762e+09	877207	3.06383e+10	4.93819e+07	99184.4	9.93555e+08	414505	3.04823e+06	0.0441745	0.0951814	0.00264486	0.00283522
PMC_124	703	0.17486	Glioblastoma - DMG - K27	['Glioblastoma - DMG - K27']	Brainstem	4.09747e+09	1.90482e+09	1.00654e+10	4.1554e+08	2.85341e+08	1.41524e+11	6.87767e+08	8.1154e+09	3.74647e+11	2.28966e+11	0.000110416	1.01485e+09	0.019811	0.00223843	0.00137752	0.00361799	0.00250809	0.00237276	0.00113163	6.60857e+10	0.00565309	1.20659e+11	0.000215058	0.17486	0.0157048	0.0435615	0.0172325
PMC_124	703	0.17486	Glioblastoma - DMG - K27	['Glioblastoma - DMG - K27']	General	4.09747e+09	1.90482e+09	1.00654e+10	4.1554e+08	2.85341e+08	1.41524e+11	6.87767e+08	8.1154e+09	3.74647e+11	2.28966e+11	0.000110416	1.01485e+09	0.019811	0.00223843	0.00137752	0.00361799	0.00250809	0.00237276	0.00113163	6.60857e+10	0.00565309	1.20659e+11	0.000215058	0.17486	0.0157048	0.0435615	0.0172325
PMC_124	2026	0.568483	Glioblastoma - DMG - K27	['Glioblastoma - DMG - K27']	Brainstem	1.11211e+11	1.56369e+11	757632	2.07865e+06	1.38454e+10	1.07083e+09	1.10955e+07	3.07226e+10	2.54024e+08	1.44787e+09	5.01096e+11	5.74405e+07	0.118752	0.0148981	8.9116e+10	0.0073837	0.000135401	0.003203	9.40723e+10	1.20502e+10	0.000161237	6.08597e+08	5.88016e+09	0.568483	0.0245202	0.000187065	0.00140897
PMC_124	2026	0.568483	Glioblastoma - DMG - K27	['Glioblastoma - DMG - K27']	General	1.11211e+11	1.56369e+11	757632	2.07865e+06	1.38454e+10	1.07083e+09	1.10955e+07	3.07226e+10	2.54024e+08	1.44787e+09	5.01096e+11	5.74405e+07	0.118752	0.0148981	8.9116e+10	0.0073837	0.000135401	0.003203	9.40723e+10	1.20502e+10	0.000161237	6.08597e+08	5.88016e+09	0.568483	0.0245202	0.000187065	0.00140897
PMC_124	3315	0.201089	Glioblastoma - GBM - MID	['Glioblastoma - DMG - K27']	Brainstem	4.06564e+07	73772.7	617859	3.20149e+06	4034.33	3.88264e+06	96655.2	1.63894e+07	1.14888e+09	5.97248e+09	2.77065e+09	562.999	0.0362034	4.1365e+09	4.22688e+10	1.60996e+09	3.74356e+08	1.13966e+10	5.50612e+08	1.9134e+07	8.29228e+09	567013	1.48741e+11	0.152341	0.201089	0.000789681	0.00254563
PMC_124	3315	0.201089	Glioblastoma - GBM - MID	['Glioblastoma - DMG - K27']	General	4.06564e+07	73772.7	617859	3.20149e+06	4034.33	3.88264e+06	96655.2	1.63894e+07	1.14888e+09	5.97248e+09	2.77065e+09	562.999	0.0362034	4.1365e+09	4.22688e+10	1.60996e+09	3.74356e+08	1.13966e+10	5.50612e+08	1.9134e+07	8.29228e+09	567013	1.48741e+11	0.152341	0.201089	0.000789681	0.00254563
PMC_124	4857	0.118527	Glioblastoma - DMG - K27	['Glioblastoma - DMG - K27']	Brainstem	5.58261e+06	66080.4	563353	233111	1896.54	3.21209e+06	1.02444e+06	480229	8.43002e+07	9.51922e+07	1.60038e+09	7887.72	0.00734825	1.4565e+11	0.000288261	5.95456e+09	5.84728e+08	3.92568e+10	1.66093e+11	8.27997e+06	2.23938e+09	1.61227e+06	4.47236e+08	0.118527	0.0291283	0.000787676	0.000476702
PMC_124	4857	0.118527	Glioblastoma - DMG - K27	['Glioblastoma - DMG - K27']	General	5.58261e+06	66080.4	563353	233111	1896.54	3.21209e+06	1.02444e+06	480229	8.43002e+07	9.51922e+07	1.60038e+09	7887.72	0.00734825	1.4565e+11	0.000288261	5.95456e+09	5.84728e+08	3.92568e+10	1.66093e+11	8.27997e+06	2.23938e+09	1.61227e+06	4.47236e+08	0.118527	0.0291283	0.000787676	0.000476702
PMC_124	6934	0.921802	Glioblastoma - DMG - K27	['Glioblastoma - DMG - K27']	Brainstem	3.41373e+06	3.96871e+06	22700.2	2.80716e+08	796.47	1.26254e+06	1.0777e+10	457893	1.44293e+08	2.14021e+08	3.62517e+10	1.39695e+06	0.0159723	0.000101729	8.33279e+09	2.57667e+10	4.92178e+10	0.000162064	3.8287e+09	2.27499e+06	0.000168447	2.29597e+07	3.09055e+10	0.921802	0.00579894	0.00162983	0.00029243
PMC_124	6934	0.921802	Glioblastoma - DMG - K27	['Glioblastoma - DMG - K27']	General	3.41373e+06	3.96871e+06	22700.2	2.80716e+08	796.47	1.26254e+06	1.0777e+10	457893	1.44293e+08	2.14021e+08	3.62517e+10	1.39695e+06	0.0159723	0.000101729	8.33279e+09	2.57667e+10	4.92178e+10	0.000162064	3.8287e+09	2.27499e+06	0.000168447	2.29597e+07	3.09055e+10	0.921802	0.00579894	0.00162983	0.00029243
PMC_124	9139	0.905939	Glioblastoma - DMG - K27	['Glioblastoma - DMG - K27']	Brainstem	1.35057e+06	6.91881e+06	496.384	2.17126e+08	613.411	78936.3	5.05251e+08	51012.7	6.55292e+07	1.32762e+08	3.29013e+10	1.33543e+06	0.0188344	4.62459e+10	1.84431e+09	2.62428e+11	0.000189714	0.000450768	1.63821e+11	4.97488e+07	0.00111616	1.37616e+08	1.95825e+10	0.905939	0.00243595	0.00259487	0.000390831
PMC_124	9139	0.905939	Glioblastoma - DMG - K27	['Glioblastoma - DMG - K27']	General	1.35057e+06	6.91881e+06	496.384	2.17126e+08	613.411	78936.3	5.05251e+08	51012.7	6.55292e+07	1.32762e+08	3.29013e+10	1.33543e+06	0.0188344	4.62459e+10	1.84431e+09	2.62428e+11	0.000189714	0.000450768	1.63821e+11	4.97488e+07	0.00111616	1.37616e+08	1.95825e+10	0.905939	0.00243595	0.00259487	0.000390831
PMC_124	11548	0.956117	Glioblastoma - DMG - K27	['Glioblastoma - DMG - K27']	Brainstem	7.47302e+07	6.98744e+07	2.39672	88959.2	4599.14	2.47579e+06	1.31761e+07	981464	885869	287649	1.04523e+09	1135.23	0.0163889	0.000122515	2.04561e+09	9.89944e+08	1.79467e+09	2.97361e+10	1.88709e+09	97123.9	3.99662e+10	3.72747e+08	1.25057e+09	0.956117	0.000259372	0.000231131	2.27392e+10
PMC_124	11548	0.956117	Glioblastoma - DMG - K27	['Glioblastoma - DMG - K27']	General	7.47302e+07	6.98744e+07	2.39672	88959.2	4599.14	2.47579e+06	1.31761e+07	981464	885869	287649	1.04523e+09	1135.23	0.0163889	0.000122515	2.04561e+09	9.89944e+08	1.79467e+09	2.97361e+10	1.88709e+09	97123.9	3.99662e+10	3.72747e+08	1.25057e+09	0.956117	0.000259372	0.000231131	2.27392e+10
PMC_124	14172	0.96365	Glioblastoma - DMG - K27	['Glioblastoma - DMG - K27']	Brainstem	1.60811e+08	3.94551e+06	627.765	1.73478e+06	38156.6	74467.4	3.76206e+06	86284	1.96248e+07	195220	1.36806e+09	294.754	0.026145	6.02572e+10	1.18606e+10	5.19189e+10	2.56068e+08	1.44661e+10	8.12009e+07	4.52065e+06	1.03016e+11	9.99163e+06	7.4168e+08	0.96365	0.000665271	0.000128268	7.12409e+10
PMC_124	14172	0.96365	Glioblastoma - DMG - K27	['Glioblastoma - DMG - K27']	General	1.60811e+08	3.94551e+06	627.765	1.73478e+06	38156.6	74467.4	3.76206e+06	86284	1.96248e+07	195220	1.36806e+09	294.754	0.026145	6.02572e+10	1.18606e+10	5.19189e+10	2.56068e+08	1.44661e+10	8.12009e+07	4.52065e+06	1.03016e+11	9.99163e+06	7.4168e+08	0.96365	0.000665271	0.000128268	7.12409e+10
PMC_124	16669	0.983927	Glioblastoma - DMG - K27	['Glioblastoma - DMG - K27']	Brainstem	6.89992e+06	1.30338e+06	316.891	89041.9	17596.7	185675	1.96299e+06	468093	2.16762e+06	9182.03	6.41839e+06	12.9871	0.00996516	5.19929e+10	7.67184e+08	2.07095e+10	8.03294e+07	6.19042e+09	3.26103e+06	821622	6.05374e+09	1.37028e+08	1.98816e+09	0.983927	0.000556627	7.86162e+10	4.61214e+10
PMC_124	16669	0.983927	Glioblastoma - DMG - K27	['Glioblastoma - DMG - K27']	General	6.89992e+06	1.30338e+06	316.891	89041.9	17596.7	185675	1.96299e+06	468093	2.16762e+06	9182.03	6.41839e+06	12.9871	0.00996516	5.19929e+10	7.67184e+08	2.07095e+10	8.03294e+07	6.19042e+09	3.26103e+06	821622	6.05374e+09	1.37028e+08	1.98816e+09	0.983927	0.000556627	7.86162e+10	4.61214e+10
PMC_124	19541	0.987816	Glioblastoma - DMG - K27	['Glioblastoma - DMG - K27']	Brainstem	143987	7.30317e+06	3833.26	2.59372e+06	2044.39	223405	3.36367e+06	908144	1.84086e+06	182235	9.55983e+07	3176.08	0.00519967	0.000203891	8.5537e+08	1.67916e+10	5.98972e+07	2.30235e+11	3.34361e+08	4.09582e+06	4.05291e+11	1.39558e+08	1.57409e+09	0.987816	0.000219902	0.000105247	2.55002e+10
PMC_124	19541	0.987816	Glioblastoma - DMG - K27	['Glioblastoma - DMG - K27']	General	143987	7.30317e+06	3833.26	2.59372e+06	2044.39	223405	3.36367e+06	908144	1.84086e+06	182235	9.55983e+07	3176.08	0.00519967	0.000203891	8.5537e+08	1.67916e+10	5.98972e+07	2.30235e+11	3.34361e+08	4.09582e+06	4.05291e+11	1.39558e+08	1.57409e+09	0.987816	0.000219902	0.000105247	2.55002e+10
PMC_124	22365	0.988028	Glioblastoma - DMG - K27	['Glioblastoma - DMG - K27']	Brainstem	3.81437e+06	217354	104440	547185	268.831	6988.13	62373.2	5657.44	1.9709e+07	1.77636e+07	2.4021e+08	284.403	0.00463676	4.66559e+07	6.92165e+10	1.36143e+08	8.37486e+06	4.15944e+08	1.41128e+09	49062.2	2.86448e+10	67111.1	2.18176e+09	0.988028	0.00173575	9.69857e+09	0.000111478
PMC_124	22365	0.988028	Glioblastoma - DMG - K27	['Glioblastoma - DMG - K27']	General	3.81437e+06	217354	104440	547185	268.831	6988.13	62373.2	5657.44	1.9709e+07	1.77636e+07	2.4021e+08	284.403	0.00463676	4.66559e+07	6.92165e+10	1.36143e+08	8.37486e+06	4.15944e+08	1.41128e+09	49062.2	2.86448e+10	67111.1	2.18176e+09	0.988028	0.00173575	9.69857e+09	0.000111478
PMC_124	25274	0.988871	Glioblastoma - DMG - K27	['Glioblastoma - DMG - K27']	Brainstem	693745	3339.3	426398	2683.74	52.0609	621.773	1.0203e+06	143924	1.26709e+08	938109	2.70892e+08	123.591	0.0014571	8.13332e+08	1.42027e+10	3.3197e+08	1.50636e+07	7.32734e+07	5.91754e+06	556808	6.04003e+07	283911	1.34589e+10	0.988871	0.00415608	1.092e+11	0.000177896
PMC_124	25274	0.988871	Glioblastoma - DMG - K27	['Glioblastoma - DMG - K27']	General	693745	3339.3	426398	2683.74	52.0609	621.773	1.0203e+06	143924	1.26709e+08	938109	2.70892e+08	123.591	0.0014571	8.13332e+08	1.42027e+10	3.3197e+08	1.50636e+07	7.32734e+07	5.91754e+06	556808	6.04003e+07	283911	1.34589e+10	0.988871	0.00415608	1.092e+11	0.000177896
PMC_125	558	0.576662	Embryonal - CNS NB - FOXR2	['Glioblastoma - DMG - K27']	Brainstem	0.00111418	1.99373e+11	1.81853e+11	3.31276e+07	0.00108831	4.417e+10	5.26203e+10	0.00103675	1.83798e+10	6.38497e+10	0.000388232	1.00485e+09	0.576662	0.00199747	0.000102522	0.0661527	0.00351334	0.000385633	9.94865e+10	9.59694e+09	1.64735e+11	2.12766e+09	0.000548791	0.0495672	0.0208341	0.00115514	0.00834566
PMC_125	558	0.576662	Embryonal - CNS NB - FOXR2	['Glioblastoma - DMG - K27']	General	0.00111418	1.99373e+11	1.81853e+11	3.31276e+07	0.00108831	4.417e+10	5.26203e+10	0.00103675	1.83798e+10	6.38497e+10	0.000388232	1.00485e+09	0.576662	0.00199747	0.000102522	0.0661527	0.00351334	0.000385633	9.94865e+10	9.59694e+09	1.64735e+11	2.12766e+09	0.000548791	0.0495672	0.0208341	0.00115514	0.00834566
PMC_125	1766	0.900618	Glioblastoma - DMG - K27	['Glioblastoma - DMG - K27']	Brainstem	2.82039e+07	1.05814e+08	7433.98	1.46991e+06	66725.3	7.52792e+06	8.26507e+07	1.52504e+08	1.48152e+08	1.88408e+10	0.00158319	1.0964e+09	0.00738468	0.000129735	2.69433e+09	3.04803e+10	5.35056e+08	8.40497e+10	4.16755e+09	4.2613e+06	0.000148041	3.51034e+07	0.000845858	0.900618	0.0220412	0.00209444	0.0460405
PMC_125	1766	0.900618	Glioblastoma - DMG - K27	['Glioblastoma - DMG - K27']	General	2.82039e+07	1.05814e+08	7433.98	1.46991e+06	66725.3	7.52792e+06	8.26507e+07	1.52504e+08	1.48152e+08	1.88408e+10	0.00158319	1.0964e+09	0.00738468	0.000129735	2.69433e+09	3.04803e+10	5.35056e+08	8.40497e+10	4.16755e+09	4.2613e+06	0.000148041	3.51034e+07	0.000845858	0.900618	0.0220412	0.00209444	0.0460405
PMC_125	3156	0.977373	Glioblastoma - DMG - K27	['Glioblastoma - DMG - K27']	Brainstem	4.56955e+06	1.54021e+10	1.82404e+06	2.02285e+07	1.29631e+08	2.30141e+07	3.22942e+10	1.4716e+10	4.36117e+07	8.45843e+06	3.62384e+10	5.42863e+06	0.00776062	0.000188165	2.37645e+10	8.06348e+09	8.45121e+09	0.00107167	5.63959e+07	7.14394e+08	0.00103103	2.22527e+10	4.18517e+10	0.977373	0.00130169	0.000198294	0.00201285
PMC_125	3156	0.977373	Glioblastoma - DMG - K27	['Glioblastoma - DMG - K27']	General	4.56955e+06	1.54021e+10	1.82404e+06	2.02285e+07	1.29631e+08	2.30141e+07	3.22942e+10	1.4716e+10	4.36117e+07	8.45843e+06	3.62384e+10	5.42863e+06	0.00776062	0.000188165	2.37645e+10	8.06348e+09	8.45121e+09	0.00107167	5.63959e+07	7.14394e+08	0.00103103	2.22527e+10	4.18517e+10	0.977373	0.00130169	0.000198294	0.00201285
PMC_125	4771	0.984129	Glioblastoma - DMG - K27	['Glioblastoma - DMG - K27']	Brainstem	4.81925e+06	1.88879e+09	4476.84	82895.3	503419	894042	1.69716e+09	7.69098e+06	1.30557e+08	875821	8.23123e+09	3.64848e+06	0.00186349	2.56778e+10	4.09596e+10	6.05891e+09	3.01177e+10	0.000804285	7.12785e+08	3.25386e+07	0.000171793	8.50063e+07	1.78155e+11	0.984129	0.00161201	0.000262759	0.00329528
PMC_125	4771	0.984129	Glioblastoma - DMG - K27	['Glioblastoma - DMG - K27']	General	4.81925e+06	1.88879e+09	4476.84	82895.3	503419	894042	1.69716e+09	7.69098e+06	1.30557e+08	875821	8.23123e+09	3.64848e+06	0.00186349	2.56778e+10	4.09596e+10	6.05891e+09	3.01177e+10	0.000804285	7.12785e+08	3.25386e+07	0.000171793	8.50063e+07	1.78155e+11	0.984129	0.00161201	0.000262759	0.00329528
PMC_125	6613	0.994565	Glioblastoma - DMG - K27	['Glioblastoma - DMG - K27']	Brainstem	1.35443e+08	2.69294e+08	4299.31	1.50485e+06	6696.03	92040.6	6.76189e+07	5.08548e+07	2.59279e+06	2.36737e+06	8.2908e+08	216978	0.00152594	2.73557e+09	1.17437e+11	8.56091e+08	9.76424e+07	7.26245e+10	2.05255e+07	5.99668e+06	9.17448e+09	5.39107e+07	1.90867e+09	0.994565	0.000193676	2.88357e+10	0.000557924
PMC_125	6613	0.994565	Glioblastoma - DMG - K27	['Glioblastoma - DMG - K27']	General	1.35443e+08	2.69294e+08	4299.31	1.50485e+06	6696.03	92040.6	6.76189e+07	5.08548e+07	2.59279e+06	2.36737e+06	8.2908e+08	216978	0.00152594	2.73557e+09	1.17437e+11	8.56091e+08	9.76424e+07	7.26245e+10	2.05255e+07	5.99668e+06	9.17448e+09	5.39107e+07	1.90867e+09	0.994565	0.000193676	2.88357e+10	0.000557924
PMC_125	8590	0.994347	Glioblastoma - DMG - K27	['Glioblastoma - DMG - K27']	Brainstem	2.61904e+06	4.67459e+06	5588.56	1.52375e+06	1.0597e+06	74900.6	4.78217e+07	1.07587e+09	2.5686e+07	1.93124e+06	2.58811e+08	8812.83	0.000570643	4.10763e+11	5.45271e+09	4.71306e+08	2.92546e+08	1.86595e+11	1.69969e+08	7.67812e+06	1.95645e+10	2.74806e+08	4.37322e+09	0.994347	0.000146369	1.41012e+10	0.00103169
PMC_125	8590	0.994347	Glioblastoma - DMG - K27	['Glioblastoma - DMG - K27']	General	2.61904e+06	4.67459e+06	5588.56	1.52375e+06	1.0597e+06	74900.6	4.78217e+07	1.07587e+09	2.5686e+07	1.93124e+06	2.58811e+08	8812.83	0.000570643	4.10763e+11	5.45271e+09	4.71306e+08	2.92546e+08	1.86595e+11	1.69969e+08	7.67812e+06	1.95645e+10	2.74806e+08	4.37322e+09	0.994347	0.000146369	1.41012e+10	0.00103169
PMC_125	10756	0.990812	Glioblastoma - DMG - K27	['Glioblastoma - DMG - K27']	Brainstem	1.6188e+07	1.28245e+07	4109.01	20426.9	1.54105e+06	1.33646e+06	2.36354e+08	2.09555e+08	6.77841e+06	394912	4.04434e+08	9915.79	0.00442934	2.64547e+11	6.10861e+10	1.77811e+10	7.59674e+07	9.36453e+09	3.40943e+08	2.01395e+07	1.49455e+11	1.11032e+07	3.20983e+08	0.990812	0.000773782	2.53631e+10	0.000454966
PMC_125	10756	0.990812	Glioblastoma - DMG - K27	['Glioblastoma - DMG - K27']	General	1.6188e+07	1.28245e+07	4109.01	20426.9	1.54105e+06	1.33646e+06	2.36354e+08	2.09555e+08	6.77841e+06	394912	4.04434e+08	9915.79	0.00442934	2.64547e+11	6.10861e+10	1.77811e+10	7.59674e+07	9.36453e+09	3.40943e+08	2.01395e+07	1.49455e+11	1.11032e+07	3.20983e+08	0.990812	0.000773782	2.53631e+10	0.000454966
PMC_125	13218	0.99464	Glioblastoma - DMG - K27	['Glioblastoma - DMG - K27']	Brainstem	3.1779e+08	7.45176e+06	1146.02	267435	1.15181e+06	3.39035e+06	1.84884e+08	2.8712e+07	1.8137e+07	180952	6.5691e+07	24375.7	0.000454082	1.51846e+11	4.55096e+11	9.21067e+08	3.52667e+08	4.48088e+10	5.89094e+07	2.61628e+06	5.07054e+10	1.49227e+07	7.88793e+07	0.99464	6.78491e+10	3.43711e+10	0.000256866
PMC_125	13218	0.99464	Glioblastoma - DMG - K27	['Glioblastoma - DMG - K27']	General	3.1779e+08	7.45176e+06	1146.02	267435	1.15181e+06	3.39035e+06	1.84884e+08	2.8712e+07	1.8137e+07	180952	6.5691e+07	24375.7	0.000454082	1.51846e+11	4.55096e+11	9.21067e+08	3.52667e+08	4.48088e+10	5.89094e+07	2.61628e+06	5.07054e+10	1.49227e+07	7.88793e+07	0.99464	6.78491e+10	3.43711e+10	0.000256866
PMC_125	15871	0.99104	Glioblastoma - DMG - K27	['Glioblastoma - DMG - K27']	Brainstem	2.67427e+08	2.80493e+06	12010.6	197908	63486.6	2.0424e+06	9.48377e+06	1.08718e+07	2.07214e+07	264606	7.56539e+07	1324.27	0.0012376	2.59969e+10	7.02177e+10	2.09664e+09	4.35169e+07	2.21638e+10	1.07232e+09	1.46617e+07	2.06937e+10	6.78777e+07	7.26672e+07	0.99104	0.000222398	4.22118e+10	0.000203311
PMC_125	15871	0.99104	Glioblastoma - DMG - K27	['Glioblastoma - DMG - K27']	General	2.67427e+08	2.80493e+06	12010.6	197908	63486.6	2.0424e+06	9.48377e+06	1.08718e+07	2.07214e+07	264606	7.56539e+07	1324.27	0.0012376	2.59969e+10	7.02177e+10	2.09664e+09	4.35169e+07	2.21638e+10	1.07232e+09	1.46617e+07	2.06937e+10	6.78777e+07	7.26672e+07	0.99104	0.000222398	4.22118e+10	0.000203311
PMC_125	18529	0.990351	Glioblastoma - DMG - K27	['Glioblastoma - DMG - K27']	Brainstem	1.82019e+07	2.49019e+06	239.422	1.7245e+06	21675.1	2.2998e+06	6.56679e+07	27894.2	2.39394e+07	2.43678e+06	1.39582e+10	20627.1	0.00159239	9.31492e+09	3.08366e+07	1.60088e+08	1.76438e+08	1.12944e+10	2.53497e+07	56491	3.15016e+08	171998	7.35594e+09	0.990351	0.00160926	1.14656e+11	0.000674024
PMC_125	18529	0.990351	Glioblastoma - DMG - K27	['Glioblastoma - DMG - K27']	General	1.82019e+07	2.49019e+06	239.422	1.7245e+06	21675.1	2.2998e+06	6.56679e+07	27894.2	2.39394e+07	2.43678e+06	1.39582e+10	20627.1	0.00159239	9.31492e+09	3.08366e+07	1.60088e+08	1.76438e+08	1.12944e+10	2.53497e+07	56491	3.15016e+08	171998	7.35594e+09	0.990351	0.00160926	1.14656e+11	0.000674024
PMC_125	21089	0.991695	Glioblastoma - DMG - K27	['Glioblastoma - DMG - K27']	Brainstem	8.02599e+06	1.00625e+06	2083.82	294585	92876.9	24432.7	1.20357e+08	1.63548e+07	1.44555e+07	2.32553e+06	4.64269e+08	8289.23	0.00221595	0.000127497	1.44185e+11	3.03584e+09	5.18133e+08	9.87309e+09	1.14533e+09	3.79399e+06	5.91294e+09	1.70234e+07	1.39454e+08	0.991695	0.000838023	1.68423e+10	0.000364186
PMC_125	21089	0.991695	Glioblastoma - DMG - K27	['Glioblastoma - DMG - K27']	General	8.02599e+06	1.00625e+06	2083.82	294585	92876.9	24432.7	1.20357e+08	1.63548e+07	1.44555e+07	2.32553e+06	4.64269e+08	8289.23	0.00221595	0.000127497	1.44185e+11	3.03584e+09	5.18133e+08	9.87309e+09	1.14533e+09	3.79399e+06	5.91294e+09	1.70234e+07	1.39454e+08	0.991695	0.000838023	1.68423e+10	0.000364186
PMC_125	23938	0.987557	Glioblastoma - DMG - K27	['Glioblastoma - DMG - K27']	Brainstem	2.21762e+08	1.22267e+06	12280	105512	401838	58541.2	7.52476e+06	2.79945e+08	656451	5.62272e+06	7.31567e+08	171533	0.00249193	0.000173662	4.27955e+11	6.66785e+09	7.77321e+07	1.866e+11	3.16256e+08	4.33265e+06	1.16402e+11	2.17457e+08	9.4006e+07	0.987557	0.00104059	2.87869e+10	0.00060371
PMC_125	23938	0.987557	Glioblastoma - DMG - K27	['Glioblastoma - DMG - K27']	General	2.21762e+08	1.22267e+06	12280	105512	401838	58541.2	7.52476e+06	2.79945e+08	656451	5.62272e+06	7.31567e+08	171533	0.00249193	0.000173662	4.27955e+11	6.66785e+09	7.77321e+07	1.866e+11	3.16256e+08	4.33265e+06	1.16402e+11	2.17457e+08	9.4006e+07	0.987557	0.00104059	2.87869e+10	0.00060371
PMC_126	648	0.0168537	Glio-neuronal - LGG - RGNT	['Glioblastoma - DMG - K27']	Brainstem	6.81345e+09	0.00017923	0.000259108	6.92432e+09	2.93898e+09	8.53269e+09	0.000210202	8.30162e+09	0.00125593	0.000723468	0.000393512	1.81472e+10	0.00525102	9.98986e+08	0.000186167	0.000231782	0.000144699	0.0025198	0.00296924	4.11096e+08	1.66152e+11	7.13722e+08	0.0168537	0.00457057	0.000519748	0.000206975	0.0107876
PMC_126	648	0.0168537	Glio-neuronal - LGG - RGNT	['Glioblastoma - DMG - K27']	General	6.81345e+09	0.00017923	0.000259108	6.92432e+09	2.93898e+09	8.53269e+09	0.000210202	8.30162e+09	0.00125593	0.000723468	0.000393512	1.81472e+10	0.00525102	9.98986e+08	0.000186167	0.000231782	0.000144699	0.0025198	0.00296924	4.11096e+08	1.66152e+11	7.13722e+08	0.0168537	0.00457057	0.000519748	0.000206975	0.0107876
PMC_126	1863	0.761232	Glioblastoma - DMG - K27	['Glioblastoma - DMG - K27']	Brainstem	2.35e+08	109643	3.43665e+08	7.98318e+06	1.63439e+09	302934	2.43466e+08	2.153e+08	1.38033e+11	2.07651e+11	8.28888e+10	2.9112e+08	0.00321148	1.18621e+11	0.10501	3.07006e+09	1.22177e+09	4.04752e+10	4.06358e+11	7.78704e+07	4.56115e+10	6.50876e+07	1.98032e+11	0.761232	0.00712966	0.00183501	0.0203036
PMC_126	1863	0.761232	Glioblastoma - DMG - K27	['Glioblastoma - DMG - K27']	General	2.35e+08	109643	3.43665e+08	7.98318e+06	1.63439e+09	302934	2.43466e+08	2.153e+08	1.38033e+11	2.07651e+11	8.28888e+10	2.9112e+08	0.00321148	1.18621e+11	0.10501	3.07006e+09	1.22177e+09	4.04752e+10	4.06358e+11	7.78704e+07	4.56115e+10	6.50876e+07	1.98032e+11	0.761232	0.00712966	0.00183501	0.0203036
PMC_126	3195	0.985214	Glioblastoma - DMG - K27	['Glioblastoma - DMG - K27']	Brainstem	187673	1.34987e+07	79797.2	1.73389e+07	1193.12	1.72036e+06	5.50133e+07	1.08108e+07	4.54849e+08	5.92172e+07	4.12883e+09	34739.3	0.000947163	5.20062e+09	3.1734e+10	3.48277e+08	2.11001e+08	0.00108181	9.91717e+08	2.20219e+06	3.62918e+09	1.20237e+07	0.000640628	0.985214	0.00447226	0.000258284	0.00403326
PMC_126	3195	0.985214	Glioblastoma - DMG - K27	['Glioblastoma - DMG - K27']	General	187673	1.34987e+07	79797.2	1.73389e+07	1193.12	1.72036e+06	5.50133e+07	1.08108e+07	4.54849e+08	5.92172e+07	4.12883e+09	34739.3	0.000947163	5.20062e+09	3.1734e+10	3.48277e+08	2.11001e+08	0.00108181	9.91717e+08	2.20219e+06	3.62918e+09	1.20237e+07	0.000640628	0.985214	0.00447226	0.000258284	0.00403326
PMC_126	5115	0.987898	Glioblastoma - DMG - K27	['Glioblastoma - DMG - K27']	Brainstem	8.44942e+06	9.82099e+06	1.7123e+08	3.85529e+07	16469.9	4.10549e+06	5.03655e+09	661498	0.000142246	4.27366e+08	1.20994e+09	8085.15	0.000435912	1.55253e+10	2.07404e+11	1.75032e+07	8.04967e+06	1.91178e+11	3.96609e+07	2.58512e+06	7.54499e+09	3.55092e+07	5.0332e+10	0.987898	0.000730442	1.80371e+10	0.000474076
PMC_126	5115	0.987898	Glioblastoma - DMG - K27	['Glioblastoma - DMG - K27']	General	8.44942e+06	9.82099e+06	1.7123e+08	3.85529e+07	16469.9	4.10549e+06	5.03655e+09	661498	0.000142246	4.27366e+08	1.20994e+09	8085.15	0.000435912	1.55253e+10	2.07404e+11	1.75032e+07	8.04967e+06	1.91178e+11	3.96609e+07	2.58512e+06	7.54499e+09	3.55092e+07	5.0332e+10	0.987898	0.000730442	1.80371e+10	0.000474076
PMC_126	7118	0.975228	Glioblastoma - DMG - K27	['Glioblastoma - DMG - K27']	Brainstem	3.02403e+07	8.58785e+06	4.69747e+07	6.58029e+06	13464.9	9.61931e+06	1.10074e+09	3.11055e+06	3.25015e+10	1.65918e+08	1.82097e+09	10552.7	0.00245397	6.49072e+10	0.000243558	5.37722e+08	1.07892e+09	0.000178888	2.43426e+10	954339	5.09828e+11	7.23886e+07	0.000100112	0.975228	0.00900947	4.47145e+10	0.000406414
PMC_126	7118	0.975228	Glioblastoma - DMG - K27	['Glioblastoma - DMG - K27']	General	3.02403e+07	8.58785e+06	4.69747e+07	6.58029e+06	13464.9	9.61931e+06	1.10074e+09	3.11055e+06	3.25015e+10	1.65918e+08	1.82097e+09	10552.7	0.00245397	6.49072e+10	0.000243558	5.37722e+08	1.07892e+09	0.000178888	2.43426e+10	954339	5.09828e+11	7.23886e+07	0.000100112	0.975228	0.00900947	4.47145e+10	0.000406414
PMC_126	9499	0.987845	Glioblastoma - DMG - K27	['Glioblastoma - DMG - K27']	Brainstem	749240	5440.71	996545	48754.3	7826.56	2058.12	3.49948e+06	1.23622e+06	8.62521e+06	1.78585e+06	1.59468e+08	6148.99	0.00441351	6.20582e+08	0.000337216	2.02613e+07	1.37305e+07	1.73825e+09	1.92591e+08	1.41522e+08	6.08837e+09	2.42888e+06	1.96107e+09	0.987845	0.00168664	1.9149e+11	0.00031267
PMC_126	9499	0.987845	Glioblastoma - DMG - K27	['Glioblastoma - DMG - K27']	General	749240	5440.71	996545	48754.3	7826.56	2058.12	3.49948e+06	1.23622e+06	8.62521e+06	1.78585e+06	1.59468e+08	6148.99	0.00441351	6.20582e+08	0.000337216	2.02613e+07	1.37305e+07	1.73825e+09	1.92591e+08	1.41522e+08	6.08837e+09	2.42888e+06	1.96107e+09	0.987845	0.00168664	1.9149e+11	0.00031267
PMC_126	11972	0.986209	Glioblastoma - DMG - K27	['Glioblastoma - DMG - K27']	Brainstem	72771.7	3.72133e+06	285276	330243	82662	1.70481e+06	1.22156e+08	2.53499e+08	1.7456e+07	3.95054e+06	4.02594e+09	89955.5	0.00112038	0.00088419	0.000218479	1.95345e+10	2.18702e+08	1.09792e+11	3.40047e+09	5.6668e+07	1.84796e+11	1.239e+08	4.24433e+08	0.986209	0.00619668	1.86602e+11	0.000467822
PMC_126	11972	0.986209	Glioblastoma - DMG - K27	['Glioblastoma - DMG - K27']	General	72771.7	3.72133e+06	285276	330243	82662	1.70481e+06	1.22156e+08	2.53499e+08	1.7456e+07	3.95054e+06	4.02594e+09	89955.5	0.00112038	0.00088419	0.000218479	1.95345e+10	2.18702e+08	1.09792e+11	3.40047e+09	5.6668e+07	1.84796e+11	1.239e+08	4.24433e+08	0.986209	0.00619668	1.86602e+11	0.000467822
PMC_126	14347	0.990761	Glioblastoma - DMG - K27	['Glioblastoma - DMG - K27']	Brainstem	2.45292e+07	5054.79	423340	1.16867e+06	3276.3	1900.24	3.85505e+06	71553	7.42412e+07	5.88775e+06	1.33207e+08	211.016	0.00177874	1.3278e+09	8.98976e+10	1.66059e+08	836398	9.65912e+07	398627	1.44413e+08	3.7913e+09	4.25414e+06	5.30428e+07	0.990761	0.0014781	8.61214e+09	8.12831e+10
PMC_126	14347	0.990761	Glioblastoma - DMG - K27	['Glioblastoma - DMG - K27']	General	2.45292e+07	5054.79	423340	1.16867e+06	3276.3	1900.24	3.85505e+06	71553	7.42412e+07	5.88775e+06	1.33207e+08	211.016	0.00177874	1.3278e+09	8.98976e+10	1.66059e+08	836398	9.65912e+07	398627	1.44413e+08	3.7913e+09	4.25414e+06	5.30428e+07	0.990761	0.0014781	8.61214e+09	8.12831e+10
PMC_126	17199	0.995739	Glioblastoma - DMG - K27	['Glioblastoma - DMG - K27']	Brainstem	336124	1.15783e+06	28419.8	444472	3570.83	8938.5	1.11372e+08	4.6237e+07	2.09287e+07	1.04224e+07	1.2545e+10	254918	4.30869e+10	0.000286132	1.90552e+11	7.6807e+07	2.89908e+06	1.07009e+11	6.43011e+07	2.8083e+08	1.58703e+11	1.29223e+08	1.84933e+09	0.995739	0.000584248	2.14525e+09	0.000540094
PMC_126	17199	0.995739	Glioblastoma - DMG - K27	['Glioblastoma - DMG - K27']	General	336124	1.15783e+06	28419.8	444472	3570.83	8938.5	1.11372e+08	4.6237e+07	2.09287e+07	1.04224e+07	1.2545e+10	254918	4.30869e+10	0.000286132	1.90552e+11	7.6807e+07	2.89908e+06	1.07009e+11	6.43011e+07	2.8083e+08	1.58703e+11	1.29223e+08	1.84933e+09	0.995739	0.000584248	2.14525e+09	0.000540094
PMC_126	19791	0.996069	Glioblastoma - DMG - K27	['Glioblastoma - DMG - K27']	Brainstem	227669	1.2223e+07	16723.5	291166	236984	5945.19	1.01317e+08	2.95442e+08	1.80144e+07	947610	1.02592e+10	3640.18	3.57717e+11	0.000177915	1.65748e+10	7.12108e+07	3.27119e+06	1.7468e+11	1.00549e+09	1.43309e+08	1.49173e+11	1.42257e+09	2.57695e+08	0.996069	0.000621131	1.35873e+11	0.000651077
PMC_126	19791	0.996069	Glioblastoma - DMG - K27	['Glioblastoma - DMG - K27']	General	227669	1.2223e+07	16723.5	291166	236984	5945.19	1.01317e+08	2.95442e+08	1.80144e+07	947610	1.02592e+10	3640.18	3.57717e+11	0.000177915	1.65748e+10	7.12108e+07	3.27119e+06	1.7468e+11	1.00549e+09	1.43309e+08	1.49173e+11	1.42257e+09	2.57695e+08	0.996069	0.000621131	1.35873e+11	0.000651077
PMC_126	22635	0.996262	Glioblastoma - DMG - K27	['Glioblastoma - DMG - K27']	Brainstem	184994	1.3058e+07	1372.66	22718.8	174854	8484.54	892930	1.32461e+08	1.62655e+06	62066.6	1.1266e+10	455128	8.96327e+10	0.000145717	2.01167e+09	1.21852e+09	6.49194e+06	1.72441e+11	1.42081e+08	4.72079e+06	7.90167e+09	6.65854e+07	3.30728e+08	0.996262	0.001245	9.9202e+09	0.000594063
PMC_126	22635	0.996262	Glioblastoma - DMG - K27	['Glioblastoma - DMG - K27']	General	184994	1.3058e+07	1372.66	22718.8	174854	8484.54	892930	1.32461e+08	1.62655e+06	62066.6	1.1266e+10	455128	8.96327e+10	0.000145717	2.01167e+09	1.21852e+09	6.49194e+06	1.72441e+11	1.42081e+08	4.72079e+06	7.90167e+09	6.65854e+07	3.30728e+08	0.996262	0.001245	9.9202e+09	0.000594063
PMC_126	25379	0.994938	Glioblastoma - DMG - K27	['Glioblastoma - DMG - K27']	Brainstem	158717	1.26512e+07	1789.52	52419.5	292693	7047.71	1.37662e+07	2.86521e+08	1.82039e+07	594182	9.29701e+08	32068.4	3.24085e+10	0.000168824	9.28858e+09	4.06689e+08	2.77302e+06	1.32386e+10	1.0176e+09	1.04287e+08	5.43258e+10	1.24801e+08	2.27206e+08	0.994938	0.00112686	1.31731e+10	0.000717704
PMC_126	25379	0.994938	Glioblastoma - DMG - K27	['Glioblastoma - DMG - K27']	General	158717	1.26512e+07	1789.52	52419.5	292693	7047.71	1.37662e+07	2.86521e+08	1.82039e+07	594182	9.29701e+08	32068.4	3.24085e+10	0.000168824	9.28858e+09	4.06689e+08	2.77302e+06	1.32386e+10	1.0176e+09	1.04287e+08	5.43258e+10	1.24801e+08	2.27206e+08	0.994938	0.00112686	1.31731e+10	0.000717704
PMC_127	524	0.201575	Glioblastoma - GBM - MYCN	['Glioblastoma - GBM - G34', 'Glioblastoma - GBM - MES', 'Glioblastoma - GBM - MID', 'Glioblastoma - GBM - MYCN', 'Glioblastoma - GBM - RTK I', 'Glioblastoma - GBM - RTK II', 'Glioblastoma - GBM - RTK III']	Brainstem	1.00769e+09	9.83483e+07	4.45125e+06	1.41201e+09	2.375e+08	2.51514e+10	6.16089e+09	4.47021e+10	1.27869e+08	3.15984e+09	7.1149e+10	2.61555e+08	1.53582e+11	2.66604e+11	0.00486591	0.000101414	1.14315e+11	0.000379906	0.00527615	2.52048e+09	0.00155675	1.50082e+09	0.000426193	0.0324826	0.00161057	0.201575	0.0566858
PMC_127	524	0.201575	Glioblastoma - GBM - MYCN	['Glioblastoma - GBM - G34', 'Glioblastoma - GBM - MES', 'Glioblastoma - GBM - MID', 'Glioblastoma - GBM - MYCN', 'Glioblastoma - GBM - RTK I', 'Glioblastoma - GBM - RTK II', 'Glioblastoma - GBM - RTK III']	General	1.00769e+09	9.83483e+07	4.45125e+06	1.41201e+09	2.375e+08	2.51514e+10	6.16089e+09	4.47021e+10	1.27869e+08	3.15984e+09	7.1149e+10	2.61555e+08	1.53582e+11	2.66604e+11	0.00486591	0.000101414	1.14315e+11	0.000379906	0.00527615	2.52048e+09	0.00155675	1.50082e+09	0.000426193	0.0324826	0.00161057	0.201575	0.0566858
PMC_127	1770	0.726989	Embryonal - HGNET - BCOR	['Glioblastoma - GBM - G34', 'Glioblastoma - GBM - MES', 'Glioblastoma - GBM - MID', 'Glioblastoma - GBM - MYCN', 'Glioblastoma - GBM - RTK I', 'Glioblastoma - GBM - RTK II', 'Glioblastoma - GBM - RTK III']	Brainstem	2.43125e+08	3.49785e+08	378967	284193	1.65526e+10	1.0845e+09	1.59526e+09	4.40037e+09	3.2912e+07	0.000152207	0.000319213	9.42416e+08	0.000127039	0.000470154	0.726989	0.000186436	2.28161e+11	0.00211912	0.00143045	2.01331e+10	0.000539931	8.40176e+08	2.0153e+09	0.015151	0.000401573	0.00493101	0.00106311
PMC_127	1770	0.726989	Embryonal - HGNET - BCOR	['Glioblastoma - GBM - G34', 'Glioblastoma - GBM - MES', 'Glioblastoma - GBM - MID', 'Glioblastoma - GBM - MYCN', 'Glioblastoma - GBM - RTK I', 'Glioblastoma - GBM - RTK II', 'Glioblastoma - GBM - RTK III']	General	2.43125e+08	3.49785e+08	378967	284193	1.65526e+10	1.0845e+09	1.59526e+09	4.40037e+09	3.2912e+07	0.000152207	0.000319213	9.42416e+08	0.000127039	0.000470154	0.726989	0.000186436	2.28161e+11	0.00211912	0.00143045	2.01331e+10	0.000539931	8.40176e+08	2.0153e+09	0.015151	0.000401573	0.00493101	0.00106311
PMC_127	3197	0.728652	Embryonal - HGNET - BCOR	['Glioblastoma - GBM - G34', 'Glioblastoma - GBM - MES', 'Glioblastoma - GBM - MID', 'Glioblastoma - GBM - MYCN', 'Glioblastoma - GBM - RTK I', 'Glioblastoma - GBM - RTK II', 'Glioblastoma - GBM - RTK III']	Brainstem	1.55837e+09	5.05825e+07	496571	3.41402e+06	6.7914e+07	2.59477e+08	2.93236e+08	3.92332e+07	1.62883e+09	1.00972e+11	0.000105703	1.31838e+08	7.29067e+10	0.000203323	0.728652	1.38194e+11	6.36793e+09	0.00198096	0.000295739	1.00383e+10	0.00138918	3.16821e+10	5.12314e+09	0.027019	0.000538652	0.0227911	0.00131413
PMC_127	3197	0.728652	Embryonal - HGNET - BCOR	['Glioblastoma - GBM - G34', 'Glioblastoma - GBM - MES', 'Glioblastoma - GBM - MID', 'Glioblastoma - GBM - MYCN', 'Glioblastoma - GBM - RTK I', 'Glioblastoma - GBM - RTK II', 'Glioblastoma - GBM - RTK III']	General	1.55837e+09	5.05825e+07	496571	3.41402e+06	6.7914e+07	2.59477e+08	2.93236e+08	3.92332e+07	1.62883e+09	1.00972e+11	0.000105703	1.31838e+08	7.29067e+10	0.000203323	0.728652	1.38194e+11	6.36793e+09	0.00198096	0.000295739	1.00383e+10	0.00138918	3.16821e+10	5.12314e+09	0.027019	0.000538652	0.0227911	0.00131413
PMC_127	4994	0.0465774	Glioblastoma - DMG - K27	['Glioblastoma - GBM - G34', 'Glioblastoma - GBM - MES', 'Glioblastoma - GBM - MID', 'Glioblastoma - GBM - MYCN', 'Glioblastoma - GBM - RTK I', 'Glioblastoma - GBM - RTK II', 'Glioblastoma - GBM - RTK III']	Brainstem	3.63257e+08	1.55878e+07	40276.9	956688	1.45931e+09	1.67239e+06	1.55078e+10	1.69896e+09	6.74228e+07	3.95915e+09	8.94881e+09	2.31329e+08	8.94023e+10	0.00203898	0.0257625	4.69612e+09	4.42295e+09	0.000999692	6.36283e+09	3.01311e+07	0.000576751	9.31427e+09	8.02267e+07	0.0465774	0.000993744	0.0388817	0.000525066
PMC_127	4994	0.0465774	Glioblastoma - DMG - K27	['Glioblastoma - GBM - G34', 'Glioblastoma - GBM - MES', 'Glioblastoma - GBM - MID', 'Glioblastoma - GBM - MYCN', 'Glioblastoma - GBM - RTK I', 'Glioblastoma - GBM - RTK II', 'Glioblastoma - GBM - RTK III']	General	3.63257e+08	1.55878e+07	40276.9	956688	1.45931e+09	1.67239e+06	1.55078e+10	1.69896e+09	6.74228e+07	3.95915e+09	8.94881e+09	2.31329e+08	8.94023e+10	0.00203898	0.0257625	4.69612e+09	4.42295e+09	0.000999692	6.36283e+09	3.01311e+07	0.000576751	9.31427e+09	8.02267e+07	0.0465774	0.000993744	0.0388817	0.000525066
PMC_127	7022	0.698706	Glioblastoma - GBM - MYCN	['Glioblastoma - GBM - G34', 'Glioblastoma - GBM - MES', 'Glioblastoma - GBM - MID', 'Glioblastoma - GBM - MYCN', 'Glioblastoma - GBM - RTK I', 'Glioblastoma - GBM - RTK II', 'Glioblastoma - GBM - RTK III']	Brainstem	461166	1.40985e+09	60290.7	1.79668e+08	3.86846e+06	7.38104e+06	2.77409e+08	826878	4.16868e+07	2.6635e+09	6.05377e+09	5.38291e+08	1.12975e+11	0.000348819	0.00547746	1.58037e+10	8.56356e+09	0.0167995	9.32854e+10	0.000185682	0.0147949	0.00124443	6.27036e+09	0.00377475	0.000938998	0.698706	0.00138106
PMC_127	7022	0.698706	Glioblastoma - GBM - MYCN	['Glioblastoma - GBM - G34', 'Glioblastoma - GBM - MES', 'Glioblastoma - GBM - MID', 'Glioblastoma - GBM - MYCN', 'Glioblastoma - GBM - RTK I', 'Glioblastoma - GBM - RTK II', 'Glioblastoma - GBM - RTK III']	General	461166	1.40985e+09	60290.7	1.79668e+08	3.86846e+06	7.38104e+06	2.77409e+08	826878	4.16868e+07	2.6635e+09	6.05377e+09	5.38291e+08	1.12975e+11	0.000348819	0.00547746	1.58037e+10	8.56356e+09	0.0167995	9.32854e+10	0.000185682	0.0147949	0.00124443	6.27036e+09	0.00377475	0.000938998	0.698706	0.00138106
PMC_127	9313	0.0502485	Glioblastoma - GBM - MYCN	['Glioblastoma - GBM - G34', 'Glioblastoma - GBM - MES', 'Glioblastoma - GBM - MID', 'Glioblastoma - GBM - MYCN', 'Glioblastoma - GBM - RTK I', 'Glioblastoma - GBM - RTK II', 'Glioblastoma - GBM - RTK III']	Brainstem	204225	62109	68745.4	4.81375e+06	1.41416e+07	70.9993	9.05483e+06	1.23865e+08	9.58377e+06	6.15105e+08	2.16746e+10	751942	1.23034e+09	2.46359e+09	0.00192983	1.62249e+09	4.53345e+07	1.39106e+09	2.68034e+08	9.37578e+08	0.000115755	1.13256e+10	1.99858e+08	0.00426194	5.04506e+10	0.0502485	0.00101636
PMC_127	9313	0.0502485	Glioblastoma - GBM - MYCN	['Glioblastoma - GBM - G34', 'Glioblastoma - GBM - MES', 'Glioblastoma - GBM - MID', 'Glioblastoma - GBM - MYCN', 'Glioblastoma - GBM - RTK I', 'Glioblastoma - GBM - RTK II', 'Glioblastoma - GBM - RTK III']	General	204225	62109	68745.4	4.81375e+06	1.41416e+07	70.9993	9.05483e+06	1.23865e+08	9.58377e+06	6.15105e+08	2.16746e+10	751942	1.23034e+09	2.46359e+09	0.00192983	1.62249e+09	4.53345e+07	1.39106e+09	2.68034e+08	9.37578e+08	0.000115755	1.13256e+10	1.99858e+08	0.00426194	5.04506e+10	0.0502485	0.00101636
PMC_127	11894	0.093461	Glioblastoma - GBM - MYCN	['Glioblastoma - GBM - G34', 'Glioblastoma - GBM - MES', 'Glioblastoma - GBM - MID', 'Glioblastoma - GBM - MYCN', 'Glioblastoma - GBM - RTK I', 'Glioblastoma - GBM - RTK II', 'Glioblastoma - GBM - RTK III']	Brainstem	37370.9	84661.4	1.32578e+06	1.52944e+08	7.94917e+06	1806.62	2.50673e+08	3.475e+08	1.69861e+08	1.90061e+10	0.000135489	3.02034e+06	1.10335e+10	4.73661e+11	0.00725077	1.7179e+10	4.32596e+08	6.79075e+10	1.30336e+09	2.5588e+10	0.000422727	5.36255e+09	1.3264e+09	0.00839422	9.90181e+09	0.093461	0.000918155
PMC_127	11894	0.093461	Glioblastoma - GBM - MYCN	['Glioblastoma - GBM - G34', 'Glioblastoma - GBM - MES', 'Glioblastoma - GBM - MID', 'Glioblastoma - GBM - MYCN', 'Glioblastoma - GBM - RTK I', 'Glioblastoma - GBM - RTK II', 'Glioblastoma - GBM - RTK III']	General	37370.9	84661.4	1.32578e+06	1.52944e+08	7.94917e+06	1806.62	2.50673e+08	3.475e+08	1.69861e+08	1.90061e+10	0.000135489	3.02034e+06	1.10335e+10	4.73661e+11	0.00725077	1.7179e+10	4.32596e+08	6.79075e+10	1.30336e+09	2.5588e+10	0.000422727	5.36255e+09	1.3264e+09	0.00839422	9.90181e+09	0.093461	0.000918155
PMC_127	14177	0.106724	Glioblastoma - GBM - MYCN	['Glioblastoma - GBM - G34', 'Glioblastoma - GBM - MES', 'Glioblastoma - GBM - MID', 'Glioblastoma - GBM - MYCN', 'Glioblastoma - GBM - RTK I', 'Glioblastoma - GBM - RTK II', 'Glioblastoma - GBM - RTK III']	Brainstem	933.957	7875.98	71391.8	1.74218e+07	498263	692.447	2.62691e+08	4.23981e+08	1.48591e+09	1.57034e+09	9.63197e+09	1.97389e+06	5.41809e+08	7.24102e+09	0.000265566	2.93715e+07	7.80772e+07	2.15873e+08	2.45072e+09	4.90275e+08	4.96972e+10	1.92501e+08	1.31562e+10	0.0775682	0.000355801	0.106724	0.0144859
PMC_127	14177	0.106724	Glioblastoma - GBM - MYCN	['Glioblastoma - GBM - G34', 'Glioblastoma - GBM - MES', 'Glioblastoma - GBM - MID', 'Glioblastoma - GBM - MYCN', 'Glioblastoma - GBM - RTK I', 'Glioblastoma - GBM - RTK II', 'Glioblastoma - GBM - RTK III']	General	933.957	7875.98	71391.8	1.74218e+07	498263	692.447	2.62691e+08	4.23981e+08	1.48591e+09	1.57034e+09	9.63197e+09	1.97389e+06	5.41809e+08	7.24102e+09	0.000265566	2.93715e+07	7.80772e+07	2.15873e+08	2.45072e+09	4.90275e+08	4.96972e+10	1.92501e+08	1.31562e+10	0.0775682	0.000355801	0.106724	0.0144859
PMC_127	16762	0.0409309	Glioblastoma - GBM - MYCN	['Glioblastoma - GBM - G34', 'Glioblastoma - GBM - MES', 'Glioblastoma - GBM - MID', 'Glioblastoma - GBM - MYCN', 'Glioblastoma - GBM - RTK I', 'Glioblastoma - GBM - RTK II', 'Glioblastoma - GBM - RTK III']	Brainstem	4251.31	4620.73	7508.55	4.06463e+06	1.28633e+06	340.379	2.82827e+06	2.89033e+06	3.65591e+08	1.25533e+08	4.89837e+09	1.14597e+06	6.95708e+07	3.72384e+09	0.000151689	7.79867e+08	2.03262e+08	3.9974e+09	6.73271e+08	1.14486e+09	2.43884e+10	2.62613e+09	6.48207e+06	0.00378165	6.55413e+10	0.0409309	0.00141693
PMC_127	16762	0.0409309	Glioblastoma - GBM - MYCN	['Glioblastoma - GBM - G34', 'Glioblastoma - GBM - MES', 'Glioblastoma - GBM - MID', 'Glioblastoma - GBM - MYCN', 'Glioblastoma - GBM - RTK I', 'Glioblastoma - GBM - RTK II', 'Glioblastoma - GBM - RTK III']	General	4251.31	4620.73	7508.55	4.06463e+06	1.28633e+06	340.379	2.82827e+06	2.89033e+06	3.65591e+08	1.25533e+08	4.89837e+09	1.14597e+06	6.95708e+07	3.72384e+09	0.000151689	7.79867e+08	2.03262e+08	3.9974e+09	6.73271e+08	1.14486e+09	2.43884e+10	2.62613e+09	6.48207e+06	0.00378165	6.55413e+10	0.0409309	0.00141693
PMC_127	19357	0.709049	Glioblastoma - GBM - MYCN	['Glioblastoma - GBM - G34', 'Glioblastoma - GBM - MES', 'Glioblastoma - GBM - MID', 'Glioblastoma - GBM - MYCN', 'Glioblastoma - GBM - RTK I', 'Glioblastoma - GBM - RTK II', 'Glioblastoma - GBM - RTK III']	Brainstem	182936	1.5447e+07	21032.4	1.54634e+06	3737.52	148491	8.43279e+06	887560	1.67137e+08	2.68476e+08	1.08021e+11	1.38482e+06	5.08794e+09	3.34501e+10	0.00132611	6.06745e+08	2.42752e+10	0.00755206	2.83759e+10	1.06867e+09	0.00158505	8.36381e+09	2.96485e+09	0.0401727	0.00178349	0.709049	0.00198786
PMC_127	19357	0.709049	Glioblastoma - GBM - MYCN	['Glioblastoma - GBM - G34', 'Glioblastoma - GBM - MES', 'Glioblastoma - GBM - MID', 'Glioblastoma - GBM - MYCN', 'Glioblastoma - GBM - RTK I', 'Glioblastoma - GBM - RTK II', 'Glioblastoma - GBM - RTK III']	General	182936	1.5447e+07	21032.4	1.54634e+06	3737.52	148491	8.43279e+06	887560	1.67137e+08	2.68476e+08	1.08021e+11	1.38482e+06	5.08794e+09	3.34501e+10	0.00132611	6.06745e+08	2.42752e+10	0.00755206	2.83759e+10	1.06867e+09	0.00158505	8.36381e+09	2.96485e+09	0.0401727	0.00178349	0.709049	0.00198786
PMC_127	22195	0.846734	Glioblastoma - GBM - MYCN	['Glioblastoma - GBM - G34', 'Glioblastoma - GBM - MES', 'Glioblastoma - GBM - MID', 'Glioblastoma - GBM - MYCN', 'Glioblastoma - GBM - RTK I', 'Glioblastoma - GBM - RTK II', 'Glioblastoma - GBM - RTK III']	Brainstem	6640.51	508924	922.706	236242	437.409	2790.32	826143	111378	4.73617e+06	2.19335e+09	1.47264e+11	1.95022e+06	2.29283e+09	1.93549e+10	0.00218998	2.91562e+08	1.16168e+09	0.00300087	6.8277e+07	1.3841e+10	0.0016568	8.49013e+09	6.87188e+08	0.0194724	0.000892184	0.846734	0.000382173
PMC_127	22195	0.846734	Glioblastoma - GBM - MYCN	['Glioblastoma - GBM - G34', 'Glioblastoma - GBM - MES', 'Glioblastoma - GBM - MID', 'Glioblastoma - GBM - MYCN', 'Glioblastoma - GBM - RTK I', 'Glioblastoma - GBM - RTK II', 'Glioblastoma - GBM - RTK III']	General	6640.51	508924	922.706	236242	437.409	2790.32	826143	111378	4.73617e+06	2.19335e+09	1.47264e+11	1.95022e+06	2.29283e+09	1.93549e+10	0.00218998	2.91562e+08	1.16168e+09	0.00300087	6.8277e+07	1.3841e+10	0.0016568	8.49013e+09	6.87188e+08	0.0194724	0.000892184	0.846734	0.000382173
PMC_127	25335	0.590431	Glioblastoma - GBM - MYCN	['Glioblastoma - GBM - G34', 'Glioblastoma - GBM - MES', 'Glioblastoma - GBM - MID', 'Glioblastoma - GBM - MYCN', 'Glioblastoma - GBM - RTK I', 'Glioblastoma - GBM - RTK II', 'Glioblastoma - GBM - RTK III']	Brainstem	322262	2.11381e+06	457.309	8028.62	75.4937	1234.69	2.64023e+06	1.64439e+06	2.69168e+06	1.92153e+08	2.8611e+09	14565.3	1.74657e+08	1.06057e+11	0.00169617	1.2003e+09	3.93598e+07	0.000419689	1.48844e+08	2.48992e+10	0.000455886	4.54081e+09	7.454e+06	0.00774998	0.00121424	0.590431	0.000305591
PMC_127	25335	0.590431	Glioblastoma - GBM - MYCN	['Glioblastoma - GBM - G34', 'Glioblastoma - GBM - MES', 'Glioblastoma - GBM - MID', 'Glioblastoma - GBM - MYCN', 'Glioblastoma - GBM - RTK I', 'Glioblastoma - GBM - RTK II', 'Glioblastoma - GBM - RTK III']	General	322262	2.11381e+06	457.309	8028.62	75.4937	1234.69	2.64023e+06	1.64439e+06	2.69168e+06	1.92153e+08	2.8611e+09	14565.3	1.74657e+08	1.06057e+11	0.00169617	1.2003e+09	3.93598e+07	0.000419689	1.48844e+08	2.48992e+10	0.000455886	4.54081e+09	7.454e+06	0.00774998	0.00121424	0.590431	0.000305591
PMC_128	586	0.327299	Glioblastoma - GBM - MID	['Glioblastoma - DMG - K27']	Brainstem	5.92106e+08	2.57626e+08	2.60951e+09	7.22277e+08	1.79332e+07	84567.4	4.11935e+08	1.55741e+08	1.61071e+09	4.88755e+11	0.00044759	6.1955e+06	0.00614333	0.00345689	0.000222298	6.92758e+10	3.16798e+09	0.00486384	4.39992e+09	7.31556e+08	1.35529e+11	4.35162e+08	3.71838e+09	0.0261907	0.327299	0.0020458	0.000794503
PMC_128	586	0.327299	Glioblastoma - GBM - MID	['Glioblastoma - DMG - K27']	General	5.92106e+08	2.57626e+08	2.60951e+09	7.22277e+08	1.79332e+07	84567.4	4.11935e+08	1.55741e+08	1.61071e+09	4.88755e+11	0.00044759	6.1955e+06	0.00614333	0.00345689	0.000222298	6.92758e+10	3.16798e+09	0.00486384	4.39992e+09	7.31556e+08	1.35529e+11	4.35162e+08	3.71838e+09	0.0261907	0.327299	0.0020458	0.000794503
PMC_128	1863	0.843435	Glioblastoma - DMG - K27	['Glioblastoma - DMG - K27']	Brainstem	1.52968e+10	1.81727e+09	30827.1	435441	1.25592e+07	4.68397e+06	4.26055e+07	5.9256e+08	7.16755e+06	2.80498e+08	7.69871e+09	2.04141e+06	0.00193559	0.037757	4.53331e+10	4.64221e+10	5.63953e+08	0.000270996	9.34452e+10	1.5751e+09	0.000499375	1.36062e+09	4.233e+08	0.843435	0.0132743	0.000191113	0.000367983
PMC_128	1863	0.843435	Glioblastoma - DMG - K27	['Glioblastoma - DMG - K27']	General	1.52968e+10	1.81727e+09	30827.1	435441	1.25592e+07	4.68397e+06	4.26055e+07	5.9256e+08	7.16755e+06	2.80498e+08	7.69871e+09	2.04141e+06	0.00193559	0.037757	4.53331e+10	4.64221e+10	5.63953e+08	0.000270996	9.34452e+10	1.5751e+09	0.000499375	1.36062e+09	4.233e+08	0.843435	0.0132743	0.000191113	0.000367983
PMC_128	3186	0.96447	Glioblastoma - DMG - K27	['Glioblastoma - DMG - K27']	Brainstem	3.22487e+06	2.52108e+08	7563.56	7.18107e+06	329107	1.85067e+07	1.58209e+09	2.2633e+08	4.40516e+08	1.58498e+10	7.46658e+09	4.13586e+07	0.0119225	0.000376655	1.6078e+10	1.55304e+10	1.42506e+09	5.20366e+11	7.17084e+09	508930	5.91911e+10	35077.2	0.000144261	0.96447	0.00695105	4.45619e+10	0.00174936
PMC_128	3186	0.96447	Glioblastoma - DMG - K27	['Glioblastoma - DMG - K27']	General	3.22487e+06	2.52108e+08	7563.56	7.18107e+06	329107	1.85067e+07	1.58209e+09	2.2633e+08	4.40516e+08	1.58498e+10	7.46658e+09	4.13586e+07	0.0119225	0.000376655	1.6078e+10	1.55304e+10	1.42506e+09	5.20366e+11	7.17084e+09	508930	5.91911e+10	35077.2	0.000144261	0.96447	0.00695105	4.45619e+10	0.00174936
PMC_128	4929	0.984116	Glioblastoma - DMG - K27	['Glioblastoma - DMG - K27']	Brainstem	1.09924e+06	79868.5	473152	2.97918e+06	5.46071	1.44826e+06	1.63322e+06	131895	5.85186e+07	7.3706e+08	3.38204e+08	24420.5	0.000749679	6.58584e+09	2.83999e+10	6.68249e+07	2.87304e+06	2.11274e+10	1.18171e+09	33222.7	2.90258e+10	1.96686e+06	0.000108397	0.984116	0.0119478	0.000123939	0.000276181
PMC_128	4929	0.984116	Glioblastoma - DMG - K27	['Glioblastoma - DMG - K27']	General	1.09924e+06	79868.5	473152	2.97918e+06	5.46071	1.44826e+06	1.63322e+06	131895	5.85186e+07	7.3706e+08	3.38204e+08	24420.5	0.000749679	6.58584e+09	2.83999e+10	6.68249e+07	2.87304e+06	2.11274e+10	1.18171e+09	33222.7	2.90258e+10	1.96686e+06	0.000108397	0.984116	0.0119478	0.000123939	0.000276181
PMC_128	6840	0.994248	Glioblastoma - DMG - K27	['Glioblastoma - DMG - K27']	Brainstem	126394	42048	12.1378	52083.8	7.38409	5493.68	2.67903e+08	2.28011e+06	3.57735e+06	4.08027e+08	7.48674e+09	172295	0.000705555	2.53799e+10	4.27448e+08	1.13491e+08	1.56833e+07	3.76167e+09	6.23045e+07	2369.36	1.0433e+11	7347.23	3.22529e+10	0.994248	0.00212793	3.42498e+11	0.00124191
PMC_128	6840	0.994248	Glioblastoma - DMG - K27	['Glioblastoma - DMG - K27']	General	126394	42048	12.1378	52083.8	7.38409	5493.68	2.67903e+08	2.28011e+06	3.57735e+06	4.08027e+08	7.48674e+09	172295	0.000705555	2.53799e+10	4.27448e+08	1.13491e+08	1.56833e+07	3.76167e+09	6.23045e+07	2369.36	1.0433e+11	7347.23	3.22529e+10	0.994248	0.00212793	3.42498e+11	0.00124191
PMC_128	9043	0.995686	Glioblastoma - DMG - K27	['Glioblastoma - DMG - K27']	Brainstem	4874.6	159669	0.0262147	132533	1055.12	6102.86	6.12865e+06	96056.4	68059.6	1.42488e+07	3.37045e+09	62580.2	0.000384403	1.05444e+10	2.44766e+07	1.01067e+09	1.20992e+08	2.51628e+09	9.47571e+07	656.256	4.73836e+09	21038.3	1.43174e+11	0.995686	0.00167597	2.31826e+11	0.00132088
PMC_128	9043	0.995686	Glioblastoma - DMG - K27	['Glioblastoma - DMG - K27']	General	4874.6	159669	0.0262147	132533	1055.12	6102.86	6.12865e+06	96056.4	68059.6	1.42488e+07	3.37045e+09	62580.2	0.000384403	1.05444e+10	2.44766e+07	1.01067e+09	1.20992e+08	2.51628e+09	9.47571e+07	656.256	4.73836e+09	21038.3	1.43174e+11	0.995686	0.00167597	2.31826e+11	0.00132088
PMC_128	11339	0.996629	Glioblastoma - DMG - K27	['Glioblastoma - DMG - K27']	Brainstem	11334.4	485.079	25.399	8769.11	38.5042	3901.09	2.34867e+07	1.54218e+06	509643	2.4254e+06	2.39317e+09	45761.6	0.000300799	3.15421e+07	1.02061e+08	3.36684e+06	4.92671e+06	3.42534e+08	1.77997e+08	2142.52	1.05712e+10	705.997	1.49089e+11	0.996629	0.000878703	1.24259e+11	0.00170529
PMC_128	11339	0.996629	Glioblastoma - DMG - K27	['Glioblastoma - DMG - K27']	General	11334.4	485.079	25.399	8769.11	38.5042	3901.09	2.34867e+07	1.54218e+06	509643	2.4254e+06	2.39317e+09	45761.6	0.000300799	3.15421e+07	1.02061e+08	3.36684e+06	4.92671e+06	3.42534e+08	1.77997e+08	2142.52	1.05712e+10	705.997	1.49089e+11	0.996629	0.000878703	1.24259e+11	0.00170529
PMC_128	13506	0.99816	Glioblastoma - DMG - K27	['Glioblastoma - DMG - K27']	Brainstem	11582.2	5732.37	42.1413	14590.3	0.284983	3850	2.57463e+07	1.22668e+06	97491.1	758706	2.43135e+10	42795	0.000260869	3.78306e+08	4.96467e+06	1.94698e+07	313573	1.96734e+09	4.57078e+07	1023.63	6.03038e+08	569.397	1.35564e+11	0.99816	0.000418421	6.39724e+08	0.000773397
PMC_128	13506	0.99816	Glioblastoma - DMG - K27	['Glioblastoma - DMG - K27']	General	11582.2	5732.37	42.1413	14590.3	0.284983	3850	2.57463e+07	1.22668e+06	97491.1	758706	2.43135e+10	42795	0.000260869	3.78306e+08	4.96467e+06	1.94698e+07	313573	1.96734e+09	4.57078e+07	1023.63	6.03038e+08	569.397	1.35564e+11	0.99816	0.000418421	6.39724e+08	0.000773397
PMC_128	15941	0.998411	Glioblastoma - DMG - K27	['Glioblastoma - DMG - K27']	Brainstem	1046.99	3743.58	20.0789	6170.95	116.076	3000.63	1.1076e+07	68909.2	48656.2	565156	2.29261e+10	372120	0.000237498	2.8654e+08	4.14555e+06	1.71351e+08	2.58015e+07	2.21558e+09	3.74607e+06	84.4243	4.40472e+07	515.438	6.53931e+09	0.998411	0.000498834	5.01853e+09	0.000515576
PMC_128	15941	0.998411	Glioblastoma - DMG - K27	['Glioblastoma - DMG - K27']	General	1046.99	3743.58	20.0789	6170.95	116.076	3000.63	1.1076e+07	68909.2	48656.2	565156	2.29261e+10	372120	0.000237498	2.8654e+08	4.14555e+06	1.71351e+08	2.58015e+07	2.21558e+09	3.74607e+06	84.4243	4.40472e+07	515.438	6.53931e+09	0.998411	0.000498834	5.01853e+09	0.000515576
PMC_128	18223	0.997885	Glioblastoma - DMG - K27	['Glioblastoma - DMG - K27']	Brainstem	1348.85	40730.4	29.5	7351.39	174.785	36419	1.41959e+06	77132.3	59678.5	740222	1.70824e+10	236952	0.000350473	3.75312e+06	7.0611e+06	2.42614e+08	3.84552e+06	2.16404e+08	5.99432e+06	138.446	4.78706e+08	475.84	6.46935e+09	0.997885	0.000755819	5.70112e+09	0.000581842
PMC_128	18223	0.997885	Glioblastoma - DMG - K27	['Glioblastoma - DMG - K27']	General	1348.85	40730.4	29.5	7351.39	174.785	36419	1.41959e+06	77132.3	59678.5	740222	1.70824e+10	236952	0.000350473	3.75312e+06	7.0611e+06	2.42614e+08	3.84552e+06	2.16404e+08	5.99432e+06	138.446	4.78706e+08	475.84	6.46935e+09	0.997885	0.000755819	5.70112e+09	0.000581842
PMC_128	21049	0.99813	Glioblastoma - DMG - K27	['Glioblastoma - DMG - K27']	Brainstem	974.733	3913.61	2.12206	7585.82	136.068	35776.5	1.10687e+07	72453.1	47358.6	408882	1.7911e+09	31522.9	0.000294919	2.68107e+08	5.30968e+06	1.83931e+07	3.70138e+06	2.08567e+09	5.20584e+06	90.5055	5.93051e+08	670.64	9.66371e+09	0.99813	0.000526596	7.91305e+09	0.000627404
PMC_128	21049	0.99813	Glioblastoma - DMG - K27	['Glioblastoma - DMG - K27']	General	974.733	3913.61	2.12206	7585.82	136.068	35776.5	1.10687e+07	72453.1	47358.6	408882	1.7911e+09	31522.9	0.000294919	2.68107e+08	5.30968e+06	1.83931e+07	3.70138e+06	2.08567e+09	5.20584e+06	90.5055	5.93051e+08	670.64	9.66371e+09	0.99813	0.000526596	7.91305e+09	0.000627404
PMC_128	23768	0.998126	Glioblastoma - DMG - K27	['Glioblastoma - DMG - K27']	Brainstem	662.334	23091	16.464	7863.63	7.99749	2499.49	1.19981e+07	400815	48766.1	2.06236e+06	1.24641e+09	254023	0.000165164	4.04265e+08	5.55999e+06	1.941e+08	3.64051e+07	2.19683e+08	4.75967e+06	2207.27	5.93152e+08	973.299	5.81434e+09	0.998126	0.000630292	1.04596e+11	0.000435673
PMC_128	23768	0.998126	Glioblastoma - DMG - K27	['Glioblastoma - DMG - K27']	General	662.334	23091	16.464	7863.63	7.99749	2499.49	1.19981e+07	400815	48766.1	2.06236e+06	1.24641e+09	254023	0.000165164	4.04265e+08	5.55999e+06	1.941e+08	3.64051e+07	2.19683e+08	4.75967e+06	2207.27	5.93152e+08	973.299	5.81434e+09	0.998126	0.000630292	1.04596e+11	0.000435673
PMC_129	588	0.708191	Glioblastoma - DMG - K27	['Glioblastoma - DMG - K27']	Brainstem	4.36694e+09	1.33947e+11	4.64153e+09	5.4333e+09	3.06055e+08	0.000214106	4.65229e+09	6.91917e+09	0.000147566	3.18663e+08	3.61514e+10	7.19876e+07	0.00127011	0.000759649	2.64109e+11	0.00485536	0.000579816	5.3616e+10	6.40049e+10	3.49582e+09	2.19035e+10	8.6967e+08	0.00259469	0.708191	0.00351164	0.00416269	0.0205457
PMC_129	588	0.708191	Glioblastoma - DMG - K27	['Glioblastoma - DMG - K27']	General	4.36694e+09	1.33947e+11	4.64153e+09	5.4333e+09	3.06055e+08	0.000214106	4.65229e+09	6.91917e+09	0.000147566	3.18663e+08	3.61514e+10	7.19876e+07	0.00127011	0.000759649	2.64109e+11	0.00485536	0.000579816	5.3616e+10	6.40049e+10	3.49582e+09	2.19035e+10	8.6967e+08	0.00259469	0.708191	0.00351164	0.00416269	0.0205457
PMC_129	1676	0.893328	Glioblastoma - DMG - K27	['Glioblastoma - DMG - K27']	Brainstem	8.67227e+08	1.87547e+09	7.60273e+09	5.93668e+08	1.47376e+08	5.65538e+09	5.11216e+09	1.42761e+09	0.000193651	3.00269e+08	8.78725e+09	1.92643e+08	0.00010349	0.000247997	1.03396e+11	0.000500725	9.24653e+09	1.16409e+09	1.30854e+11	4.14975e+08	6.97834e+08	6.62234e+07	0.000341368	0.893328	0.00274539	0.00175689	0.0150367
PMC_129	1676	0.893328	Glioblastoma - DMG - K27	['Glioblastoma - DMG - K27']	General	8.67227e+08	1.87547e+09	7.60273e+09	5.93668e+08	1.47376e+08	5.65538e+09	5.11216e+09	1.42761e+09	0.000193651	3.00269e+08	8.78725e+09	1.92643e+08	0.00010349	0.000247997	1.03396e+11	0.000500725	9.24653e+09	1.16409e+09	1.30854e+11	4.14975e+08	6.97834e+08	6.62234e+07	0.000341368	0.893328	0.00274539	0.00175689	0.0150367
PMC_129	2874	0.919744	Glioblastoma - DMG - K27	['Glioblastoma - DMG - K27']	Brainstem	1.00408e+09	1.52428e+09	3.15349e+10	8.10372e+06	1.49921e+09	2.18909e+08	7.44705e+08	5.10992e+09	3.68168e+10	1.57486e+09	1.49809e+11	1.79904e+08	0.000105002	0.000257731	1.63679e+11	0.000257848	8.88762e+08	9.76228e+08	2.09934e+08	2.09983e+09	6.43746e+06	3.28854e+07	8.30453e+10	0.919744	0.00342665	0.000185461	0.0113242
PMC_129	2874	0.919744	Glioblastoma - DMG - K27	['Glioblastoma - DMG - K27']	General	1.00408e+09	1.52428e+09	3.15349e+10	8.10372e+06	1.49921e+09	2.18909e+08	7.44705e+08	5.10992e+09	3.68168e+10	1.57486e+09	1.49809e+11	1.79904e+08	0.000105002	0.000257731	1.63679e+11	0.000257848	8.88762e+08	9.76228e+08	2.09934e+08	2.09983e+09	6.43746e+06	3.28854e+07	8.30453e+10	0.919744	0.00342665	0.000185461	0.0113242
PMC_129	4443	0.91563	Glioblastoma - DMG - K27	['Glioblastoma - DMG - K27']	Brainstem	7.91567e+08	1.07312e+08	2.66547e+08	1.21444e+08	3.02574e+08	1.66868e+06	5.3572e+08	2.30984e+09	3.34516e+10	9.13675e+08	3.72158e+10	5.43568e+08	0.000122267	3.88849e+10	1.22084e+10	0.000113544	1.86701e+09	1.34162e+09	8.24985e+07	4.2455e+07	2.67688e+07	54093.3	8.60867e+10	0.91563	0.00155446	4.81039e+09	0.0162443
PMC_129	4443	0.91563	Glioblastoma - DMG - K27	['Glioblastoma - DMG - K27']	General	7.91567e+08	1.07312e+08	2.66547e+08	1.21444e+08	3.02574e+08	1.66868e+06	5.3572e+08	2.30984e+09	3.34516e+10	9.13675e+08	3.72158e+10	5.43568e+08	0.000122267	3.88849e+10	1.22084e+10	0.000113544	1.86701e+09	1.34162e+09	8.24985e+07	4.2455e+07	2.67688e+07	54093.3	8.60867e+10	0.91563	0.00155446	4.81039e+09	0.0162443
PMC_129	6089	0.00480702	Glioblastoma - GBM - MID	['Glioblastoma - DMG - K27']	Brainstem	0.000242219	2.04425e+07	0.000112734	1.56171e+09	3.13611e+07	1.25876e+11	9.36648e+10	1.52676e+11	0.000156549	5.97803e+08	2.43624e+09	1.09103e+08	4.49257e+10	0.000109873	9.04738e+08	5.7262e+10	1.75608e+09	3.84582e+07	2.24439e+08	2.67162e+11	65553.8	512439	5.60836e+07	0.000322568	0.00480702	1.01662e+09	0.000297012
PMC_129	6089	0.00480702	Glioblastoma - GBM - MID	['Glioblastoma - DMG - K27']	General	0.000242219	2.04425e+07	0.000112734	1.56171e+09	3.13611e+07	1.25876e+11	9.36648e+10	1.52676e+11	0.000156549	5.97803e+08	2.43624e+09	1.09103e+08	4.49257e+10	0.000109873	9.04738e+08	5.7262e+10	1.75608e+09	3.84582e+07	2.24439e+08	2.67162e+11	65553.8	512439	5.60836e+07	0.000322568	0.00480702	1.01662e+09	0.000297012
PMC_129	8067	0.973181	Glioblastoma - DMG - K27	['Glioblastoma - DMG - K27']	Brainstem	4.25135e+07	1.39054e+06	4.66045e+08	1.68449e+07	4.42228e+06	9296.32	6.07834e+07	2.00332e+08	2.60425e+09	1.8058e+08	3.50987e+07	1.43575e+06	5.41692e+09	2.42323e+08	5.9369e+08	9.79857e+07	7.07832e+06	5.28541e+06	2.42342e+07	4.02079e+06	1.06933e+08	2.17191e+06	7.97012e+10	0.973181	0.000200296	5.74755e+10	0.0158922
PMC_129	8067	0.973181	Glioblastoma - DMG - K27	['Glioblastoma - DMG - K27']	General	4.25135e+07	1.39054e+06	4.66045e+08	1.68449e+07	4.42228e+06	9296.32	6.07834e+07	2.00332e+08	2.60425e+09	1.8058e+08	3.50987e+07	1.43575e+06	5.41692e+09	2.42323e+08	5.9369e+08	9.79857e+07	7.07832e+06	5.28541e+06	2.42342e+07	4.02079e+06	1.06933e+08	2.17191e+06	7.97012e+10	0.973181	0.000200296	5.74755e+10	0.0158922
PMC_129	8225	0.976527	Glioblastoma - DMG - K27	['Glioblastoma - DMG - K27']	Brainstem	4.31509e+06	1.51418e+06	4.10132e+06	1.30141e+07	3.85916e+06	91188	4.57301e+08	1.76817e+08	1.77973e+10	1.41677e+08	2.63966e+08	1.06952e+06	6.58188e+10	1.9023e+08	5.67585e+08	8.30465e+08	6.62875e+06	5.45211e+06	2.1194e+08	3.29584e+07	1.04865e+08	159951	8.69787e+09	0.976527	0.000189704	4.27298e+10	0.0143166
PMC_129	8225	0.976527	Glioblastoma - DMG - K27	['Glioblastoma - DMG - K27']	General	4.31509e+06	1.51418e+06	4.10132e+06	1.30141e+07	3.85916e+06	91188	4.57301e+08	1.76817e+08	1.77973e+10	1.41677e+08	2.63966e+08	1.06952e+06	6.58188e+10	1.9023e+08	5.67585e+08	8.30465e+08	6.62875e+06	5.45211e+06	2.1194e+08	3.29584e+07	1.04865e+08	159951	8.69787e+09	0.976527	0.000189704	4.27298e+10	0.0143166
PMC_129	8225	0.976527	Glioblastoma - DMG - K27	['Glioblastoma - DMG - K27']	Brainstem	4.31509e+06	1.51418e+06	4.10132e+06	1.30141e+07	3.85916e+06	91188	4.57301e+08	1.76817e+08	1.77973e+10	1.41677e+08	2.63966e+08	1.06952e+06	6.58188e+10	1.9023e+08	5.67585e+08	8.30465e+08	6.62875e+06	5.45211e+06	2.1194e+08	3.29584e+07	1.04865e+08	159951	8.69787e+09	0.976527	0.000189704	4.27298e+10	0.0143166
PMC_129	8225	0.976527	Glioblastoma - DMG - K27	['Glioblastoma - DMG - K27']	General	4.31509e+06	1.51418e+06	4.10132e+06	1.30141e+07	3.85916e+06	91188	4.57301e+08	1.76817e+08	1.77973e+10	1.41677e+08	2.63966e+08	1.06952e+06	6.58188e+10	1.9023e+08	5.67585e+08	8.30465e+08	6.62875e+06	5.45211e+06	2.1194e+08	3.29584e+07	1.04865e+08	159951	8.69787e+09	0.976527	0.000189704	4.27298e+10	0.0143166
PMC_129	8225	0.976527	Glioblastoma - DMG - K27	['Glioblastoma - DMG - K27']	Brainstem	4.31509e+06	1.51418e+06	4.10132e+06	1.30141e+07	3.85916e+06	91188	4.57301e+08	1.76817e+08	1.77973e+10	1.41677e+08	2.63966e+08	1.06952e+06	6.58188e+10	1.9023e+08	5.67585e+08	8.30465e+08	6.62875e+06	5.45211e+06	2.1194e+08	3.29584e+07	1.04865e+08	159951	8.69787e+09	0.976527	0.000189704	4.27298e+10	0.0143166
PMC_129	8225	0.976527	Glioblastoma - DMG - K27	['Glioblastoma - DMG - K27']	General	4.31509e+06	1.51418e+06	4.10132e+06	1.30141e+07	3.85916e+06	91188	4.57301e+08	1.76817e+08	1.77973e+10	1.41677e+08	2.63966e+08	1.06952e+06	6.58188e+10	1.9023e+08	5.67585e+08	8.30465e+08	6.62875e+06	5.45211e+06	2.1194e+08	3.29584e+07	1.04865e+08	159951	8.69787e+09	0.976527	0.000189704	4.27298e+10	0.0143166
PMC_129	8225	0.976527	Glioblastoma - DMG - K27	['Glioblastoma - DMG - K27']	Brainstem	4.31509e+06	1.51418e+06	4.10132e+06	1.30141e+07	3.85916e+06	91188	4.57301e+08	1.76817e+08	1.77973e+10	1.41677e+08	2.63966e+08	1.06952e+06	6.58188e+10	1.9023e+08	5.67585e+08	8.30465e+08	6.62875e+06	5.45211e+06	2.1194e+08	3.29584e+07	1.04865e+08	159951	8.69787e+09	0.976527	0.000189704	4.27298e+10	0.0143166
PMC_129	8225	0.976527	Glioblastoma - DMG - K27	['Glioblastoma - DMG - K27']	General	4.31509e+06	1.51418e+06	4.10132e+06	1.30141e+07	3.85916e+06	91188	4.57301e+08	1.76817e+08	1.77973e+10	1.41677e+08	2.63966e+08	1.06952e+06	6.58188e+10	1.9023e+08	5.67585e+08	8.30465e+08	6.62875e+06	5.45211e+06	2.1194e+08	3.29584e+07	1.04865e+08	159951	8.69787e+09	0.976527	0.000189704	4.27298e+10	0.0143166
PMC_129	8225	0.976527	Glioblastoma - DMG - K27	['Glioblastoma - DMG - K27']	Brainstem	4.31509e+06	1.51418e+06	4.10132e+06	1.30141e+07	3.85916e+06	91188	4.57301e+08	1.76817e+08	1.77973e+10	1.41677e+08	2.63966e+08	1.06952e+06	6.58188e+10	1.9023e+08	5.67585e+08	8.30465e+08	6.62875e+06	5.45211e+06	2.1194e+08	3.29584e+07	1.04865e+08	159951	8.69787e+09	0.976527	0.000189704	4.27298e+10	0.0143166
PMC_129	8225	0.976527	Glioblastoma - DMG - K27	['Glioblastoma - DMG - K27']	General	4.31509e+06	1.51418e+06	4.10132e+06	1.30141e+07	3.85916e+06	91188	4.57301e+08	1.76817e+08	1.77973e+10	1.41677e+08	2.63966e+08	1.06952e+06	6.58188e+10	1.9023e+08	5.67585e+08	8.30465e+08	6.62875e+06	5.45211e+06	2.1194e+08	3.29584e+07	1.04865e+08	159951	8.69787e+09	0.976527	0.000189704	4.27298e+10	0.0143166
PMC_129	8225	0.976527	Glioblastoma - DMG - K27	['Glioblastoma - DMG - K27']	Brainstem	4.31509e+06	1.51418e+06	4.10132e+06	1.30141e+07	3.85916e+06	91188	4.57301e+08	1.76817e+08	1.77973e+10	1.41677e+08	2.63966e+08	1.06952e+06	6.58188e+10	1.9023e+08	5.67585e+08	8.30465e+08	6.62875e+06	5.45211e+06	2.1194e+08	3.29584e+07	1.04865e+08	159951	8.69787e+09	0.976527	0.000189704	4.27298e+10	0.0143166
PMC_129	8225	0.976527	Glioblastoma - DMG - K27	['Glioblastoma - DMG - K27']	General	4.31509e+06	1.51418e+06	4.10132e+06	1.30141e+07	3.85916e+06	91188	4.57301e+08	1.76817e+08	1.77973e+10	1.41677e+08	2.63966e+08	1.06952e+06	6.58188e+10	1.9023e+08	5.67585e+08	8.30465e+08	6.62875e+06	5.45211e+06	2.1194e+08	3.29584e+07	1.04865e+08	159951	8.69787e+09	0.976527	0.000189704	4.27298e+10	0.0143166
PMC_40	537	0.233933	Glio-neuronal - LGG - RGNT	['Glioblastoma - DMG - K27']	Brainstem	6.41987e+10	0.00149173	0.00457257	0.0166371	0.00281805	6.87623e+09	0.0386552	0.00546404	0.00344413	2.22924e+10	0.00163026	0.000140883	0.00205135	8.71451e+10	0.000693736	2.81905e+11	0.000127807	0.000492903	1.41349e+10	0.000881596	9.90096e+10	0.000513542	0.233933	0.0331033	0.0037869	0.00325189	0.0217976
PMC_40	537	0.233933	Glio-neuronal - LGG - RGNT	['Glioblastoma - DMG - K27']	General	6.41987e+10	0.00149173	0.00457257	0.0166371	0.00281805	6.87623e+09	0.0386552	0.00546404	0.00344413	2.22924e+10	0.00163026	0.000140883	0.00205135	8.71451e+10	0.000693736	2.81905e+11	0.000127807	0.000492903	1.41349e+10	0.000881596	9.90096e+10	0.000513542	0.233933	0.0331033	0.0037869	0.00325189	0.0217976
PMC_40	1749	0.811487	Glioblastoma - DMG - K27	['Glioblastoma - DMG - K27']	Brainstem	1.07083e+10	2.64657e+10	2.22516e+09	4.48018e+10	1.80757e+07	6.70424e+07	1.10662e+09	3.79824e+08	7.84804e+09	4.86219e+07	2.89094e+11	2.03952e+08	0.00328879	0.000108554	0.000692292	9.58602e+10	0.000107777	0.00118362	8.89317e+09	3.99121e+08	0.000447725	1.45581e+11	0.00295599	0.811487	0.00205957	0.00273211	0.00113905
PMC_40	1749	0.811487	Glioblastoma - DMG - K27	['Glioblastoma - DMG - K27']	General	1.07083e+10	2.64657e+10	2.22516e+09	4.48018e+10	1.80757e+07	6.70424e+07	1.10662e+09	3.79824e+08	7.84804e+09	4.86219e+07	2.89094e+11	2.03952e+08	0.00328879	0.000108554	0.000692292	9.58602e+10	0.000107777	0.00118362	8.89317e+09	3.99121e+08	0.000447725	1.45581e+11	0.00295599	0.811487	0.00205957	0.00273211	0.00113905
PMC_40	3149	0.91914	Glioblastoma - DMG - K27	['Glioblastoma - DMG - K27']	Brainstem	4.32531e+06	2.00858e+08	4.57938e+07	4.44368e+08	2.82187e+06	47757.3	3.38084e+08	2.08206e+09	1.60663e+08	7.82493e+06	5.83258e+09	4.12863e+06	0.000368332	6.03035e+09	0.000453955	1.32127e+10	7.39217e+08	0.000263961	2.28225e+09	3.31615e+08	6.35756e+08	1.34394e+08	0.00118577	0.91914	0.00914052	0.0158747	0.0187349
PMC_40	3149	0.91914	Glioblastoma - DMG - K27	['Glioblastoma - DMG - K27']	General	4.32531e+06	2.00858e+08	4.57938e+07	4.44368e+08	2.82187e+06	47757.3	3.38084e+08	2.08206e+09	1.60663e+08	7.82493e+06	5.83258e+09	4.12863e+06	0.000368332	6.03035e+09	0.000453955	1.32127e+10	7.39217e+08	0.000263961	2.28225e+09	3.31615e+08	6.35756e+08	1.34394e+08	0.00118577	0.91914	0.00914052	0.0158747	0.0187349
PMC_40	5064	0.957366	Glioblastoma - DMG - K27	['Glioblastoma - DMG - K27']	Brainstem	1.29015e+06	1.6222e+07	1.34209e+06	2.20967e+07	23952	330522	2.7917e+10	6.77588e+07	1.49319e+10	4.79114e+06	2.15606e+10	3.23115e+06	0.000823669	0.000212832	0.00325757	1.58849e+09	1.93153e+09	0.000272575	2.51459e+10	6.645e+07	0.000205048	1.87077e+10	6.08721e+10	0.957366	0.00732329	0.00728386	0.0017789
PMC_40	5064	0.957366	Glioblastoma - DMG - K27	['Glioblastoma - DMG - K27']	General	1.29015e+06	1.6222e+07	1.34209e+06	2.20967e+07	23952	330522	2.7917e+10	6.77588e+07	1.49319e+10	4.79114e+06	2.15606e+10	3.23115e+06	0.000823669	0.000212832	0.00325757	1.58849e+09	1.93153e+09	0.000272575	2.51459e+10	6.645e+07	0.000205048	1.87077e+10	6.08721e+10	0.957366	0.00732329	0.00728386	0.0017789
PMC_40	6948	0.980001	Glioblastoma - DMG - K27	['Glioblastoma - DMG - K27']	Brainstem	79826.4	29995.7	272852	999534	6477.2	11453.2	4.75814e+06	4.23896e+06	2.73736e+08	7.00322e+06	5.03657e+08	239879	4.2457e+11	1.3388e+10	7.43483e+09	1.88492e+08	3.51853e+08	2.31259e+09	571484	3.13227e+07	1.2603e+10	1.80129e+08	1.87335e+09	0.980001	0.0011927	0.00187634	0.00270639
PMC_40	6948	0.980001	Glioblastoma - DMG - K27	['Glioblastoma - DMG - K27']	General	79826.4	29995.7	272852	999534	6477.2	11453.2	4.75814e+06	4.23896e+06	2.73736e+08	7.00322e+06	5.03657e+08	239879	4.2457e+11	1.3388e+10	7.43483e+09	1.88492e+08	3.51853e+08	2.31259e+09	571484	3.13227e+07	1.2603e+10	1.80129e+08	1.87335e+09	0.980001	0.0011927	0.00187634	0.00270639
PMC_40	9258	0.98802	Glioblastoma - DMG - K27	['Glioblastoma - DMG - K27']	Brainstem	1.64301e+06	66040.4	120844	3.59774e+07	2977.46	832.218	3.72246e+06	70790.9	9.90915e+07	1.94527e+06	2.42867e+08	117291	0.000157715	9.80184e+07	1.39699e+11	2.01356e+08	5.287e+07	2.036e+10	4.38011e+08	1.7008e+08	1.00074e+11	1.87103e+07	1.13874e+10	0.98802	0.000586534	0.000356541	0.000416473
PMC_40	9258	0.98802	Glioblastoma - DMG - K27	['Glioblastoma - DMG - K27']	General	1.64301e+06	66040.4	120844	3.59774e+07	2977.46	832.218	3.72246e+06	70790.9	9.90915e+07	1.94527e+06	2.42867e+08	117291	0.000157715	9.80184e+07	1.39699e+11	2.01356e+08	5.287e+07	2.036e+10	4.38011e+08	1.7008e+08	1.00074e+11	1.87103e+07	1.13874e+10	0.98802	0.000586534	0.000356541	0.000416473
PMC_40	11439	0.993477	Glioblastoma - DMG - K27	['Glioblastoma - DMG - K27']	Brainstem	2.7113e+06	70713.1	492159	2.5914e+06	10870.3	916.476	2.72266e+07	284617	7.61877e+07	2.50045e+06	2.77192e+08	164355	0.000158711	5.7837e+08	1.13167e+11	1.38619e+09	4.21074e+08	9.43983e+08	4.30253e+07	2.16917e+08	3.29236e+10	2.68827e+08	8.87323e+09	0.993477	0.00014339	0.000141785	0.00019165
PMC_40	11439	0.993477	Glioblastoma - DMG - K27	['Glioblastoma - DMG - K27']	General	2.7113e+06	70713.1	492159	2.5914e+06	10870.3	916.476	2.72266e+07	284617	7.61877e+07	2.50045e+06	2.77192e+08	164355	0.000158711	5.7837e+08	1.13167e+11	1.38619e+09	4.21074e+08	9.43983e+08	4.30253e+07	2.16917e+08	3.29236e+10	2.68827e+08	8.87323e+09	0.993477	0.00014339	0.000141785	0.00019165
PMC_40	13840	0.995163	Glioblastoma - DMG - K27	['Glioblastoma - DMG - K27']	Brainstem	72393	1.31513e+06	59717.9	2.35277e+07	251.626	888.025	2.8303e+06	421031	4.88093e+07	4.87945e+06	4.62619e+08	297761	0.000348284	8.17954e+08	1.78044e+10	1.48679e+08	4.05103e+07	1.49705e+10	4.20337e+07	4.47514e+08	3.91032e+10	3.09617e+07	7.2189e+09	0.995163	0.000196901	8.10047e+10	0.000124597
PMC_40	13840	0.995163	Glioblastoma - DMG - K27	['Glioblastoma - DMG - K27']	General	72393	1.31513e+06	59717.9	2.35277e+07	251.626	888.025	2.8303e+06	421031	4.88093e+07	4.87945e+06	4.62619e+08	297761	0.000348284	8.17954e+08	1.78044e+10	1.48679e+08	4.05103e+07	1.49705e+10	4.20337e+07	4.47514e+08	3.91032e+10	3.09617e+07	7.2189e+09	0.995163	0.000196901	8.10047e+10	0.000124597
PMC_40	16268	0.994696	Glioblastoma - DMG - K27	['Glioblastoma - DMG - K27']	Brainstem	669151	297777	1.0855e+06	6.70709e+06	2438.22	17963	4.89312e+06	33246.2	8.03558e+07	1.99984e+07	3.00827e+08	285806	0.000262768	8.17087e+08	1.74041e+10	2.13845e+09	8.46306e+07	1.40973e+10	4.98238e+08	6.74266e+07	4.64825e+11	8.61484e+07	9.31506e+09	0.994696	0.000108667	9.4595e+06	8.34328e+10
PMC_40	16268	0.994696	Glioblastoma - DMG - K27	['Glioblastoma - DMG - K27']	General	669151	297777	1.0855e+06	6.70709e+06	2438.22	17963	4.89312e+06	33246.2	8.03558e+07	1.99984e+07	3.00827e+08	285806	0.000262768	8.17087e+08	1.74041e+10	2.13845e+09	8.46306e+07	1.40973e+10	4.98238e+08	6.74266e+07	4.64825e+11	8.61484e+07	9.31506e+09	0.994696	0.000108667	9.4595e+06	8.34328e+10
PMC_40	18835	0.99666	Glioblastoma - DMG - K27	['Glioblastoma - DMG - K27']	Brainstem	571516	2.18763e+06	2.24925e+06	6.20504e+07	47104.3	20822.9	8.39387e+06	85347.2	7.40097e+07	5.06861e+07	6.00892e+08	86747.6	0.000182966	6.18084e+08	3.13021e+10	1.21671e+09	4.94307e+07	1.36376e+10	6.7244e+07	6.91695e+07	6.86353e+10	1.01751e+09	1.89108e+11	0.99666	0.000106767	0.000134379	0.000143689
PMC_40	18835	0.99666	Glioblastoma - DMG - K27	['Glioblastoma - DMG - K27']	General	571516	2.18763e+06	2.24925e+06	6.20504e+07	47104.3	20822.9	8.39387e+06	85347.2	7.40097e+07	5.06861e+07	6.00892e+08	86747.6	0.000182966	6.18084e+08	3.13021e+10	1.21671e+09	4.94307e+07	1.36376e+10	6.7244e+07	6.91695e+07	6.86353e+10	1.01751e+09	1.89108e+11	0.99666	0.000106767	0.000134379	0.000143689
PMC_40	21510	0.9963	Glioblastoma - DMG - K27	['Glioblastoma - DMG - K27']	Brainstem	789952	3.96441e+06	2.68472e+06	1.206e+08	67482.3	3396.46	1.96514e+07	1.39763e+06	8.7773e+07	6.08753e+06	6.54858e+08	1.12584e+06	0.000206084	5.78081e+07	2.57849e+10	1.16029e+09	6.64848e+07	1.64761e+07	8.19471e+07	1.12758e+09	0.000113893	1.83714e+09	3.40057e+10	0.9963	0.000110462	0.000146164	0.00016572
PMC_40	21510	0.9963	Glioblastoma - DMG - K27	['Glioblastoma - DMG - K27']	General	789952	3.96441e+06	2.68472e+06	1.206e+08	67482.3	3396.46	1.96514e+07	1.39763e+06	8.7773e+07	6.08753e+06	6.54858e+08	1.12584e+06	0.000206084	5.78081e+07	2.57849e+10	1.16029e+09	6.64848e+07	1.64761e+07	8.19471e+07	1.12758e+09	0.000113893	1.83714e+09	3.40057e+10	0.9963	0.000110462	0.000146164	0.00016572
PMC_40	24288	0.996012	Glioblastoma - DMG - K27	['Glioblastoma - DMG - K27']	Brainstem	511568	304000	324901	1.24896e+08	6915.34	2496.32	2.40718e+08	223178	8.89071e+07	3.56626e+06	3.64885e+08	56375.5	0.000125522	4.42226e+08	1.59478e+11	7.53923e+07	3.98922e+07	1.10003e+10	5.06595e+08	1.2243e+09	6.63842e+08	1.28584e+09	3.86675e+10	0.996012	0.000121237	0.000171839	0.000218735
PMC_40	24288	0.996012	Glioblastoma - DMG - K27	['Glioblastoma - DMG - K27']	General	511568	304000	324901	1.24896e+08	6915.34	2496.32	2.40718e+08	223178	8.89071e+07	3.56626e+06	3.64885e+08	56375.5	0.000125522	4.42226e+08	1.59478e+11	7.53923e+07	3.98922e+07	1.10003e+10	5.06595e+08	1.2243e+09	6.63842e+08	1.28584e+09	3.86675e+10	0.996012	0.000121237	0.000171839	0.000218735
PMC_41	572	0.639076	Embryonal - CNS NB - FOXR2	['Glioblastoma - DMG - K27']	Brainstem	0.0011902	1.69461e+10	8.49546e+08	2.22339e+08	3.03151e+07	5.01734e+08	2.52285e+08	9.77842e+07	1.5756e+11	2.81368e+10	2.01194e+11	1.2844e+07	0.639076	0.000281439	0.0008501	0.000165351	7.43458e+10	0.000252691	1.64895e+10	0.000269397	0.000349863	9.62304e+08	4.91149e+08	0.0680084	0.0305261	0.00074024	0.0005464
PMC_41	572	0.639076	Embryonal - CNS NB - FOXR2	['Glioblastoma - DMG - K27']	General	0.0011902	1.69461e+10	8.49546e+08	2.22339e+08	3.03151e+07	5.01734e+08	2.52285e+08	9.77842e+07	1.5756e+11	2.81368e+10	2.01194e+11	1.2844e+07	0.639076	0.000281439	0.0008501	0.000165351	7.43458e+10	0.000252691	1.64895e+10	0.000269397	0.000349863	9.62304e+08	4.91149e+08	0.0680084	0.0305261	0.00074024	0.0005464
PMC_41	1757	0.0221749	Glioblastoma - DMG - K27	['Glioblastoma - DMG - K27']	Brainstem	1.04908e+10	3.48469e+08	25816.6	72325.7	41191.9	839612	1.84782e+06	575647	1.18674e+10	3.50599e+09	4.91954e+08	34581.4	0.0138163	3.94243e+08	0.000181265	4.23929e+08	9.98485e+08	0.00014361	6.76474e+10	1.18856e+09	4.82056e+10	2.73981e+08	2.72433e+07	0.0221749	0.0163452	0.0010726	0.000137605
PMC_41	1757	0.0221749	Glioblastoma - DMG - K27	['Glioblastoma - DMG - K27']	General	1.04908e+10	3.48469e+08	25816.6	72325.7	41191.9	839612	1.84782e+06	575647	1.18674e+10	3.50599e+09	4.91954e+08	34581.4	0.0138163	3.94243e+08	0.000181265	4.23929e+08	9.98485e+08	0.00014361	6.76474e+10	1.18856e+09	4.82056e+10	2.73981e+08	2.72433e+07	0.0221749	0.0163452	0.0010726	0.000137605
PMC_41	3151	0.964867	Glioblastoma - DMG - K27	['Glioblastoma - DMG - K27']	Brainstem	2.28275e+07	3.17664e+08	1.08236e+06	548558	699155	41722	1.52336e+09	4.32338e+08	1.12045e+10	2.31729e+06	1.80225e+10	1.03293e+07	0.000758158	8.01549e+10	1.50118e+11	5.46341e+09	2.8679e+09	0.000103284	4.88824e+07	4.08639e+07	4.62243e+09	2.5754e+07	2.02433e+09	0.964867	0.0186594	1.42836e+11	0.00102825
PMC_41	3151	0.964867	Glioblastoma - DMG - K27	['Glioblastoma - DMG - K27']	General	2.28275e+07	3.17664e+08	1.08236e+06	548558	699155	41722	1.52336e+09	4.32338e+08	1.12045e+10	2.31729e+06	1.80225e+10	1.03293e+07	0.000758158	8.01549e+10	1.50118e+11	5.46341e+09	2.8679e+09	0.000103284	4.88824e+07	4.08639e+07	4.62243e+09	2.5754e+07	2.02433e+09	0.964867	0.0186594	1.42836e+11	0.00102825
PMC_41	4617	0.985254	Glioblastoma - DMG - K27	['Glioblastoma - DMG - K27']	Brainstem	3.04294e+07	102102	72720.6	307235	4312.09	551.936	848196	1.48738e+06	5.24801e+07	6.97844e+07	1.2604e+10	15206.6	0.00377154	3.2672e+09	2.12947e+09	1.29296e+08	4.43701e+06	6.28415e+06	265587	4.78597e+06	9.52788e+08	1.3015e+06	2.73729e+09	0.985254	0.00356219	6.08386e+08	0.000668225
PMC_41	4617	0.985254	Glioblastoma - DMG - K27	['Glioblastoma - DMG - K27']	General	3.04294e+07	102102	72720.6	307235	4312.09	551.936	848196	1.48738e+06	5.24801e+07	6.97844e+07	1.2604e+10	15206.6	0.00377154	3.2672e+09	2.12947e+09	1.29296e+08	4.43701e+06	6.28415e+06	265587	4.78597e+06	9.52788e+08	1.3015e+06	2.73729e+09	0.985254	0.00356219	6.08386e+08	0.000668225
PMC_41	6334	0.993231	Glioblastoma - DMG - K27	['Glioblastoma - DMG - K27']	Brainstem	1.52018e+06	1.71687e+06	6051.12	58903.5	160102	1286.67	1.70499e+08	1.62366e+08	2.5927e+08	46423.2	1.66373e+08	126487	6.75378e+10	1.71736e+11	2.01821e+10	9.86525e+06	5.87171e+06	1.10076e+10	1.66906e+08	631131	6.81248e+08	1.35215e+08	5.1695e+06	0.993231	0.00246424	2.69502e+08	0.000912288
PMC_41	6334	0.993231	Glioblastoma - DMG - K27	['Glioblastoma - DMG - K27']	General	1.52018e+06	1.71687e+06	6051.12	58903.5	160102	1286.67	1.70499e+08	1.62366e+08	2.5927e+08	46423.2	1.66373e+08	126487	6.75378e+10	1.71736e+11	2.01821e+10	9.86525e+06	5.87171e+06	1.10076e+10	1.66906e+08	631131	6.81248e+08	1.35215e+08	5.1695e+06	0.993231	0.00246424	2.69502e+08	0.000912288
PMC_41	8445	0.997595	Glioblastoma - DMG - K27	['Glioblastoma - DMG - K27']	Brainstem	96652.6	738.157	238814	884.369	1169.69	106.665	74047.3	379254	4.1196e+06	66182.2	2.87961e+08	216.11	6.03338e+09	8.82921e+07	2.81445e+09	6.25785e+07	1.05282e+06	3.91753e+06	793579	116029	3.87046e+08	3936.12	2.82042e+10	0.997595	0.000564951	4.97139e+09	0.000641196
PMC_41	8445	0.997595	Glioblastoma - DMG - K27	['Glioblastoma - DMG - K27']	General	96652.6	738.157	238814	884.369	1169.69	106.665	74047.3	379254	4.1196e+06	66182.2	2.87961e+08	216.11	6.03338e+09	8.82921e+07	2.81445e+09	6.25785e+07	1.05282e+06	3.91753e+06	793579	116029	3.87046e+08	3936.12	2.82042e+10	0.997595	0.000564951	4.97139e+09	0.000641196
PMC_41	10885	0.999374	Glioblastoma - DMG - K27	['Glioblastoma - DMG - K27']	Brainstem	82985.2	490.116	7698.88	8617.04	177.286	119.921	33867.3	68995.4	1.69386e+07	59292.6	6.28083e+06	49.1857	3.08334e+10	4.17867e+08	6.75922e+07	6.13188e+06	1.11033e+06	957690	4.53315e+06	63335.9	2.35682e+07	31329	1.24503e+09	0.999374	8.15975e+10	7.14692e+08	0.000124088
PMC_41	10885	0.999374	Glioblastoma - DMG - K27	['Glioblastoma - DMG - K27']	General	82985.2	490.116	7698.88	8617.04	177.286	119.921	33867.3	68995.4	1.69386e+07	59292.6	6.28083e+06	49.1857	3.08334e+10	4.17867e+08	6.75922e+07	6.13188e+06	1.11033e+06	957690	4.53315e+06	63335.9	2.35682e+07	31329	1.24503e+09	0.999374	8.15975e+10	7.14692e+08	0.000124088
PMC_41	13027	0.999161	Glioblastoma - DMG - K27	['Glioblastoma - DMG - K27']	Brainstem	1.53148e+06	476.168	8915.54	5199.21	195.97	128.402	230724	115176	1.4271e+07	1.31801e+06	1.21232e+08	75.5295	4.79724e+10	6.92428e+07	1.50493e+09	6.11783e+06	75867.5	1.44313e+07	586592	5882.64	2.75293e+08	1908.12	1.09872e+09	0.999161	0.000174364	1.02995e+10	0.000162926
PMC_41	13027	0.999161	Glioblastoma - DMG - K27	['Glioblastoma - DMG - K27']	General	1.53148e+06	476.168	8915.54	5199.21	195.97	128.402	230724	115176	1.4271e+07	1.31801e+06	1.21232e+08	75.5295	4.79724e+10	6.92428e+07	1.50493e+09	6.11783e+06	75867.5	1.44313e+07	586592	5882.64	2.75293e+08	1908.12	1.09872e+09	0.999161	0.000174364	1.02995e+10	0.000162926
PMC_41	15570	0.999241	Glioblastoma - DMG - K27	['Glioblastoma - DMG - K27']	Brainstem	1.02159e+06	304.691	34950.2	36012.3	121.256	119.555	130633	8458.35	776960	1.41311e+06	1.38845e+08	84.6837	2.95322e+11	1.0503e+09	1.21999e+09	9.85417e+06	94954.3	1.99665e+06	949294	41028.3	2.65235e+07	17219.6	6.65226e+08	0.999241	0.000151998	1.28686e+10	0.000124209
PMC_41	15570	0.999241	Glioblastoma - DMG - K27	['Glioblastoma - DMG - K27']	General	1.02159e+06	304.691	34950.2	36012.3	121.256	119.555	130633	8458.35	776960	1.41311e+06	1.38845e+08	84.6837	2.95322e+11	1.0503e+09	1.21999e+09	9.85417e+06	94954.3	1.99665e+06	949294	41028.3	2.65235e+07	17219.6	6.65226e+08	0.999241	0.000151998	1.28686e+10	0.000124209
PMC_41	18368	0.998916	Glioblastoma - DMG - K27	['Glioblastoma - DMG - K27']	Brainstem	1.02768e+06	309.8	27372.3	30458.5	168.14	115.224	151287	8985.58	811155	293886	1.7634e+08	1056.98	5.18094e+10	1.67785e+08	1.48498e+08	1.79199e+08	1.76661e+06	4.67552e+06	188029	46943.6	3.41746e+07	2138.21	5.89927e+07	0.998916	0.000265348	1.65824e+10	0.000133284
PMC_41	18368	0.998916	Glioblastoma - DMG - K27	['Glioblastoma - DMG - K27']	General	1.02768e+06	309.8	27372.3	30458.5	168.14	115.224	151287	8985.58	811155	293886	1.7634e+08	1056.98	5.18094e+10	1.67785e+08	1.48498e+08	1.79199e+08	1.76661e+06	4.67552e+06	188029	46943.6	3.41746e+07	2138.21	5.89927e+07	0.998916	0.000265348	1.65824e+10	0.000133284
PMC_41	21176	0.998672	Glioblastoma - DMG - K27	['Glioblastoma - DMG - K27']	Brainstem	503116	2042.51	30123.9	2696.82	253.888	1073.64	223865	141950	777387	3.31141e+06	1.52044e+07	1016.16	3.02496e+10	1.04025e+09	9.32515e+07	1.78607e+08	198960	4.45939e+06	2.18031e+06	35829.6	2.3323e+08	16099.1	1.02237e+09	0.998672	0.000295162	2.3252e+10	0.00027966
PMC_41	21176	0.998672	Glioblastoma - DMG - K27	['Glioblastoma - DMG - K27']	General	503116	2042.51	30123.9	2696.82	253.888	1073.64	223865	141950	777387	3.31141e+06	1.52044e+07	1016.16	3.02496e+10	1.04025e+09	9.32515e+07	1.78607e+08	198960	4.45939e+06	2.18031e+06	35829.6	2.3323e+08	16099.1	1.02237e+09	0.998672	0.000295162	2.3252e+10	0.00027966
PMC_41	24231	0.998788	Glioblastoma - DMG - K27	['Glioblastoma - DMG - K27']	Brainstem	63820.5	1916.58	3274.07	265.295	189.957	1138.95	179791	111407	79311.3	2.27585e+06	1.2097e+08	75.5036	3.30449e+10	1.06458e+09	8.9692e+06	1.65543e+07	158432	3.09464e+07	1.8027e+07	325478	1.80444e+07	12772.7	8.52377e+08	0.998788	0.000276235	1.61341e+10	0.000205792
PMC_41	24231	0.998788	Glioblastoma - DMG - K27	['Glioblastoma - DMG - K27']	General	63820.5	1916.58	3274.07	265.295	189.957	1138.95	179791	111407	79311.3	2.27585e+06	1.2097e+08	75.5036	3.30449e+10	1.06458e+09	8.9692e+06	1.65543e+07	158432	3.09464e+07	1.8027e+07	325478	1.80444e+07	12772.7	8.52377e+08	0.998788	0.000276235	1.61341e+10	0.000205792
PMC_42	631	0.284709	Embryonal - HGNET - BCOR	['Glioblastoma - DMG - K27']	Brainstem	6.03896e+10	1.26415e+09	5.01837e+11	2.19987e+09	1.16947e+09	2.00157e+10	1.62648e+08	2.71918e+08	0.000524791	5.34281e+10	1.91722e+10	7.34982e+08	0.0145084	0.000957898	0.284709	0.00203652	0.00032791	0.00302027	0.0118496	1.47055e+11	0.000436877	6.67001e+10	1.43141e+08	0.010473	0.0135843	0.00110257	0.000248473
PMC_42	631	0.284709	Embryonal - HGNET - BCOR	['Glioblastoma - DMG - K27']	General	6.03896e+10	1.26415e+09	5.01837e+11	2.19987e+09	1.16947e+09	2.00157e+10	1.62648e+08	2.71918e+08	0.000524791	5.34281e+10	1.91722e+10	7.34982e+08	0.0145084	0.000957898	0.284709	0.00203652	0.00032791	0.00302027	0.0118496	1.47055e+11	0.000436877	6.67001e+10	1.43141e+08	0.010473	0.0135843	0.00110257	0.000248473
PMC_42	1850	0.0948112	Embryonal - CNS NB - FOXR2	['Glioblastoma - DMG - K27']	Brainstem	3.5324e+10	9.05481e+08	473900	7.81762e+06	7.52815e+08	4.26284e+08	2.86668e+09	5.09554e+08	7.58977e+07	0.0014881	0.000127002	1.21978e+09	0.0948112	5.49339e+09	0.00137176	3.06644e+10	0.000140085	0.000652555	0.000105958	6.90104e+08	0.000760053	2.58644e+08	1.73011e+09	0.00637473	0.00529805	5.72849e+10	0.000751026
PMC_42	1850	0.0948112	Embryonal - CNS NB - FOXR2	['Glioblastoma - DMG - K27']	General	3.5324e+10	9.05481e+08	473900	7.81762e+06	7.52815e+08	4.26284e+08	2.86668e+09	5.09554e+08	7.58977e+07	0.0014881	0.000127002	1.21978e+09	0.0948112	5.49339e+09	0.00137176	3.06644e+10	0.000140085	0.000652555	0.000105958	6.90104e+08	0.000760053	2.58644e+08	1.73011e+09	0.00637473	0.00529805	5.72849e+10	0.000751026
PMC_42	3415	0.70062	Glioblastoma - DMG - K27	['Glioblastoma - DMG - K27']	Brainstem	1.87001e+08	8.90686e+06	239.417	383002	297581	5959.83	2.53781e+08	522879	7.04266e+06	2.20211e+10	7.94191e+10	5.59256e+06	0.227236	5.02935e+10	0.000112761	0.000217323	0.000307514	0.00252211	0.000237689	4.22891e+06	0.00532625	5.94591e+08	4.49644e+08	0.70062	0.0154267	0.0010349	0.000821802
PMC_42	3415	0.70062	Glioblastoma - DMG - K27	['Glioblastoma - DMG - K27']	General	1.87001e+08	8.90686e+06	239.417	383002	297581	5959.83	2.53781e+08	522879	7.04266e+06	2.20211e+10	7.94191e+10	5.59256e+06	0.227236	5.02935e+10	0.000112761	0.000217323	0.000307514	0.00252211	0.000237689	4.22891e+06	0.00532625	5.94591e+08	4.49644e+08	0.70062	0.0154267	0.0010349	0.000821802
PMC_42	5119	0.977311	Glioblastoma - DMG - K27	['Glioblastoma - DMG - K27']	Brainstem	877334	4492.31	3.98148e+06	79077.6	2180.69	958.163	2.42093e+06	93333.1	5.52528e+08	1.03464e+08	1.0482e+09	33416.2	0.00120548	2.50672e+08	0.000259263	1.0599e+09	9.66503e+06	8.02241e+08	6.25212e+08	963333	7.4592e+08	2.03097e+06	8.56291e+09	0.977311	0.00172341	0.000171244	0.00135064
PMC_42	5119	0.977311	Glioblastoma - DMG - K27	['Glioblastoma - DMG - K27']	General	877334	4492.31	3.98148e+06	79077.6	2180.69	958.163	2.42093e+06	93333.1	5.52528e+08	1.03464e+08	1.0482e+09	33416.2	0.00120548	2.50672e+08	0.000259263	1.0599e+09	9.66503e+06	8.02241e+08	6.25212e+08	963333	7.4592e+08	2.03097e+06	8.56291e+09	0.977311	0.00172341	0.000171244	0.00135064
PMC_42	7040	0.991703	Glioblastoma - DMG - K27	['Glioblastoma - DMG - K27']	Brainstem	7992.6	1.31448e+06	197.517	2.36995e+06	64.1114	5742.34	1.26573e+08	79685.8	699629	551583	4.3817e+08	53985.6	0.000740166	9.58491e+08	1.49142e+10	1.81703e+09	8.67636e+07	4.00862e+09	9.89708e+07	98694.7	2.53215e+11	1.28007e+06	2.15675e+10	0.991703	0.000642214	0.000141764	0.000441559
PMC_42	7040	0.991703	Glioblastoma - DMG - K27	['Glioblastoma - DMG - K27']	General	7992.6	1.31448e+06	197.517	2.36995e+06	64.1114	5742.34	1.26573e+08	79685.8	699629	551583	4.3817e+08	53985.6	0.000740166	9.58491e+08	1.49142e+10	1.81703e+09	8.67636e+07	4.00862e+09	9.89708e+07	98694.7	2.53215e+11	1.28007e+06	2.15675e+10	0.991703	0.000642214	0.000141764	0.000441559
PMC_42	9136	0.986032	Glioblastoma - DMG - K27	['Glioblastoma - DMG - K27']	Brainstem	3876.76	43562.6	3.26908	50302.1	424.026	3895.18	1.15333e+08	53202.5	2.38901e+06	4.36957e+07	9.43977e+07	112425	0.00112147	2.0939e+10	8.28082e+08	8.50646e+08	1.80795e+09	7.09925e+09	5.90722e+08	35609.1	2.11323e+10	294906	1.41039e+11	0.986032	0.00303725	0.00015515	0.000983806
PMC_42	9136	0.986032	Glioblastoma - DMG - K27	['Glioblastoma - DMG - K27']	General	3876.76	43562.6	3.26908	50302.1	424.026	3895.18	1.15333e+08	53202.5	2.38901e+06	4.36957e+07	9.43977e+07	112425	0.00112147	2.0939e+10	8.28082e+08	8.50646e+08	1.80795e+09	7.09925e+09	5.90722e+08	35609.1	2.11323e+10	294906	1.41039e+11	0.986032	0.00303725	0.00015515	0.000983806
PMC_42	11478	0.996627	Glioblastoma - DMG - K27	['Glioblastoma - DMG - K27']	Brainstem	1.31554e+06	3.83975e+06	99.3052	7506.06	261.491	3649.01	1.63769e+06	645236	2.95893e+06	142326	8.19032e+07	136.058	0.000200628	1.79074e+10	4.45933e+09	1.0223e+07	4.81993e+06	1.0887e+11	313534	80475.9	2.89615e+10	2.61862e+07	3.0775e+08	0.996627	0.000744737	3.27032e+10	0.000372365
PMC_42	11478	0.996627	Glioblastoma - DMG - K27	['Glioblastoma - DMG - K27']	General	1.31554e+06	3.83975e+06	99.3052	7506.06	261.491	3649.01	1.63769e+06	645236	2.95893e+06	142326	8.19032e+07	136.058	0.000200628	1.79074e+10	4.45933e+09	1.0223e+07	4.81993e+06	1.0887e+11	313534	80475.9	2.89615e+10	2.61862e+07	3.0775e+08	0.996627	0.000744737	3.27032e+10	0.000372365
PMC_42	13899	0.994382	Glioblastoma - DMG - K27	['Glioblastoma - DMG - K27']	Brainstem	197446	274226	269.684	169711	2118.39	4629.86	3.72949e+07	456316	1.67654e+06	9844.05	4.80868e+08	86.7012	0.000266002	5.46455e+10	3.78342e+10	1.16882e+09	879516	7.26757e+09	3.18378e+08	554895	1.28571e+10	1.84926e+06	9.93454e+07	0.994382	0.00110556	5.13074e+10	0.000649284
PMC_42	13899	0.994382	Glioblastoma - DMG - K27	['Glioblastoma - DMG - K27']	General	197446	274226	269.684	169711	2118.39	4629.86	3.72949e+07	456316	1.67654e+06	9844.05	4.80868e+08	86.7012	0.000266002	5.46455e+10	3.78342e+10	1.16882e+09	879516	7.26757e+09	3.18378e+08	554895	1.28571e+10	1.84926e+06	9.93454e+07	0.994382	0.00110556	5.13074e+10	0.000649284
PMC_42	16472	0.997189	Glioblastoma - DMG - K27	['Glioblastoma - DMG - K27']	Brainstem	100225	1.80441e+06	1370.39	111232	261.89	3539.5	2.10348e+07	648039	853941	29744.4	2.09073e+08	442.943	0.000113646	2.74865e+10	1.52073e+09	4.5023e+08	3.23101e+07	4.20843e+09	1.39362e+08	23060.8	6.2794e+08	1.37009e+06	3.37212e+08	0.997189	0.000468687	1.9904e+10	0.000424679
PMC_42	16472	0.997189	Glioblastoma - DMG - K27	['Glioblastoma - DMG - K27']	General	100225	1.80441e+06	1370.39	111232	261.89	3539.5	2.10348e+07	648039	853941	29744.4	2.09073e+08	442.943	0.000113646	2.74865e+10	1.52073e+09	4.5023e+08	3.23101e+07	4.20843e+09	1.39362e+08	23060.8	6.2794e+08	1.37009e+06	3.37212e+08	0.997189	0.000468687	1.9904e+10	0.000424679
PMC_42	19185	0.997	Glioblastoma - DMG - K27	['Glioblastoma - DMG - K27']	Brainstem	1.03395e+06	221103	1071.81	170216	207.48	3906.94	3.68667e+06	621749	755788	4741.5	2.58657e+08	544.526	9.56879e+10	2.83318e+09	2.44428e+10	4.22482e+07	4.66853e+07	5.70379e+09	1.7013e+08	32138.4	1.32284e+10	2.26744e+07	5.27094e+08	0.997	0.000246882	3.68785e+09	0.0004676
PMC_42	19185	0.997	Glioblastoma - DMG - K27	['Glioblastoma - DMG - K27']	General	1.03395e+06	221103	1071.81	170216	207.48	3906.94	3.68667e+06	621749	755788	4741.5	2.58657e+08	544.526	9.56879e+10	2.83318e+09	2.44428e+10	4.22482e+07	4.66853e+07	5.70379e+09	1.7013e+08	32138.4	1.32284e+10	2.26744e+07	5.27094e+08	0.997	0.000246882	3.68785e+09	0.0004676
PMC_42	21826	0.994753	Glioblastoma - DMG - K27	['Glioblastoma - DMG - K27']	Brainstem	2.66807e+06	2.11845e+06	1125.91	622.644	574.559	6263.01	2.28163e+06	802340	699961	160566	2.82241e+08	98.2978	7.36319e+09	4.94583e+10	6.95371e+09	8.22898e+07	3.21109e+07	1.03468e+09	6.94259e+06	30714.7	1.54611e+10	3826.54	2.70748e+08	0.994753	0.000607091	3.22757e+11	0.000653406
PMC_42	21826	0.994753	Glioblastoma - DMG - K27	['Glioblastoma - DMG - K27']	General	2.66807e+06	2.11845e+06	1125.91	622.644	574.559	6263.01	2.28163e+06	802340	699961	160566	2.82241e+08	98.2978	7.36319e+09	4.94583e+10	6.95371e+09	8.22898e+07	3.21109e+07	1.03468e+09	6.94259e+06	30714.7	1.54611e+10	3826.54	2.70748e+08	0.994753	0.000607091	3.22757e+11	0.000653406
PMC_42	24554	0.997247	Glioblastoma - DMG - K27	['Glioblastoma - DMG - K27']	Brainstem	511579	3010.49	50276.5	25647.5	141.379	427.92	38185.8	52387.1	8.71758e+06	1.45725e+06	5.61702e+06	41.568	0.000214372	6.88472e+07	3.88991e+08	1.48019e+08	3.96734e+06	99711.2	3.4138e+06	60115.5	4.58479e+07	4965.22	1.69619e+10	0.997247	0.000544979	1.68599e+10	0.00010012
PMC_42	24554	0.997247	Glioblastoma - DMG - K27	['Glioblastoma - DMG - K27']	General	511579	3010.49	50276.5	25647.5	141.379	427.92	38185.8	52387.1	8.71758e+06	1.45725e+06	5.61702e+06	41.568	0.000214372	6.88472e+07	3.88991e+08	1.48019e+08	3.96734e+06	99711.2	3.4138e+06	60115.5	4.58479e+07	4965.22	1.69619e+10	0.997247	0.000544979	1.68599e+10	0.00010012
PMC_43	633	0.100344	Glioblastoma - DMG - K27	['Glioblastoma - DMG - K27']	Brainstem	0.000662598	0.000317187	0.000342277	5.43372e+10	6.11775e+10	1.14412e+11	0.000122746	0.000317854	0.000892638	2.81058e+11	0.00382811	1.17306e+11	0.00869973	0.0109591	0.000177155	0.000534608	2.86093e+10	0.000651396	6.08079e+08	4.12795e+10	1.41823e+10	5.65912e+08	0.00271893	0.100344	0.0437272	0.00104556	0.0349718
PMC_43	633	0.100344	Glioblastoma - DMG - K27	['Glioblastoma - DMG - K27']	General	0.000662598	0.000317187	0.000342277	5.43372e+10	6.11775e+10	1.14412e+11	0.000122746	0.000317854	0.000892638	2.81058e+11	0.00382811	1.17306e+11	0.00869973	0.0109591	0.000177155	0.000534608	2.86093e+10	0.000651396	6.08079e+08	4.12795e+10	1.41823e+10	5.65912e+08	0.00271893	0.100344	0.0437272	0.00104556	0.0349718
PMC_43	1802	0.945292	Glioblastoma - DMG - K27	['Glioblastoma - DMG - K27']	Brainstem	1.33997e+08	966408	9.24924e+06	5.31853e+06	10321.8	124420	6.35674e+06	2.64029e+06	9.98797e+08	1.15182e+08	1.38918e+09	323238	0.00199744	1.85806e+10	2.64196e+10	2.91727e+08	7.58476e+06	1.69764e+10	909155	4.33312e+06	1.85027e+09	2.42783e+06	2.00792e+10	0.945292	0.0348565	0.000220635	0.00142577
PMC_43	1802	0.945292	Glioblastoma - DMG - K27	['Glioblastoma - DMG - K27']	General	1.33997e+08	966408	9.24924e+06	5.31853e+06	10321.8	124420	6.35674e+06	2.64029e+06	9.98797e+08	1.15182e+08	1.38918e+09	323238	0.00199744	1.85806e+10	2.64196e+10	2.91727e+08	7.58476e+06	1.69764e+10	909155	4.33312e+06	1.85027e+09	2.42783e+06	2.00792e+10	0.945292	0.0348565	0.000220635	0.00142577
PMC_43	3288	0.980795	Glioblastoma - DMG - K27	['Glioblastoma - DMG - K27']	Brainstem	9.13378e+06	1.15012e+06	4.07548e+06	725360	594.802	271637	1.20272e+06	107421	6.43327e+08	3.38637e+07	2.85574e+08	15637.1	0.00164131	2.16635e+10	2.77293e+10	1.35003e+10	2.21615e+08	5.34994e+08	6.4925e+07	54730.2	3.21661e+07	9953.06	1.82348e+10	0.980795	0.0106069	1.02469e+11	0.000638262
PMC_43	3288	0.980795	Glioblastoma - DMG - K27	['Glioblastoma - DMG - K27']	General	9.13378e+06	1.15012e+06	4.07548e+06	725360	594.802	271637	1.20272e+06	107421	6.43327e+08	3.38637e+07	2.85574e+08	15637.1	0.00164131	2.16635e+10	2.77293e+10	1.35003e+10	2.21615e+08	5.34994e+08	6.4925e+07	54730.2	3.21661e+07	9953.06	1.82348e+10	0.980795	0.0106069	1.02469e+11	0.000638262
PMC_43	4914	0.994326	Glioblastoma - DMG - K27	['Glioblastoma - DMG - K27']	Brainstem	2353.58	4704.01	7.14066	16282.5	56.2505	40582.1	210210	51480.5	98289.1	2.21203e+06	5.79133e+09	103421	0.000173548	2.54785e+10	1.24662e+08	3.11491e+08	1.16962e+08	6.16344e+08	3.36113e+07	825.154	2.49234e+09	17727.2	3.70763e+09	0.994326	0.00331632	1.82278e+11	0.000486325
PMC_43	4914	0.994326	Glioblastoma - DMG - K27	['Glioblastoma - DMG - K27']	General	2353.58	4704.01	7.14066	16282.5	56.2505	40582.1	210210	51480.5	98289.1	2.21203e+06	5.79133e+09	103421	0.000173548	2.54785e+10	1.24662e+08	3.11491e+08	1.16962e+08	6.16344e+08	3.36113e+07	825.154	2.49234e+09	17727.2	3.70763e+09	0.994326	0.00331632	1.82278e+11	0.000486325
PMC_43	7077	0.995197	Glioblastoma - DMG - K27	['Glioblastoma - DMG - K27']	Brainstem	713646	2800.63	1.44812e+06	492534	78.1835	1013.3	76408	247052	2.37983e+07	3.32863e+06	2.32463e+07	288.521	0.000300538	2.13201e+09	7.84479e+08	4.1322e+06	597982	1.47378e+08	5.28285e+06	62949.7	2.31691e+08	23911.9	3.41379e+09	0.995197	0.00118038	2.72296e+10	0.000277461
PMC_43	7077	0.995197	Glioblastoma - DMG - K27	['Glioblastoma - DMG - K27']	General	713646	2800.63	1.44812e+06	492534	78.1835	1013.3	76408	247052	2.37983e+07	3.32863e+06	2.32463e+07	288.521	0.000300538	2.13201e+09	7.84479e+08	4.1322e+06	597982	1.47378e+08	5.28285e+06	62949.7	2.31691e+08	23911.9	3.41379e+09	0.995197	0.00118038	2.72296e+10	0.000277461
PMC_43	9204	0.994398	Glioblastoma - DMG - K27	['Glioblastoma - DMG - K27']	Brainstem	1.28905e+06	826.208	1.89023e+06	63010.2	82.5782	16696.3	74411.5	18713.4	3.55578e+08	934170	3.6537e+08	803.044	0.000718071	2.32708e+08	4.05044e+09	6.04077e+07	1.39105e+07	80554.9	2.00393e+07	1.05814e+06	9.03761e+07	7898.52	3.26203e+09	0.994398	0.00142816	5.88575e+09	0.000159567
PMC_43	9204	0.994398	Glioblastoma - DMG - K27	['Glioblastoma - DMG - K27']	General	1.28905e+06	826.208	1.89023e+06	63010.2	82.5782	16696.3	74411.5	18713.4	3.55578e+08	934170	3.6537e+08	803.044	0.000718071	2.32708e+08	4.05044e+09	6.04077e+07	1.39105e+07	80554.9	2.00393e+07	1.05814e+06	9.03761e+07	7898.52	3.26203e+09	0.994398	0.00142816	5.88575e+09	0.000159567
PMC_43	11554	0.996008	Glioblastoma - DMG - K27	['Glioblastoma - DMG - K27']	Brainstem	911380	6185.22	77713.6	351056	299.865	2115.56	345273	121321	9.84301e+06	683765	2.76448e+08	494.626	0.00054273	2.40751e+08	2.88554e+09	9.77801e+07	1.86033e+07	1.3318e+08	4.7057e+07	51812.1	1.00111e+09	48520.9	2.59076e+09	0.996008	0.00119401	6.83267e+09	0.000147073
PMC_43	11554	0.996008	Glioblastoma - DMG - K27	['Glioblastoma - DMG - K27']	General	911380	6185.22	77713.6	351056	299.865	2115.56	345273	121321	9.84301e+06	683765	2.76448e+08	494.626	0.00054273	2.40751e+08	2.88554e+09	9.77801e+07	1.86033e+07	1.3318e+08	4.7057e+07	51812.1	1.00111e+09	48520.9	2.59076e+09	0.996008	0.00119401	6.83267e+09	0.000147073
PMC_43	14353	0.996015	Glioblastoma - DMG - K27	['Glioblastoma - DMG - K27']	Brainstem	12825.6	19801	4.28976	7137.29	15.8039	239400	2.05903e+06	1.69368e+06	55182	3.10209e+06	1.43164e+10	2.82771e+06	0.000136427	5.51106e+09	3.00233e+07	1.49151e+08	3.44137e+07	2.12574e+07	2.24815e+08	2325	9.43677e+07	244.737	3.0157e+10	0.996015	0.0022963	7.74499e+09	0.000705508
PMC_43	14353	0.996015	Glioblastoma - DMG - K27	['Glioblastoma - DMG - K27']	General	12825.6	19801	4.28976	7137.29	15.8039	239400	2.05903e+06	1.69368e+06	55182	3.10209e+06	1.43164e+10	2.82771e+06	0.000136427	5.51106e+09	3.00233e+07	1.49151e+08	3.44137e+07	2.12574e+07	2.24815e+08	2325	9.43677e+07	244.737	3.0157e+10	0.996015	0.0022963	7.74499e+09	0.000705508
PMC_43	17025	0.997233	Glioblastoma - DMG - K27	['Glioblastoma - DMG - K27']	Brainstem	580.571	6790.39	17.274	8658.84	2.77135	10560.5	2.02059e+06	81340.1	51640.3	99541.9	7.15734e+09	96794.8	0.000178654	1.66235e+09	6.3472e+06	1.12176e+09	5.23012e+07	5.03334e+08	2.34249e+08	1415.24	1.6514e+09	4452.63	7.02004e+09	0.997233	0.00124342	1.15209e+11	0.000592214
PMC_43	17025	0.997233	Glioblastoma - DMG - K27	['Glioblastoma - DMG - K27']	General	580.571	6790.39	17.274	8658.84	2.77135	10560.5	2.02059e+06	81340.1	51640.3	99541.9	7.15734e+09	96794.8	0.000178654	1.66235e+09	6.3472e+06	1.12176e+09	5.23012e+07	5.03334e+08	2.34249e+08	1415.24	1.6514e+09	4452.63	7.02004e+09	0.997233	0.00124342	1.15209e+11	0.000592214
PMC_43	19735	0.995105	Glioblastoma - DMG - K27	['Glioblastoma - DMG - K27']	Brainstem	1.0022e+07	41004.1	1.20567e+06	391595	54.999	956.776	415583	135623	1.66084e+07	482486	2.19174e+08	314.531	0.000250159	2.14798e+09	1.28733e+08	5.38049e+07	57699.5	2.63203e+08	1.14122e+08	60017.2	2.36958e+07	3442.7	2.1893e+10	0.995105	0.0011436	2.80501e+09	0.000153241
PMC_43	19735	0.995105	Glioblastoma - DMG - K27	['Glioblastoma - DMG - K27']	General	1.0022e+07	41004.1	1.20567e+06	391595	54.999	956.776	415583	135623	1.66084e+07	482486	2.19174e+08	314.531	0.000250159	2.14798e+09	1.28733e+08	5.38049e+07	57699.5	2.63203e+08	1.14122e+08	60017.2	2.36958e+07	3442.7	2.1893e+10	0.995105	0.0011436	2.80501e+09	0.000153241
PMC_43	22569	0.993513	Glioblastoma - DMG - K27	['Glioblastoma - DMG - K27']	Brainstem	1.84541e+06	63713.4	1.16899e+06	456689	489.025	12404.2	39207.4	977.474	1.98992e+08	78776.4	2.65117e+08	3623.9	0.000561359	3.2381e+08	2.68245e+10	7.82816e+07	96616.1	6.437e+07	2.2352e+08	81333.1	4.91557e+07	5778.71	1.71807e+10	0.993513	0.00153483	3.31259e+09	0.000110779
PMC_43	22569	0.993513	Glioblastoma - DMG - K27	['Glioblastoma - DMG - K27']	General	1.84541e+06	63713.4	1.16899e+06	456689	489.025	12404.2	39207.4	977.474	1.98992e+08	78776.4	2.65117e+08	3623.9	0.000561359	3.2381e+08	2.68245e+10	7.82816e+07	96616.1	6.437e+07	2.2352e+08	81333.1	4.91557e+07	5778.71	1.71807e+10	0.993513	0.00153483	3.31259e+09	0.000110779
PMC_43	25439	0.997977	Glioblastoma - DMG - K27	['Glioblastoma - DMG - K27']	Brainstem	910.015	5019.91	1.51812	7281.87	20.4761	9299.88	1.38674e+07	577932	460694	410015	3.22826e+10	43253.7	0.000158737	8.95005e+07	7.52159e+06	7.11135e+07	406588	3.19908e+08	1.29889e+08	1432.56	2.49237e+09	603.395	6.1346e+09	0.997977	0.000622538	1.00701e+11	0.000454723
PMC_43	25439	0.997977	Glioblastoma - DMG - K27	['Glioblastoma - DMG - K27']	General	910.015	5019.91	1.51812	7281.87	20.4761	9299.88	1.38674e+07	577932	460694	410015	3.22826e+10	43253.7	0.000158737	8.95005e+07	7.52159e+06	7.11135e+07	406588	3.19908e+08	1.29889e+08	1432.56	2.49237e+09	603.395	6.1346e+09	0.997977	0.000622538	1.00701e+11	0.000454723
PMC_44	630	0.535571	Embryonal - CNS NB - FOXR2	['Glioblastoma - DMG - K27']	Brainstem	0.000718315	2.21391e+10	1.53289e+09	9.20188e+07	4.25835e+09	1.53925e+09	3.34128e+09	4.08761e+09	3.0424e+09	1.75795e+11	0.000281067	6.9676e+07	0.535571	0.00166505	0.0063527	0.0316407	0.00288157	0.00392469	0.00102141	2.14592e+10	0.000306001	2.8715e+09	0.000471251	0.0566799	0.0363228	0.00500598	0.00151933
PMC_44	630	0.535571	Embryonal - CNS NB - FOXR2	['Glioblastoma - DMG - K27']	General	0.000718315	2.21391e+10	1.53289e+09	9.20188e+07	4.25835e+09	1.53925e+09	3.34128e+09	4.08761e+09	3.0424e+09	1.75795e+11	0.000281067	6.9676e+07	0.535571	0.00166505	0.0063527	0.0316407	0.00288157	0.00392469	0.00102141	2.14592e+10	0.000306001	2.8715e+09	0.000471251	0.0566799	0.0363228	0.00500598	0.00151933
PMC_44	1870	0.700226	Glioblastoma - DMG - K27	['Glioblastoma - DMG - K27']	Brainstem	4.64146e+09	2.30235e+09	7.30988e+06	1.14898e+08	1.12225e+08	1.99724e+07	6.00148e+09	5.05015e+08	1.73378e+09	7.24153e+08	0.000202466	1.15313e+08	0.0339973	0.00301032	0.00206886	0.000188943	9.51322e+10	0.00601978	0.000216932	1.61949e+11	0.0126605	0.000135996	0.00123127	0.700226	0.0274371	0.0408555	0.00326897
PMC_44	1870	0.700226	Glioblastoma - DMG - K27	['Glioblastoma - DMG - K27']	General	4.64146e+09	2.30235e+09	7.30988e+06	1.14898e+08	1.12225e+08	1.99724e+07	6.00148e+09	5.05015e+08	1.73378e+09	7.24153e+08	0.000202466	1.15313e+08	0.0339973	0.00301032	0.00206886	0.000188943	9.51322e+10	0.00601978	0.000216932	1.61949e+11	0.0126605	0.000135996	0.00123127	0.700226	0.0274371	0.0408555	0.00326897
PMC_44	3467	0.833956	Glioblastoma - DMG - K27	['Glioblastoma - DMG - K27']	Brainstem	5.7087e+08	283480	7.33607e+07	4.93012e+06	6.97555e+07	1.12729e+08	6.84921e+08	9.69674e+08	4.09529e+09	5.43699e+09	3.31631e+10	4.19649e+08	0.00159959	1.00141e+10	0.000243978	5.23768e+09	1.0146e+10	1.29732e+10	6.85208e+09	6.37741e+08	4.7806e+10	3.82585e+06	0.000505827	0.833956	0.00538643	0.00119034	0.105878
PMC_44	3467	0.833956	Glioblastoma - DMG - K27	['Glioblastoma - DMG - K27']	General	5.7087e+08	283480	7.33607e+07	4.93012e+06	6.97555e+07	1.12729e+08	6.84921e+08	9.69674e+08	4.09529e+09	5.43699e+09	3.31631e+10	4.19649e+08	0.00159959	1.00141e+10	0.000243978	5.23768e+09	1.0146e+10	1.29732e+10	6.85208e+09	6.37741e+08	4.7806e+10	3.82585e+06	0.000505827	0.833956	0.00538643	0.00119034	0.105878
PMC_44	5361	0.975119	Glioblastoma - DMG - K27	['Glioblastoma - DMG - K27']	Brainstem	1.66416e+06	8459.88	10187.9	43721.3	0.0918776	22099.7	1.84968e+08	7727.11	1.95986e+09	1.43701e+07	1.46716e+08	67.7495	0.00161969	4.97035e+09	0.000422905	4.63561e+07	3.91482e+06	2.20869e+09	1.38493e+08	2.8027e+06	1.49732e+11	4.81496e+06	1.16018e+11	0.975119	0.0136291	0.000244635	0.000125408
PMC_44	5361	0.975119	Glioblastoma - DMG - K27	['Glioblastoma - DMG - K27']	General	1.66416e+06	8459.88	10187.9	43721.3	0.0918776	22099.7	1.84968e+08	7727.11	1.95986e+09	1.43701e+07	1.46716e+08	67.7495	0.00161969	4.97035e+09	0.000422905	4.63561e+07	3.91482e+06	2.20869e+09	1.38493e+08	2.8027e+06	1.49732e+11	4.81496e+06	1.16018e+11	0.975119	0.0136291	0.000244635	0.000125408
PMC_44	7526	0.994981	Glioblastoma - DMG - K27	['Glioblastoma - DMG - K27']	Brainstem	38124.7	5305.22	11918.1	177548	3.02971	49740.3	2.02672e+07	4048.49	3.72781e+09	7.91915e+06	9.06845e+07	2461.42	0.000882265	1.89918e+10	4.49114e+09	5.9384e+08	1.54774e+07	2.44336e+10	1.79802e+08	36356.5	6.83976e+08	2.99029e+06	3.64383e+09	0.994981	0.00143261	1.99535e+10	8.85773e+10
PMC_44	7526	0.994981	Glioblastoma - DMG - K27	['Glioblastoma - DMG - K27']	General	38124.7	5305.22	11918.1	177548	3.02971	49740.3	2.02672e+07	4048.49	3.72781e+09	7.91915e+06	9.06845e+07	2461.42	0.000882265	1.89918e+10	4.49114e+09	5.9384e+08	1.54774e+07	2.44336e+10	1.79802e+08	36356.5	6.83976e+08	2.99029e+06	3.64383e+09	0.994981	0.00143261	1.99535e+10	8.85773e+10
PMC_44	9866	0.989361	Glioblastoma - DMG - K27	['Glioblastoma - DMG - K27']	Brainstem	1.46475e+07	1.67553e+07	558284	1.81423e+07	40712.6	90997.4	1.41139e+10	3.94643e+08	7.35587e+06	251966	1.39587e+09	88125.4	0.0010637	1.88033e+10	0.000102854	1.35069e+08	1.08237e+08	9.62133e+08	2.96369e+08	8.46555e+06	1.07123e+11	3.45794e+08	1.51106e+11	0.989361	0.00126474	0.000258825	0.00364399
PMC_44	9866	0.989361	Glioblastoma - DMG - K27	['Glioblastoma - DMG - K27']	General	1.46475e+07	1.67553e+07	558284	1.81423e+07	40712.6	90997.4	1.41139e+10	3.94643e+08	7.35587e+06	251966	1.39587e+09	88125.4	0.0010637	1.88033e+10	0.000102854	1.35069e+08	1.08237e+08	9.62133e+08	2.96369e+08	8.46555e+06	1.07123e+11	3.45794e+08	1.51106e+11	0.989361	0.00126474	0.000258825	0.00364399
PMC_44	12371	0.946795	Glioblastoma - DMG - K27	['Glioblastoma - DMG - K27']	Brainstem	5.52229e+06	13844.9	686310	261290	5893.51	26974.4	2.02309e+06	1.27955e+07	1.25581e+09	4.25279e+07	3.59999e+08	126257	0.00108549	1.13757e+09	0.000495878	1.17504e+09	2.25383e+07	1.30033e+09	1.00724e+08	2.49351e+06	5.85756e+08	317128	1.32496e+10	0.946795	0.00416849	1.59338e+11	0.00152813
PMC_44	12371	0.946795	Glioblastoma - DMG - K27	['Glioblastoma - DMG - K27']	General	5.52229e+06	13844.9	686310	261290	5893.51	26974.4	2.02309e+06	1.27955e+07	1.25581e+09	4.25279e+07	3.59999e+08	126257	0.00108549	1.13757e+09	0.000495878	1.17504e+09	2.25383e+07	1.30033e+09	1.00724e+08	2.49351e+06	5.85756e+08	317128	1.32496e+10	0.946795	0.00416849	1.59338e+11	0.00152813
PMC_44	14865	0.971373	Glioblastoma - DMG - K27	['Glioblastoma - DMG - K27']	Brainstem	3.86005e+06	1.60078e+07	2.23022e+06	80675.9	1.76119e+07	529583	8.33384e+08	4.8994e+08	7.87625e+07	2.33364e+06	1.37581e+10	2.47419e+06	0.000337972	4.33015e+10	0.000509166	5.45557e+08	7.87825e+07	8.79308e+09	2.08845e+08	2.45497e+08	2.60289e+10	4.78978e+08	4.77866e+09	0.971373	0.00220179	0.00015444	0.0080026
PMC_44	14865	0.971373	Glioblastoma - DMG - K27	['Glioblastoma - DMG - K27']	General	3.86005e+06	1.60078e+07	2.23022e+06	80675.9	1.76119e+07	529583	8.33384e+08	4.8994e+08	7.87625e+07	2.33364e+06	1.37581e+10	2.47419e+06	0.000337972	4.33015e+10	0.000509166	5.45557e+08	7.87825e+07	8.79308e+09	2.08845e+08	2.45497e+08	2.60289e+10	4.78978e+08	4.77866e+09	0.971373	0.00220179	0.00015444	0.0080026
PMC_44	17405	0.993172	Glioblastoma - DMG - K27	['Glioblastoma - DMG - K27']	Brainstem	2.87586e+06	11178.4	1.01798e+06	182153	2815.15	621.662	1.15834e+06	2.36434e+06	1.48522e+08	2.04776e+06	478794	754.599	0.000308396	1.47489e+08	1.47656e+11	2.25463e+08	1.03297e+07	2.27796e+06	1.0695e+08	1.06643e+07	5.12681e+08	260334	3.05428e+10	0.993172	0.000560181	1.21818e+11	0.000977474
PMC_44	17405	0.993172	Glioblastoma - DMG - K27	['Glioblastoma - DMG - K27']	General	2.87586e+06	11178.4	1.01798e+06	182153	2815.15	621.662	1.15834e+06	2.36434e+06	1.48522e+08	2.04776e+06	478794	754.599	0.000308396	1.47489e+08	1.47656e+11	2.25463e+08	1.03297e+07	2.27796e+06	1.0695e+08	1.06643e+07	5.12681e+08	260334	3.05428e+10	0.993172	0.000560181	1.21818e+11	0.000977474
PMC_44	20352	0.985673	Glioblastoma - DMG - K27	['Glioblastoma - DMG - K27']	Brainstem	3.26361e+06	9.73892e+06	1.07652e+07	6.13597e+06	268386	807158	1.92033e+10	3.62425e+08	3.64112e+09	1.82706e+06	1.35308e+09	1.89725e+06	0.000190042	6.17685e+10	7.89943e+09	1.17557e+08	2.63307e+08	7.45429e+09	4.82887e+07	9.59434e+07	2.94223e+09	8.52477e+07	1.95661e+10	0.985673	0.00291724	8.04466e+10	0.00380779
PMC_44	20352	0.985673	Glioblastoma - DMG - K27	['Glioblastoma - DMG - K27']	General	3.26361e+06	9.73892e+06	1.07652e+07	6.13597e+06	268386	807158	1.92033e+10	3.62425e+08	3.64112e+09	1.82706e+06	1.35308e+09	1.89725e+06	0.000190042	6.17685e+10	7.89943e+09	1.17557e+08	2.63307e+08	7.45429e+09	4.82887e+07	9.59434e+07	2.94223e+09	8.52477e+07	1.95661e+10	0.985673	0.00291724	8.04466e+10	0.00380779
PMC_44	22990	0.987808	Glioblastoma - DMG - K27	['Glioblastoma - DMG - K27']	Brainstem	11720.5	1.15362e+08	1.04486e+07	949948	60925.6	2.11821e+06	1.9779e+09	2.8471e+09	6.73697e+08	484528	6.64102e+06	95912.3	0.000134728	1.3447e+10	4.43228e+10	9.54034e+07	2.9201e+08	5.79593e+09	4.02138e+08	1.1032e+07	1.06858e+10	2.74183e+08	3.70493e+10	0.987808	0.00147099	3.31683e+10	0.00421115
PMC_44	22990	0.987808	Glioblastoma - DMG - K27	['Glioblastoma - DMG - K27']	General	11720.5	1.15362e+08	1.04486e+07	949948	60925.6	2.11821e+06	1.9779e+09	2.8471e+09	6.73697e+08	484528	6.64102e+06	95912.3	0.000134728	1.3447e+10	4.43228e+10	9.54034e+07	2.9201e+08	5.79593e+09	4.02138e+08	1.1032e+07	1.06858e+10	2.74183e+08	3.70493e+10	0.987808	0.00147099	3.31683e+10	0.00421115
PMC_44	26163	0.994678	Glioblastoma - DMG - K27	['Glioblastoma - DMG - K27']	Brainstem	53959.6	3.56755e+06	580633	796236	362414	3.88001e+06	2.52226e+07	3.56337e+06	8.34003e+07	89848.6	3.28243e+08	190017	0.000246806	2.16238e+10	7.69219e+10	2.02259e+09	2.78465e+08	6.94425e+09	4.56832e+08	7.0433e+06	3.16031e+09	4.9523e+07	2.14652e+09	0.994678	0.000830238	4.98691e+10	0.00089707
PMC_44	26163	0.994678	Glioblastoma - DMG - K27	['Glioblastoma - DMG - K27']	General	53959.6	3.56755e+06	580633	796236	362414	3.88001e+06	2.52226e+07	3.56337e+06	8.34003e+07	89848.6	3.28243e+08	190017	0.000246806	2.16238e+10	7.69219e+10	2.02259e+09	2.78465e+08	6.94425e+09	4.56832e+08	7.0433e+06	3.16031e+09	4.9523e+07	2.14652e+09	0.994678	0.000830238	4.98691e+10	0.00089707
PMC_45	530	0.616868	Glioblastoma - DMG - K27	['Glioblastoma - DMG - K27']	Brainstem	2.79058e+10	5.73788e+06	473480	3.50989e+06	870085	4.59533e+08	9.80803e+07	7.86225e+07	5.26436e+08	0.000421932	0.00172157	6.44503e+08	0.118151	0.00890934	4.45375e+09	0.00132603	3.54852e+10	0.000109927	3.45013e+11	1.78394e+08	0.000105946	1.29786e+08	2.22082e+09	0.616868	0.124025	0.0001726	0.00439933
PMC_45	530	0.616868	Glioblastoma - DMG - K27	['Glioblastoma - DMG - K27']	General	2.79058e+10	5.73788e+06	473480	3.50989e+06	870085	4.59533e+08	9.80803e+07	7.86225e+07	5.26436e+08	0.000421932	0.00172157	6.44503e+08	0.118151	0.00890934	4.45375e+09	0.00132603	3.54852e+10	0.000109927	3.45013e+11	1.78394e+08	0.000105946	1.29786e+08	2.22082e+09	0.616868	0.124025	0.0001726	0.00439933
PMC_45	1750	0.938999	Glioblastoma - DMG - K27	['Glioblastoma - DMG - K27']	Brainstem	3.28046e+09	643359	7756.21	1.29402e+06	283848	1.09343e+09	5.83216e+08	1.00897e+08	9.55137e+06	2.06823e+09	0.000120954	6.49988e+06	0.0134556	0.000152594	3.88393e+08	1.66796e+11	1.51256e+09	3.88924e+10	2.38961e+10	256064	3.71656e+10	42585.4	1.66354e+10	0.938999	0.0264069	2.07087e+11	0.0074544
PMC_45	1750	0.938999	Glioblastoma - DMG - K27	['Glioblastoma - DMG - K27']	General	3.28046e+09	643359	7756.21	1.29402e+06	283848	1.09343e+09	5.83216e+08	1.00897e+08	9.55137e+06	2.06823e+09	0.000120954	6.49988e+06	0.0134556	0.000152594	3.88393e+08	1.66796e+11	1.51256e+09	3.88924e+10	2.38961e+10	256064	3.71656e+10	42585.4	1.66354e+10	0.938999	0.0264069	2.07087e+11	0.0074544
PMC_45	2994	0.985945	Glioblastoma - DMG - K27	['Glioblastoma - DMG - K27']	Brainstem	4.6162e+06	1.11078e+07	2369.92	492168	6342.23	70291.5	5.12949e+06	8.72736e+06	99021.8	1.47475e+06	1.20777e+09	756.934	0.000129409	5.53259e+10	1.25858e+09	6.82418e+08	801187	2.26996e+11	3.0815e+09	3.6656e+06	2.00528e+10	8.38329e+06	2.69934e+09	0.985945	0.00261686	1.939e+11	0.00118505
PMC_45	2994	0.985945	Glioblastoma - DMG - K27	['Glioblastoma - DMG - K27']	General	4.6162e+06	1.11078e+07	2369.92	492168	6342.23	70291.5	5.12949e+06	8.72736e+06	99021.8	1.47475e+06	1.20777e+09	756.934	0.000129409	5.53259e+10	1.25858e+09	6.82418e+08	801187	2.26996e+11	3.0815e+09	3.6656e+06	2.00528e+10	8.38329e+06	2.69934e+09	0.985945	0.00261686	1.939e+11	0.00118505
PMC_45	4312	0.976163	Glioblastoma - DMG - K27	['Glioblastoma - DMG - K27']	Brainstem	1.77191e+06	81487.2	1866.75	28128.7	1032.16	3.39894e+07	1.22778e+08	829945	1.03807e+06	1.69504e+08	8.98003e+08	2.08617e+06	0.00236776	5.67335e+09	8.53255e+06	3.06507e+10	6.14077e+07	2.4435e+10	3.28756e+09	12175.2	5.29468e+08	29387.3	1.70068e+11	0.976163	0.0105907	3.15507e+10	0.00603575
PMC_45	4312	0.976163	Glioblastoma - DMG - K27	['Glioblastoma - DMG - K27']	General	1.77191e+06	81487.2	1866.75	28128.7	1032.16	3.39894e+07	1.22778e+08	829945	1.03807e+06	1.69504e+08	8.98003e+08	2.08617e+06	0.00236776	5.67335e+09	8.53255e+06	3.06507e+10	6.14077e+07	2.4435e+10	3.28756e+09	12175.2	5.29468e+08	29387.3	1.70068e+11	0.976163	0.0105907	3.15507e+10	0.00603575
PMC_45	6255	0.9896	Glioblastoma - DMG - K27	['Glioblastoma - DMG - K27']	Brainstem	38898	742.88	135.459	8389.46	330.051	151173	1.92908e+07	2.27381e+06	1.48822e+06	3.077e+07	2.38748e+09	306320	0.00094357	1.05001e+10	2.72903e+07	3.12376e+09	1.65228e+07	4.4165e+08	8.04797e+07	482.682	4.71087e+08	1114.6	9.63075e+09	0.9896	0.00334887	1.75987e+11	0.00359971
PMC_45	6255	0.9896	Glioblastoma - DMG - K27	['Glioblastoma - DMG - K27']	General	38898	742.88	135.459	8389.46	330.051	151173	1.92908e+07	2.27381e+06	1.48822e+06	3.077e+07	2.38748e+09	306320	0.00094357	1.05001e+10	2.72903e+07	3.12376e+09	1.65228e+07	4.4165e+08	8.04797e+07	482.682	4.71087e+08	1114.6	9.63075e+09	0.9896	0.00334887	1.75987e+11	0.00359971
PMC_45	8447	0.991092	Glioblastoma - DMG - K27	['Glioblastoma - DMG - K27']	Brainstem	151606	6019.62	122.142	9882.86	252.751	1.21766e+06	1.49637e+07	265220	1.27844e+06	3.31258e+06	3.2901e+09	36488.5	0.000579517	1.18703e+10	1.82968e+06	3.25977e+08	1.02153e+08	2.87003e+09	5.7623e+08	3502.7	2.29534e+08	520.575	1.11507e+11	0.991092	0.00262897	1.47804e+11	0.00346575
PMC_45	8447	0.991092	Glioblastoma - DMG - K27	['Glioblastoma - DMG - K27']	General	151606	6019.62	122.142	9882.86	252.751	1.21766e+06	1.49637e+07	265220	1.27844e+06	3.31258e+06	3.2901e+09	36488.5	0.000579517	1.18703e+10	1.82968e+06	3.25977e+08	1.02153e+08	2.87003e+09	5.7623e+08	3502.7	2.29534e+08	520.575	1.11507e+11	0.991092	0.00262897	1.47804e+11	0.00346575
PMC_45	10722	0.994295	Glioblastoma - DMG - K27	['Glioblastoma - DMG - K27']	Brainstem	18342.2	600.162	154.059	233393	126.082	2.18215e+06	2.20658e+06	1.17007e+06	2.15817e+06	1.05812e+07	3.08782e+07	64794.1	0.000960379	1.21215e+10	8.04944e+06	4.93018e+08	2.97767e+08	2.24335e+08	4.07603e+07	2135.87	1.71211e+08	68.1081	9.70888e+09	0.994295	0.00229171	8.15879e+09	0.00117918
PMC_45	10722	0.994295	Glioblastoma - DMG - K27	['Glioblastoma - DMG - K27']	General	18342.2	600.162	154.059	233393	126.082	2.18215e+06	2.20658e+06	1.17007e+06	2.15817e+06	1.05812e+07	3.08782e+07	64794.1	0.000960379	1.21215e+10	8.04944e+06	4.93018e+08	2.97767e+08	2.24335e+08	4.07603e+07	2135.87	1.71211e+08	68.1081	9.70888e+09	0.994295	0.00229171	8.15879e+09	0.00117918
PMC_45	13024	0.996014	Glioblastoma - DMG - K27	['Glioblastoma - DMG - K27']	Brainstem	3047.84	1917.48	34.1691	71920.1	3.72969	29801.6	1.41133e+07	482205	81842	406873	3.03715e+10	39169.3	0.00034258	1.08942e+10	5.26778e+06	9.96394e+07	6.75594e+06	2.22654e+08	1.08149e+07	85.5439	8.98927e+07	1695.84	3.6927e+09	0.996014	0.00178592	7.80686e+09	0.000716419
PMC_45	13024	0.996014	Glioblastoma - DMG - K27	['Glioblastoma - DMG - K27']	General	3047.84	1917.48	34.1691	71920.1	3.72969	29801.6	1.41133e+07	482205	81842	406873	3.03715e+10	39169.3	0.00034258	1.08942e+10	5.26778e+06	9.96394e+07	6.75594e+06	2.22654e+08	1.08149e+07	85.5439	8.98927e+07	1695.84	3.6927e+09	0.996014	0.00178592	7.80686e+09	0.000716419
PMC_45	15746	0.997087	Glioblastoma - DMG - K27	['Glioblastoma - DMG - K27']	Brainstem	994.349	1194.76	34.5877	795.603	43.4675	8552.43	1.68483e+07	51044	7096.38	1.62587e+06	8.76241e+08	9197.39	0.000120743	5.93452e+08	3.37952e+06	2.79278e+06	2.13965e+07	7.32145e+07	3.52156e+06	1551.11	7.11652e+07	129.53	4.62436e+09	0.997087	0.00115637	6.21117e+09	0.000715613
PMC_45	15746	0.997087	Glioblastoma - DMG - K27	['Glioblastoma - DMG - K27']	General	994.349	1194.76	34.5877	795.603	43.4675	8552.43	1.68483e+07	51044	7096.38	1.62587e+06	8.76241e+08	9197.39	0.000120743	5.93452e+08	3.37952e+06	2.79278e+06	2.13965e+07	7.32145e+07	3.52156e+06	1551.11	7.11652e+07	129.53	4.62436e+09	0.997087	0.00115637	6.21117e+09	0.000715613
PMC_45	18291	0.994973	Glioblastoma - DMG - K27	['Glioblastoma - DMG - K27']	Brainstem	25593.6	13292.8	6.94993	5490.14	150.945	105136	2.09839e+07	90846.9	99449	471015	1.12779e+09	8578.01	0.000198946	7.34195e+08	6.60505e+06	2.10848e+08	1.61012e+07	1.12594e+09	3.72946e+07	1705.84	6.99069e+07	94.8899	3.00325e+09	0.994973	0.00269884	5.9658e+09	0.000910854
PMC_45	18291	0.994973	Glioblastoma - DMG - K27	['Glioblastoma - DMG - K27']	General	25593.6	13292.8	6.94993	5490.14	150.945	105136	2.09839e+07	90846.9	99449	471015	1.12779e+09	8578.01	0.000198946	7.34195e+08	6.60505e+06	2.10848e+08	1.61012e+07	1.12594e+09	3.72946e+07	1705.84	6.99069e+07	94.8899	3.00325e+09	0.994973	0.00269884	5.9658e+09	0.000910854
PMC_45	21032	0.99666	Glioblastoma - DMG - K27	['Glioblastoma - DMG - K27']	Brainstem	17612.7	10617.3	27.4029	32241.6	5.80678	8632.73	1.41942e+07	66074.8	462984	2.89275e+06	1.22619e+10	8922.37	0.000152208	7.90179e+08	3.68542e+07	2.04084e+08	1.3356e+06	8.3744e+06	3.05457e+06	1041.44	4.94413e+08	6.29642	1.98823e+09	0.99666	0.00176777	3.24593e+09	0.000624745
PMC_45	21032	0.99666	Glioblastoma - DMG - K27	['Glioblastoma - DMG - K27']	General	17612.7	10617.3	27.4029	32241.6	5.80678	8632.73	1.41942e+07	66074.8	462984	2.89275e+06	1.22619e+10	8922.37	0.000152208	7.90179e+08	3.68542e+07	2.04084e+08	1.3356e+06	8.3744e+06	3.05457e+06	1041.44	4.94413e+08	6.29642	1.98823e+09	0.99666	0.00176777	3.24593e+09	0.000624745
PMC_45	23938	0.996529	Glioblastoma - DMG - K27	['Glioblastoma - DMG - K27']	Brainstem	23508.9	11231	1.95688	34433.1	4.01128	16344.2	1.41212e+06	45220.1	42636.1	196834	1.60205e+10	128892	0.000170249	1.34771e+10	4.93459e+06	3.12727e+07	2.07108e+06	1.3678e+09	5.39337e+06	83.8484	5.96956e+07	74.161	1.42354e+10	0.996529	0.00169427	4.34366e+09	0.000457839
PMC_45	23938	0.996529	Glioblastoma - DMG - K27	['Glioblastoma - DMG - K27']	General	23508.9	11231	1.95688	34433.1	4.01128	16344.2	1.41212e+06	45220.1	42636.1	196834	1.60205e+10	128892	0.000170249	1.34771e+10	4.93459e+06	3.12727e+07	2.07108e+06	1.3678e+09	5.39337e+06	83.8484	5.96956e+07	74.161	1.42354e+10	0.996529	0.00169427	4.34366e+09	0.000457839
